# Supplementary material for: The transcription factor Zfp503 promotes the D1 MSN identity and represses the D2 MSN identity
Source: Front Cell Dev Biol. 2022 Aug 23;10:948331. doi: 10.3389/fcell.2022.948331 (PMC9445169; doi:10.3389/fcell.2022.948331)
Supplement: Supplementary file 1 [file Table2.xlsx]

## Sheet: Cluster
gene	p_val	avg_logFC	pct.1	pct.2	p_val_adj	cluster
2810417H13Rik	0	1.06196	0.974	0.665	0	0
Ube2c	0	1.04766	0.825	0.605	0	0
Top2a	0	1.02839	0.948	0.602	0	0
Nusap1	0	0.985576	0.892	0.497	0	0
Hmgb2	0	0.959076	0.997	0.763	0	0
Hist1h2ae	0	0.947329	0.75	0.359	0	0
Ccnd2	0	0.905513	0.961	0.785	0	0
Birc5	0	0.844492	0.908	0.561	0	0
Rrm2	0	0.829847	0.908	0.505	0	0
H2afx	0	0.79747	0.86	0.51	0	0
Abracl	0	0.762801	1	0.93	0	0
Hmgn2	0	0.757652	1	0.885	0	0
Spc25	0	0.757203	0.829	0.497	0	0
Smc2	0	0.721175	0.883	0.516	0	0
Tuba1b	0	0.703248	0.997	0.878	0	0
Nudt4	0	0.701826	0.938	0.608	0	0
Cdk1	0	0.700372	0.813	0.503	0	0
Gmnn	0	0.69292	0.87	0.53	0	0
Hist1h1b	0	0.682497	0.715	0.297	0	0
Cks2	0	0.676973	0.784	0.497	0	0
Spc24	0	0.674504	0.829	0.438	0	0
Fbxo5	0	0.654151	0.76	0.345	0	0
Csrp2	0	0.651909	0.944	0.701	0	0
Dut	0	0.63209	0.96	0.76	0	0
H1fx	0	0.63199	0.972	0.853	0	0
H2afz	0	0.625209	1	0.999	0	0
Pbk	0	0.617327	0.835	0.495	0	0
Atad2	0	0.61546	0.771	0.423	0	0
H2afv	0	0.60963	1	0.983	0	0
Cks1b	0	0.595995	0.896	0.576	0	0
Cdca8	0	0.594885	0.819	0.486	0	0
Dlx6os1	0	0.588055	0.909	0.583	0	0
Prc1	0	0.587189	0.789	0.478	0	0
Lig1	0	0.557388	0.806	0.541	0	0
Pfn2	0	0.550774	0.988	0.906	0	0
Sgol1	0	0.545076	0.719	0.452	0	0
Smc4	0	0.544984	0.776	0.43	0	0
Ube2s	0	0.536913	0.986	0.9	0	0
Lmo4	0	0.52465	0.973	0.88	0	0
Insm1	0	0.520715	0.883	0.588	0	0
Gm13889	0	0.519554	0.801	0.523	0	0
H1f0	0	0.50824	0.907	0.708	0	0
Tpx2	0	0.507466	0.73	0.453	0	0
Hmgb1	0	0.498641	1	0.998	0	0
Sgol2a	0	0.498227	0.625	0.32	0	0
Tyms	0	0.487336	0.735	0.414	0	0
Nasp	0	0.482854	0.958	0.704	0	0
Cenpm	0	0.45985	0.776	0.472	0	0
Ezr	0	0.457038	0.839	0.489	0	0
Mpped2	0	0.456078	0.922	0.681	0	0
Anp32e	0	0.445039	0.877	0.616	0	0
Tmpo	0	0.439137	0.881	0.58	0	0
Mxd3	0	0.437233	0.588	0.262	0	0
2700094K13Rik	0	0.433687	0.995	0.898	0	0
Tipin	0	0.433456	0.866	0.567	0	0
Hist1h2ap	0	0.430697	0.647	0.36	0	0
Rfc4	0	0.425417	0.848	0.571	0	0
Dek	0	0.424875	0.952	0.761	0	0
Ccdc34	0	0.416567	0.897	0.667	0	0
Anp32b	0	0.382307	0.98	0.798	0	0
Calm2	0	0.355206	0.998	0.982	0	0
Sp8	0	0.354186	0.621	0.345	0	0
Gm3550	1.09313e-307	0.315907	0.593	0.338	2.18627e-304	0
Fam111a	1.88509e-286	0.43066	0.643	0.429	3.77019e-283	0
Slbp	3.9032e-286	0.422715	0.836	0.592	7.80641e-283	0
Cdca7	2.45215e-284	0.512398	0.775	0.49	4.9043e-281	0
Pbx1	5.50073e-278	0.385757	0.888	0.68	1.10015e-274	0
Cdkn2d	2.0891e-272	0.368954	0.692	0.404	4.1782e-269	0
Nucks1	2.65771e-270	0.362422	0.928	0.766	5.31543e-267	0
Dlx2	6.0432e-263	0.376189	0.854	0.571	1.20864e-259	0
Sp9	2.03412e-260	0.359344	0.723	0.422	4.06824e-257	0
Nrxn3	6.72553e-259	0.338075	0.886	0.657	1.34511e-255	0
Dlx1	1.5819e-253	0.354972	0.854	0.573	3.16379e-250	0
Shtn1	2.29244e-251	0.466207	0.719	0.497	4.58487e-248	0
Clic1	1.18667e-244	0.361829	0.807	0.544	2.37334e-241	0
Cenpf	3.81303e-238	0.700999	0.717	0.513	7.62606e-235	0
Dnajc9	5.548e-238	0.351364	0.881	0.645	1.1096e-234	0
Pcna	2.40791e-234	0.42557	0.831	0.644	4.81583e-231	0
Aurkb	5.01241e-234	0.424907	0.61	0.335	1.00248e-230	0
Cenpw	4.45139e-230	0.331945	0.791	0.577	8.90278e-227	0
Ranbp1	1.72016e-225	0.30574	0.987	0.917	3.44031e-222	0
G2e3	2.70486e-225	0.328278	0.646	0.388	5.40972e-222	0
Arl6ip1	9.29262e-220	0.648593	0.86	0.717	1.85852e-216	0
Lmnb1	2.05143e-216	0.327307	0.858	0.649	4.10286e-213	0
Lockd	1.02328e-215	0.37304	0.668	0.425	2.04655e-212	0
Lsm5	2.48284e-213	0.292837	0.958	0.82	4.96568e-210	0
Meis2	4.22034e-213	0.261459	0.996	0.938	8.44069e-210	0
Alyref	8.48766e-212	0.276812	0.988	0.923	1.69753e-208	0
Hist1h1e	5.27547e-208	0.287288	0.558	0.286	1.05509e-204	0
Dlx5	1.72744e-207	0.318828	0.787	0.548	3.45488e-204	0
Sox2	1.84405e-205	0.314041	0.83	0.594	3.6881e-202	0
Ubald2	1.29979e-200	0.349295	0.779	0.555	2.59957e-197	0
Khdrbs3	2.38894e-191	0.340907	0.853	0.685	4.77787e-188	0
Hist1h4i	1.02108e-190	0.387839	0.686	0.46	2.04216e-187	0
Ccna2	1.26649e-186	0.387175	0.663	0.449	2.53298e-183	0
Prim1	1.69031e-182	0.397245	0.588	0.362	3.38063e-179	0
Pou3f4	3.34423e-179	0.321919	0.654	0.411	6.68845e-176	0
Ezh2	7.47313e-176	0.277418	0.926	0.763	1.49463e-172	0
Lsm2	6.89299e-175	0.279819	0.895	0.729	1.3786e-171	0
Mcm7	4.18812e-170	0.292265	0.767	0.506	8.37623e-167	0
Dbf4	6.13984e-166	0.332529	0.624	0.412	1.22797e-162	0
Racgap1	3.16656e-162	0.32513	0.6	0.371	6.33313e-159	0
Hmmr	1.08984e-158	0.42171	0.559	0.351	2.17969e-155	0
Kif11	1.68764e-158	0.398444	0.553	0.347	3.37527e-155	0
Kpna2	2.86286e-156	0.465569	0.551	0.329	5.72573e-153	0
Clspn	9.22046e-155	0.410183	0.529	0.296	1.84409e-151	0
Ncaph	1.29991e-154	0.282578	0.563	0.355	2.59983e-151	0
Arhgap11a	3.39526e-150	0.359821	0.538	0.33	6.79052e-147	0
Nsmce4a	2.11911e-147	0.260987	0.83	0.619	4.23823e-144	0
Cmc2	2.45641e-146	0.294433	0.627	0.404	4.91282e-143	0
Trim59	1.9545e-140	0.278647	0.528	0.313	3.909e-137	0
Tubb4b	2.40738e-138	0.317854	0.698	0.486	4.81476e-135	0
Paics	1.73048e-136	0.270793	0.816	0.635	3.46095e-133	0
Ccnb2	5.56531e-136	0.356543	0.592	0.386	1.11306e-132	0
Hat1	1.62705e-133	0.281742	0.758	0.537	3.25411e-130	0
Plk1	9.44253e-133	0.294068	0.512	0.314	1.88851e-129	0
Bub1	1.34098e-132	0.270786	0.533	0.332	2.68195e-129	0
Cenpe	6.20763e-126	0.363857	0.539	0.342	1.24153e-122	0
Cenpa	2.61997e-119	0.490414	0.708	0.555	5.23994e-116	0
Rad51ap1	3.16104e-119	0.368372	0.55	0.369	6.32207e-116	0
Lrr1	6.08397e-119	0.37679	0.548	0.361	1.21679e-115	0
Bub3	9.57705e-119	0.267496	0.668	0.459	1.91541e-115	0
Aurka	1.89874e-118	0.317171	0.47	0.257	3.79748e-115	0
Mis18bp1	7.13735e-117	0.388795	0.53	0.339	1.42747e-113	0
Fam64a	3.00436e-111	0.329909	0.509	0.307	6.00871e-108	0
Shcbp1	3.95109e-106	0.351097	0.496	0.305	7.90218e-103	0
Hirip3	1.69492e-104	0.251494	0.528	0.301	3.38984e-101	0
Cdca3	1.99915e-104	0.339724	0.582	0.41	3.9983e-101	0
Ckap2l	8.79283e-102	0.368182	0.529	0.365	1.75857e-98	0
Tacc3	1.42739e-98	0.336532	0.496	0.292	2.85478e-95	0
Six3	4.12311e-98	0.442024	0.64	0.493	8.24622e-95	0
Usp1	1.49345e-94	0.255863	0.664	0.509	2.9869e-91	0
Mad2l1	3.13029e-93	0.316051	0.502	0.333	6.26057e-90	0
Ckap2	6.11311e-85	0.266498	0.5	0.328	1.22262e-81	0
Ska1	1.5306e-83	0.340363	0.513	0.343	3.06119e-80	0
Kif22	1.66255e-83	0.291764	0.467	0.289	3.32511e-80	0
Ccnb1	3.5292e-83	0.444697	0.546	0.4	7.05839e-80	0
Topbp1	5.6051e-76	0.25735	0.559	0.391	1.12102e-72	0
Kif2c	1.86454e-65	0.250389	0.418	0.227	3.72907e-62	0
Esco2	4.57485e-57	0.28831	0.443	0.266	9.1497e-54	0
Incenp	5.21077e-56	0.268564	0.445	0.289	1.04215e-52	0
Cenpl	5.66452e-56	0.275864	0.449	0.304	1.1329e-52	0
Dscc1	1.02657e-55	0.271366	0.418	0.244	2.05314e-52	0
Ube2t	2.00182e-51	0.308816	0.475	0.34	4.00365e-48	0
Cdc20	6.55811e-49	0.384357	0.511	0.381	1.31162e-45	0
Nefm	5.37901e-28	0.250233	0.464	0.361	1.0758e-24	0
Kif18a	2.96742e-27	0.253322	0.434	0.307	5.93483e-24	0
Cdca2	1.88838e-19	0.259968	0.403	0.292	3.77677e-16	0
Top2a	0	0.967162	0.919	0.615	0	1
Ascl1	0	0.919565	0.837	0.322	0	1
Hat1	0	0.909262	0.932	0.515	0	1
2810417H13Rik	0	0.861745	0.962	0.675	0	1
Hist1h1b	0	0.826317	0.729	0.305	0	1
Prc1	0	0.820016	0.844	0.476	0	1
Hmgb2	0	0.805416	0.988	0.77	0	1
Dek	0	0.801468	0.98	0.761	0	1
Lmo1	0	0.789811	0.751	0.401	0	1
Nusap1	0	0.76644	0.852	0.513	0	1
Dlx2	0	0.741657	0.929	0.566	0	1
Ckb	0	0.718671	0.999	0.923	0	1
Rrm2	0	0.717458	0.902	0.516	0	1
Ccnd2	0	0.708469	0.994	0.784	0	1
Pbk	0	0.703047	0.855	0.5	0	1
Gadd45g	0	0.700978	0.764	0.304	0	1
Dut	0	0.69846	0.974	0.763	0	1
Cdk1	0	0.695098	0.816	0.51	0	1
Mdk	0	0.670236	0.967	0.622	0	1
Ranbp1	0	0.668394	0.994	0.918	0	1
Tipin	0	0.65813	0.916	0.566	0	1
Anp32b	0	0.650369	0.984	0.802	0	1
Dlx1	0	0.648243	0.91	0.571	0	1
Spc25	0	0.63572	0.817	0.506	0	1
Slbp	0	0.633488	0.892	0.589	0	1
Gmnn	0	0.626754	0.896	0.534	0	1
H2afx	0	0.61951	0.813	0.526	0	1
Hist1h2ae	0	0.617411	0.731	0.372	0	1
Tuba1b	0	0.614512	0.991	0.881	0	1
Gng5	0	0.610806	0.995	0.892	0	1
Hmgn2	0	0.610273	0.995	0.888	0	1
Fbxo5	0	0.609527	0.757	0.356	0	1
Hes6	0	0.602611	0.821	0.435	0	1
Pcna	0	0.593152	0.891	0.639	0	1
Alyref	0	0.592731	0.991	0.925	0	1
Cdca7	0	0.592556	0.888	0.479	0	1
Tyms	0	0.583424	0.802	0.411	0	1
Siva1	0	0.563669	0.938	0.67	0	1
Dctpp1	0	0.554192	0.953	0.762	0	1
1810037I17Rik	0	0.550844	0.976	0.794	0	1
Rfc4	0	0.544031	0.878	0.573	0	1
Lsm2	0	0.539331	0.94	0.726	0	1
Pantr1	0	0.538389	0.998	0.946	0	1
Insm1	0	0.536239	0.871	0.597	0	1
H2afz	0	0.536162	1	0.999	0	1
Cenpq	0	0.53149	0.826	0.484	0	1
Lig1	0	0.529054	0.819	0.545	0	1
Sgol1	0	0.526662	0.779	0.449	0	1
Ran	0	0.513818	0.999	0.989	0	1
Ezh2	0	0.512838	0.956	0.762	0	1
Atad2	0	0.508386	0.758	0.433	0	1
Nsmce4a	0	0.506342	0.903	0.613	0	1
Usp1	0	0.506237	0.809	0.491	0	1
Tox3	0	0.502931	0.838	0.507	0	1
Birc5	0	0.50253	0.876	0.574	0	1
Cks1b	0	0.501594	0.897	0.583	0	1
H2afv	0	0.501526	0.998	0.984	0	1
Nasp	0	0.497561	0.955	0.711	0	1
Smc2	0	0.494796	0.837	0.532	0	1
Rps27l	0	0.494667	0.99	0.899	0	1
Ccna2	0	0.493289	0.738	0.442	0	1
Lsm5	0	0.487608	0.968	0.822	0	1
2700094K13Rik	0	0.487065	0.988	0.902	0	1
Prdx1	0	0.476834	0.989	0.847	0	1
Cenpw	0	0.476314	0.815	0.578	0	1
Mcm7	0	0.473659	0.847	0.499	0	1
Abracl	0	0.468253	0.992	0.933	0	1
Spc24	0	0.459786	0.774	0.456	0	1
Hmgb1	0	0.459577	0.999	0.998	0	1
Dnajc9	0	0.44368	0.913	0.646	0	1
Dbi	0	0.413303	0.998	0.892	0	1
Tmpo	0	0.40913	0.877	0.588	0	1
Eef1d	0	0.401012	0.921	0.662	0	1
Hk2	0	0.26121	0.689	0.449	0	1
Pak3	9.37509e-296	0.544815	0.76	0.502	1.87502e-292	1
Cdca8	2.35546e-293	0.522255	0.792	0.499	4.71093e-290	1
Smc4	8.68899e-291	0.466666	0.749	0.442	1.7378e-287	1
Cks2	3.21547e-282	0.533803	0.78	0.504	6.43094e-279	1
Mms22l	2.47676e-267	0.487984	0.692	0.441	4.95353e-264	1
Hist1h1e	1.20639e-266	0.350676	0.598	0.286	2.41277e-263	1
Dleu7	1.03165e-254	0.574715	0.648	0.388	2.06331e-251	1
Hist1h4i	2.24796e-252	0.416057	0.741	0.456	4.49591e-249	1
Hells	1.1789e-249	0.493675	0.694	0.434	2.3578e-246	1
Hist1h2ap	2.18326e-237	0.385264	0.633	0.369	4.36652e-234	1
Ube2s	4.00853e-237	0.359064	0.962	0.906	8.01706e-234	1
Cdca3	6.53593e-237	0.430302	0.67	0.4	1.30719e-233	1
Paics	2.45545e-236	0.385246	0.863	0.632	4.9109e-233	1
Cenpm	3.33848e-231	0.382293	0.741	0.484	6.67696e-228	1
Dbf4	1.06136e-224	0.397142	0.669	0.411	2.12272e-221	1
Tpm4	5.61568e-224	0.377194	0.718	0.44	1.12314e-220	1
Syce2	2.69754e-221	0.419348	0.654	0.384	5.39508e-218	1
Dll3	5.93317e-220	0.42155	0.554	0.253	1.18663e-216	1
Bola3	1.10665e-216	0.279593	0.785	0.532	2.2133e-213	1
Hspe1	1.69213e-214	0.286401	0.993	0.973	3.38426e-211	1
Nfia	2.43802e-212	0.27687	0.788	0.576	4.87604e-209	1
Aurkb	2.56467e-211	0.431227	0.619	0.34	5.12933e-208	1
Anp32e	2.64209e-209	0.333781	0.87	0.624	5.28419e-206	1
Ncl	2.11681e-206	0.335789	0.929	0.769	4.23361e-203	1
Prdx4	3.43892e-205	0.360793	0.708	0.453	6.87784e-202	1
Mfng	6.45535e-195	0.272417	0.571	0.258	1.29107e-191	1
Phgdh	1.93327e-193	0.320748	0.623	0.343	3.86654e-190	1
H1f0	2.83455e-187	0.428107	0.883	0.717	5.6691e-184	1
Rnaseh2c	1.88355e-186	0.285144	0.824	0.555	3.76711e-183	1
Lrr1	5.28974e-180	0.383747	0.6	0.357	1.05795e-176	1
Ncaph	3.32065e-179	0.356537	0.597	0.355	6.6413e-176	1
Ccne2	9.70332e-179	0.380637	0.549	0.277	1.94066e-175	1
Hspd1	3.5585e-177	0.309867	0.946	0.81	7.11699e-174	1
Hirip3	8.57105e-176	0.337409	0.595	0.296	1.71421e-172	1
Tpx2	2.93926e-170	0.388242	0.69	0.466	5.87853e-167	1
Tfdp2	6.5069e-169	0.349428	0.653	0.401	1.30138e-165	1
Nucks1	9.20562e-169	0.292451	0.926	0.771	1.84112e-165	1
Clspn	1.07942e-167	0.378151	0.564	0.297	2.15884e-164	1
Ost4	3.86509e-164	0.263077	0.954	0.825	7.73018e-161	1
Pttg1	7.5111e-164	0.321912	0.795	0.617	1.50222e-160	1
Efhd2	2.20766e-162	0.364405	0.569	0.285	4.41532e-159	1
Rad51ap1	9.12297e-162	0.389743	0.596	0.366	1.82459e-158	1
Miat	4.29949e-156	0.31348	0.563	0.285	8.59898e-153	1
Kif11	3.57141e-150	0.316445	0.579	0.348	7.14282e-147	1
Cmc2	8.88941e-150	0.302319	0.647	0.406	1.77788e-146	1
Plk4	1.04274e-148	0.293238	0.588	0.365	2.08548e-145	1
Racgap1	8.27751e-144	0.259742	0.627	0.372	1.6555e-140	1
Pou3f2	2.44861e-140	0.331914	0.652	0.418	4.89723e-137	1
Ube2c	3.67706e-140	0.650858	0.772	0.618	7.35411e-137	1
Hmgn5	1.17808e-138	0.316063	0.622	0.383	2.35616e-135	1
Bub3	1.57842e-138	0.272681	0.7	0.458	3.15683e-135	1
Fam111a	1.04849e-134	0.256212	0.619	0.438	2.09698e-131	1
Lhx2	1.86715e-132	0.388374	0.591	0.384	3.7343e-129	1
Topbp1	4.70285e-130	0.308324	0.621	0.385	9.40569e-127	1
Lmnb1	1.01993e-129	0.266858	0.852	0.655	2.03987e-126	1
Zeb2	1.44406e-124	0.271148	0.741	0.555	2.88812e-121	1
Nudcd2	1.34224e-118	0.278725	0.731	0.532	2.68448e-115	1
Mis18bp1	2.1091e-116	0.313088	0.549	0.341	4.21819e-113	1
Cenpf	4.48054e-115	0.462444	0.686	0.522	8.96108e-112	1
Ska1	8.37719e-113	0.323495	0.551	0.341	1.67544e-109	1
Ccnb1	1.27089e-111	0.37247	0.597	0.396	2.54179e-108	1
Bub1	6.0449e-109	0.270967	0.543	0.336	1.20898e-105	1
Nup37	4.0818e-107	0.258038	0.565	0.363	8.1636e-104	1
Ldha	7.92576e-106	0.323215	0.669	0.476	1.58515e-102	1
Erdr1	2.12008e-103	0.257726	0.853	0.724	4.24017e-100	1
Prim1	1.69766e-101	0.295845	0.576	0.369	3.39533e-98	1
Hmmr	2.93268e-95	0.337404	0.549	0.358	5.86537e-92	1
Anks1	6.04454e-94	0.271972	0.464	0.246	1.20891e-90	1
Kif18a	1.21313e-84	0.264687	0.503	0.3	2.42627e-81	1
Ube2t	2.43984e-82	0.312186	0.523	0.336	4.87969e-79	1
Gsx2	1.50986e-81	0.381742	0.493	0.289	3.01971e-78	1
Ybx3	1.81227e-81	0.255774	0.574	0.386	3.62454e-78	1
Myo10	2.05352e-78	0.325657	0.523	0.345	4.10703e-75	1
Esco2	6.65161e-76	0.302765	0.48	0.265	1.33032e-72	1
Cenpa	4.28548e-71	0.33966	0.702	0.56	8.57095e-68	1
Mcm6	1.16921e-70	0.286196	0.557	0.378	2.33842e-67	1
Nde1	4.24997e-65	0.290515	0.525	0.363	8.49993e-62	1
Dhfr	4.02095e-63	0.301389	0.5	0.315	8.0419e-60	1
Casc5	1.15045e-62	0.28082	0.496	0.33	2.30089e-59	1
Sox21	9.7395e-61	0.277318	0.459	0.283	1.9479e-57	1
Kpna2	1.52162e-60	0.312237	0.517	0.34	3.04324e-57	1
Mcm2	7.98583e-51	0.29185	0.486	0.32	1.59717e-47	1
Helt	2.54654e-46	0.42033	0.363	0.097	5.09308e-43	1
Kif20b	1.95118e-45	0.253235	0.428	0.254	3.90235e-42	1
Sgol2a	2.23147e-44	0.312394	0.497	0.348	4.46293e-41	1
Lima1	3.15346e-38	0.282685	0.421	0.263	6.30693e-35	1
Ccnd1	4.62704e-38	0.336709	0.576	0.5	9.25408e-35	1
Nfix	3.43789e-30	0.254157	0.445	0.312	6.87579e-27	1
Cdk6	4.90564e-29	0.324255	0.428	0.265	9.81128e-26	1
E2f1	1.21198e-28	0.254135	0.414	0.271	2.42397e-25	1
Cenpe	4.95831e-22	0.260422	0.478	0.356	9.91663e-19	1
Tuba1c	8.72474e-14	0.310103	0.424	0.316	1.74495e-10	1
Lix1	0.00012614	0.254179	0.429	0.361	0.252279	1
Fabp7	0	2.835	0.968	0.726	0	2
Mt3	0	2.70876	0.992	0.647	0	2
Dbi	0	1.89549	0.999	0.893	0	2
Ptn	0	1.62618	0.949	0.739	0	2
Ptprz1	0	1.52509	0.938	0.5	0	2
Rgcc	0	1.5138	0.87	0.34	0	2
Ddah1	0	1.38136	0.943	0.441	0	2
Fgfbp3	0	0.969138	0.676	0.268	0	2
Sfrp1	0	0.966048	0.826	0.418	0	2
Vim	0	0.964398	0.953	0.617	0	2
Prdx1	0	0.921001	0.995	0.847	0	2
Gng5	0	0.873097	0.997	0.892	0	2
Plpp3	0	0.870533	0.743	0.281	0	2
Hmgn3	0	0.856216	0.946	0.656	0	2
Siva1	0	0.807688	0.959	0.669	0	2
Pea15a	0	0.797367	0.759	0.309	0	2
Sox9	0	0.791185	0.81	0.441	0	2
Hes5	0	0.786224	0.601	0.208	0	2
Mdk	0	0.744306	0.963	0.625	0	2
Psat1	0	0.741971	0.716	0.297	0	2
Glo1	0	0.741863	0.957	0.709	0	2
Phgdh	0	0.71318	0.745	0.327	0	2
Ckb	0	0.697458	0.996	0.924	0	2
Lhx2	0	0.697344	0.707	0.368	0	2
Pmm1	0	0.69698	0.683	0.31	0	2
Ldha	0	0.696156	0.78	0.461	0	2
Pdpn	0	0.66486	0.644	0.308	0	2
Ttyh1	0	0.656065	0.576	0.262	0	2
Snhg18	0	0.653349	0.708	0.361	0	2
1810037I17Rik	0	0.630957	0.969	0.796	0	2
Qk	0	0.62847	0.82	0.447	0	2
Nfia	0	0.627433	0.832	0.571	0	2
Notch2	0	0.613461	0.684	0.321	0	2
Acot1	0	0.592559	0.615	0.278	0	2
Rorb	0	0.591755	0.683	0.32	0	2
Eef1d	0	0.581643	0.929	0.662	0	2
Gpm6b	0	0.575426	0.809	0.496	0	2
Rps27l	0	0.572437	0.99	0.9	0	2
Eno1	0	0.569272	0.791	0.459	0	2
Gm11627	0	0.567438	0.61	0.253	0	2
Rbp1	0	0.565069	0.991	0.901	0	2
H2afz	0	0.562925	1	0.999	0	2
Dek	0	0.562291	0.953	0.767	0	2
Pantr1	0	0.543123	0.997	0.946	0	2
Bola3	0	0.518278	0.819	0.529	0	2
Rpl22l1	0	0.51434	0.998	0.976	0	2
Prdx6	0	0.502284	0.833	0.592	0	2
Ost4	0	0.501445	0.961	0.825	0	2
Mt2	0	0.499148	0.64	0.353	0	2
Hspd1	0	0.49647	0.947	0.81	0	2
Dctpp1	0	0.488107	0.918	0.769	0	2
Anp32b	0	0.485737	0.967	0.805	0	2
Clic1	0	0.476619	0.838	0.548	0	2
Gng12	0	0.467018	0.658	0.354	0	2
Hk2	0	0.459382	0.702	0.449	0	2
Ran	0	0.439174	1	0.989	0	2
Tuba1b	0	0.420745	0.984	0.883	0	2
Cenpq	0	0.417036	0.764	0.496	0	2
Gpx8	0	0.413698	0.557	0.259	0	2
Hspe1	0	0.413576	0.995	0.973	0	2
S1pr1	0	0.400418	0.536	0.24	0	2
2700094K13Rik	0	0.397172	0.985	0.903	0	2
Rps2	0	0.384142	1	1	0	2
Rpl41	0	0.355793	1	1	0	2
Gsta4	0	0.349877	0.609	0.291	0	2
Ranbp1	0	0.348581	0.992	0.919	0	2
Gm26669	0	0.299332	0.613	0.252	0	2
Mif	7.34286e-307	0.351159	0.988	0.937	1.46857e-303	2
Cst3	4.30565e-302	0.465753	0.905	0.745	8.6113e-299	2
Dpm3	4.92526e-302	0.435254	0.898	0.693	9.85051e-299	2
Psph	3.34309e-301	0.545955	0.572	0.236	6.68619e-298	2
Prdx4	2.40816e-298	0.46817	0.742	0.449	4.81632e-295	2
Mt1	3.09807e-296	0.524655	0.576	0.329	6.19614e-293	2
Tpi1	2.33348e-291	0.466743	0.69	0.374	4.66697e-288	2
Efhd2	7.04183e-290	0.44027	0.615	0.28	1.40837e-286	2
Hes1	8.1906e-288	0.654284	0.516	0.168	1.63812e-284	2
Ccdc34	7.84644e-275	0.457931	0.876	0.677	1.56929e-271	2
Acadl	1.39962e-274	0.375502	0.521	0.228	2.79923e-271	2
Oat	1.17863e-270	0.43709	0.582	0.271	2.35725e-267	2
Mest	1.17358e-269	0.684422	0.691	0.42	2.34716e-266	2
Tipin	6.149e-263	0.421217	0.842	0.579	1.2298e-259	2
Hsp90b1	3.32399e-258	0.477835	0.855	0.657	6.64799e-255	2
Pfn1	3.60625e-256	0.323433	0.985	0.932	7.21249e-253	2
Ednrb	4.27803e-251	0.533543	0.521	0.224	8.55605e-248	2
Dut	8.04374e-250	0.390613	0.934	0.77	1.60875e-246	2
Aldh1l1	1.66352e-245	0.253583	0.441	0.151	3.32703e-242	2
Hmgb2	1.847e-243	0.370865	0.975	0.774	3.69399e-240	2
Asrgl1	2.51548e-235	0.471696	0.526	0.212	5.03096e-232	2
Tsc22d4	3.24584e-235	0.316763	0.713	0.483	6.49167e-232	2
Pttg1	1.9777e-231	0.573811	0.783	0.62	3.9554e-228	2
Rhoc	2.71303e-231	0.36372	0.552	0.28	5.42606e-228	2
Ppp1r1a	1.95029e-230	0.585311	0.64	0.446	3.90057e-227	2
Nr2e1	2.22956e-225	0.496942	0.553	0.3	4.45912e-222	2
Tcf7l2	1.58856e-221	0.32833	0.509	0.251	3.17713e-218	2
S100a6	2.40529e-221	0.34533	0.495	0.237	4.81058e-218	2
Zfp36l1	2.93368e-220	0.54381	0.581	0.366	5.86735e-217	2
Rnaseh2c	3.57579e-220	0.357322	0.808	0.559	7.15158e-217	2
Aldoc	2.55957e-217	0.478805	0.489	0.225	5.11915e-214	2
Slc1a3	1.16613e-214	0.625769	0.509	0.217	2.33227e-211	2
Aldoa	3.18312e-213	0.427741	0.772	0.546	6.36624e-210	2
Slc25a5	6.65405e-212	0.334278	0.904	0.727	1.33081e-208	2
Nfib	1.00151e-211	0.383271	0.746	0.553	2.00303e-208	2
Alyref	5.98045e-211	0.323744	0.98	0.927	1.19609e-207	2
Tcf4	1.38717e-210	0.330835	0.892	0.729	2.77435e-207	2
Pdcd4	7.35888e-210	0.40912	0.824	0.679	1.47178e-206	2
Lockd	1.1372e-208	0.387905	0.675	0.432	2.27441e-205	2
Notch1	2.88368e-206	0.416368	0.587	0.311	5.76735e-203	2
Ppib	6.78668e-201	0.296163	0.955	0.858	1.35734e-197	2
H2-Ke6	7.45616e-200	0.468471	0.593	0.382	1.49123e-196	2
Usp1	2.59807e-199	0.389042	0.725	0.505	5.19614e-196	2
Krtcap2	6.66522e-194	0.320825	0.916	0.777	1.33304e-190	2
Ntm	7.66682e-194	0.371635	0.662	0.497	1.53336e-190	2
Mcm7	2.79239e-193	0.342262	0.782	0.511	5.58479e-190	2
Gins2	9.6652e-193	0.389849	0.56	0.319	1.93304e-189	2
Ncl	1.00801e-192	0.349597	0.919	0.771	2.01603e-189	2
Rexo2	3.04217e-192	0.408499	0.641	0.422	6.08434e-189	2
Nes	2.60611e-190	0.47165	0.58	0.336	5.21223e-187	2
Slbp	6.71784e-190	0.329301	0.821	0.602	1.34357e-186	2
Cdca8	2.95185e-189	0.397526	0.748	0.507	5.9037e-186	2
Lsm2	3.75841e-183	0.358326	0.88	0.736	7.51681e-180	2
Gnai2	5.77587e-180	0.318329	0.879	0.719	1.15517e-176	2
Jun	9.27753e-180	0.356151	0.599	0.324	1.85551e-176	2
Aprt	3.11528e-178	0.383268	0.78	0.581	6.23056e-175	2
Cenpw	2.92214e-175	0.380981	0.762	0.588	5.84428e-172	2
Ccnd1	1.5315e-173	0.490668	0.64	0.491	3.063e-170	2
Prc1	4.01366e-171	0.480342	0.709	0.499	8.02731e-168	2
Cenpm	1.61852e-169	0.358534	0.699	0.492	3.23704e-166	2
Hells	1.16809e-168	0.380663	0.655	0.442	2.33619e-165	2
Zbtb20	3.46591e-168	0.324398	0.775	0.546	6.93182e-165	2
Myo10	1.03224e-166	0.434116	0.564	0.34	2.06448e-163	2
Bsg	2.42451e-166	0.274556	0.911	0.767	4.84903e-163	2
Gmnn	6.75483e-166	0.358363	0.768	0.556	1.35097e-162	2
Syce2	2.83592e-165	0.401224	0.616	0.392	5.67184e-162	2
Itgb1	1.30639e-164	0.254983	0.562	0.309	2.61278e-161	2
H2afv	3.32299e-163	0.252002	0.999	0.984	6.64598e-160	2
Smco4	1.38301e-158	0.315303	0.55	0.35	2.76602e-155	2
Dnajc9	1.34361e-156	0.312679	0.85	0.657	2.68721e-153	2
Ptx3	8.65465e-155	0.49644	0.448	0.168	1.73093e-151	2
Nsmce4a	3.35152e-152	0.30566	0.821	0.627	6.70303e-149	2
Rcn1	2.059e-151	0.369629	0.497	0.28	4.118e-148	2
Ybx3	5.43937e-149	0.339846	0.608	0.382	1.08787e-145	2
Cd81	9.56814e-149	0.303993	0.775	0.583	1.91363e-145	2
Pax6	2.53353e-146	0.331557	0.677	0.517	5.06706e-143	2
Pdia6	3.28973e-146	0.305873	0.783	0.574	6.57945e-143	2
Fam171b	1.53945e-144	0.370269	0.66	0.502	3.07891e-141	2
Cd63	1.34449e-142	0.392921	0.539	0.315	2.68898e-139	2
Cdk6	1.04138e-141	0.368612	0.495	0.256	2.08276e-138	2
Pcna	2.17705e-139	0.30619	0.819	0.651	4.3541e-136	2
Spc25	8.07412e-137	0.315907	0.716	0.524	1.61482e-133	2
Pbk	2.14893e-135	0.33449	0.718	0.523	4.29786e-132	2
E2f5	6.34359e-132	0.404264	0.466	0.241	1.26872e-128	2
Idi1	1.56917e-130	0.377831	0.651	0.467	3.13835e-127	2
Lig1	2.03319e-130	0.343024	0.733	0.56	4.06638e-127	2
Kbtbd11	3.1257e-128	0.34532	0.49	0.302	6.25141e-125	2
Paics	1.44303e-125	0.273899	0.816	0.64	2.88606e-122	2
Cdk1	1.86713e-125	0.351925	0.709	0.528	3.73426e-122	2
1700086L19Rik	2.3522e-120	0.300364	0.466	0.267	4.7044e-117	2
Snx3	2.27103e-117	0.270823	0.798	0.627	4.54206e-114	2
Nudcd2	2.36036e-117	0.268473	0.721	0.535	4.72072e-114	2
Hadh	6.41931e-115	0.446331	0.485	0.302	1.28386e-111	2
Tmed5	1.004e-111	0.253941	0.496	0.307	2.00799e-108	2
Fgfr2	1.5427e-110	0.407968	0.452	0.241	3.08541e-107	2
Spc24	2.46852e-109	0.275926	0.672	0.473	4.93704e-106	2
Tox3	7.44977e-109	0.259203	0.719	0.527	1.48995e-105	2
Cenpf	6.36261e-106	0.376953	0.679	0.525	1.27252e-102	2
Cenpa	3.26579e-104	0.332162	0.718	0.559	6.53158e-101	2
Zfp36l2	2.07719e-99	0.290923	0.464	0.279	4.15439e-96	2
Ccna2	1.04245e-91	0.32179	0.617	0.462	2.08489e-88	2
Pdia3	1.38393e-91	0.251221	0.616	0.413	2.76787e-88	2
Hist1h4i	2.99594e-91	0.274311	0.647	0.472	5.99188e-88	2
Cks2	7.35996e-91	0.31491	0.679	0.521	1.47199e-87	2
Sox3	5.41706e-88	0.386519	0.448	0.261	1.08341e-84	2
Erdr1	4.03774e-86	0.251794	0.839	0.727	8.07548e-83	2
Tacc1	6.16221e-86	0.305392	0.444	0.279	1.23244e-82	2
Ckap2	1.58385e-84	0.260533	0.501	0.333	3.1677e-81	2
Cdca3	9.36955e-84	0.256323	0.576	0.416	1.87391e-80	2
Grb10	1.33754e-81	0.251534	0.484	0.289	2.67509e-78	2
Tpx2	7.20795e-79	0.259293	0.63	0.477	1.44159e-75	2
Lix1	9.77629e-76	0.361271	0.493	0.352	1.95526e-72	2
Mfge8	2.53635e-73	0.478547	0.415	0.219	5.0727e-70	2
Msmo1	7.61979e-69	0.253552	0.468	0.282	1.52396e-65	2
Ndrg2	1.02296e-67	0.347446	0.404	0.23	2.04592e-64	2
Nfix	3.31075e-65	0.372717	0.469	0.309	6.62149e-62	2
Galk1	1.32739e-63	0.298499	0.416	0.236	2.65478e-60	2
Sfrp2	2.34268e-63	0.368404	0.432	0.276	4.68536e-60	2
Nde1	1.19637e-54	0.395824	0.496	0.368	2.39274e-51	2
Suclg2	4.16809e-51	0.256046	0.418	0.272	8.33618e-48	2
Pkdcc	8.02533e-51	0.289275	0.356	0.17	1.60507e-47	2
Acaa2	2.59168e-49	0.269953	0.387	0.207	5.18337e-46	2
Fstl5	1.3339e-47	0.284806	0.397	0.259	2.66781e-44	2
Fzd8	9.72362e-47	0.347734	0.408	0.259	1.94472e-43	2
Sox5	9.02806e-45	0.288441	0.446	0.326	1.80561e-41	2
Rdm1	1.66785e-43	0.260056	0.461	0.309	3.3357e-40	2
E130114P18Rik	2.39109e-41	0.304415	0.437	0.307	4.78217e-38	2
Ccnb2	3.62333e-41	0.311527	0.52	0.402	7.24667e-38	2
Dab1	5.10488e-38	0.307313	0.463	0.364	1.02098e-34	2
Vcam1	5.82298e-37	0.291675	0.362	0.167	1.1646e-33	2
Creb5	6.95853e-37	0.298653	0.383	0.213	1.39171e-33	2
Sall3	3.6075e-34	0.368525	0.425	0.3	7.21501e-31	2
Nek6	2.3179e-32	0.262214	0.36	0.203	4.63579e-29	2
Ntrk2	1.46696e-29	0.281684	0.336	0.206	2.93392e-26	2
Mcm4	9.99488e-26	0.284805	0.471	0.37	1.99898e-22	2
Pdzph1	3.63376e-14	0.295202	0.334	0.12	7.26753e-11	2
Nrarp	3.14635e-12	0.253385	0.365	0.262	6.2927e-09	2
Lxn	1.27274e-11	0.335084	0.335	0.233	2.54548e-08	2
Sparc	9.78406e-09	0.300007	0.398	0.332	1.95681e-05	2
Fam181b	2.558e-08	0.298502	0.414	0.359	5.116e-05	2
Metrn	2.22962e-07	0.257856	0.347	0.268	0.000445925	2
Ebf1	0	1.5345	0.869	0.709	0	3
Pou3f1	0	1.14492	0.833	0.4	0	3
Isl1	0	0.951082	0.802	0.449	0	3
Zfp503	0	0.879743	0.758	0.483	0	3
Zfhx3	0	0.81355	0.83	0.616	0	3
Gad2	0	0.732594	0.905	0.682	0	3
Hist3h2ba	0	0.719512	0.972	0.831	0	3
Meis2	0	0.618827	0.986	0.942	0	3
Bcl11b	0	0.606129	0.896	0.776	0	3
Igfbpl1	0	0.598932	0.975	0.848	0	3
Tuba1a	0	0.594918	1	0.999	0	3
Actg1	0	0.584889	0.999	0.994	0	3
Tubb3	0	0.562932	0.997	0.935	0	3
Stmn2	0	0.540141	0.995	0.935	0	3
Actb	0	0.457487	0.999	0.999	0	3
Nnat	0	0.437337	0.994	0.966	0	3
Stmn3	0	0.409329	0.981	0.886	0	3
Spats2l	9.24918e-258	0.296312	0.585	0.391	1.84984e-254	3
Rtn1	1.52216e-256	0.323978	0.995	0.939	3.04433e-253	3
Islr2	6.04708e-196	0.47038	0.741	0.612	1.20942e-192	3
Mllt11	1.61218e-174	0.310125	0.92	0.82	3.22435e-171	3
Tshz2	1.81764e-164	0.798462	0.518	0.336	3.63528e-161	3
Hist3h2a	2.38609e-158	0.391576	0.543	0.324	4.77218e-155	3
Socs2	8.07416e-149	0.75286	0.575	0.43	1.61483e-145	3
Bcl11a	7.2121e-139	0.380511	0.792	0.712	1.44242e-135	3
Tle4	6.09139e-130	0.428859	0.691	0.58	1.21828e-126	3
Id4	1.8198e-119	0.371481	0.517	0.34	3.63961e-116	3
Aplp1	1.62833e-114	0.361857	0.749	0.672	3.25666e-111	3
Lmo4	3.18507e-107	0.303576	0.93	0.89	6.37015e-104	3
Fdps	3.03155e-106	0.392144	0.728	0.664	6.06311e-103	3
Rgs2	1.94634e-101	0.672308	0.45	0.285	3.89268e-98	3
Celf4	1.56693e-99	0.366247	0.739	0.678	3.13387e-96	3
Pbx3	2.05235e-97	0.336752	0.623	0.49	4.1047e-94	3
Vstm2a	2.17808e-93	0.279363	0.492	0.39	4.35616e-90	3
Ndn	2.5004e-79	0.279287	0.709	0.626	5.0008e-76	3
Rnf121	3.11164e-78	0.306643	0.758	0.715	6.22329e-75	3
Mkrn1	2.99553e-65	0.260041	0.665	0.593	5.99105e-62	3
Lmo3	1.99512e-36	0.255909	0.492	0.41	3.99024e-33	3
Gm26917	3.06508e-35	0.27948	0.385	0.329	6.13015e-32	3
Cdkn1c	3.53102e-34	0.28062	0.46	0.386	7.06205e-31	3
Zswim6	7.97413e-34	0.258375	0.464	0.404	1.59483e-30	3
Ap1s2	2.37586e-31	0.307316	0.485	0.414	4.75172e-28	3
Dlx6	1.36e-23	0.377179	0.458	0.406	2.71999e-20	3
Peg10	3.75548e-19	0.250667	0.354	0.287	7.51097e-16	3
Actl6b	2.95863e-14	0.282557	0.487	0.47	5.91726e-11	3
Apbb2	2.98831e-12	0.394748	0.418	0.395	5.97662e-09	3
Xpr1	6.18809e-11	0.293084	0.473	0.468	1.23762e-07	3
Zfhx4	2.35675e-09	0.279172	0.396	0.359	4.71351e-06	3
Celf5	0.00553252	0.254354	0.435	0.451	1	3
Dlx6os1	0	0.796343	0.902	0.61	0	4
Nudt4	0	0.746725	0.923	0.636	0	4
Pfn2	0	0.581775	0.973	0.914	0	4
Mpped2	5.78731e-304	0.640052	0.906	0.702	1.15746e-300	4
Abracl	1.85885e-296	0.570603	0.993	0.936	3.7177e-293	4
Gm13889	6.36734e-241	0.633263	0.805	0.545	1.27347e-237	4
Tubb3	1.58165e-234	0.428059	0.998	0.938	3.1633e-231	4
Meis2	3.40575e-224	0.418191	0.993	0.943	6.8115e-221	4
Tmsb4x	3.23814e-221	0.327073	1	1	6.47628e-218	4
Ccnd2	7.78543e-178	0.60384	0.914	0.804	1.55709e-174	4
Nrxn3	7.92593e-178	0.470633	0.844	0.679	1.58519e-174	4
Stmn2	1.01123e-177	0.501264	0.991	0.938	2.02246e-174	4
Dlx1	8.37136e-133	0.415032	0.807	0.6	1.67427e-129	4
Ezr	6.6205e-116	0.431445	0.718	0.529	1.3241e-112	4
Nrep	1.22432e-103	0.441036	0.768	0.68	2.44864e-100	4
3110039M20Rik.1	3.66301e-98	0.461391	0.772	0.67	7.32603e-95	4
Pbx1	1.61805e-93	0.324113	0.821	0.703	3.23611e-90	4
Tmem176b	6.27916e-93	0.398461	0.54	0.35	1.25583e-89	4
Sp9	2.40976e-87	0.401047	0.639	0.454	4.81952e-84	4
Gad2	5.71398e-82	0.297895	0.821	0.698	1.1428e-78	4
Sp8	4.50762e-78	0.45447	0.536	0.375	9.01524e-75	4
Lmo4	2.91308e-77	0.369455	0.915	0.893	5.82615e-74	4
Dlx5	7.37263e-74	0.34356	0.708	0.574	1.47453e-70	4
Pou3f4	7.72007e-72	0.413689	0.594	0.436	1.54401e-68	4
Zfhx3	5.78339e-57	0.383647	0.702	0.636	1.15668e-53	4
Arx	4.67914e-49	0.294583	0.722	0.616	9.35828e-46	4
Crabp2	2.13783e-48	0.261786	0.422	0.275	4.27566e-45	4
Khdrbs3	4.01841e-47	0.275471	0.792	0.704	8.03682e-44	4
Gm27032	3.20825e-29	0.278432	0.51	0.409	6.4165e-26	4
Tle4	8.59259e-29	0.369282	0.637	0.589	1.71852e-25	4
Shtn1	1.46808e-27	0.322086	0.582	0.527	2.93615e-24	4
Aldh1a3	7.333e-23	0.465524	0.491	0.419	1.4666e-19	4
Gucy1a3	3.94018e-16	0.254091	0.462	0.363	7.88036e-13	4
Flrt2	7.85895e-08	0.256697	0.401	0.352	0.000157179	4
Nefm	7.48739e-06	0.340427	0.414	0.374	0.0149748	4
Tshz1	0.000532688	0.296832	0.354	0.304	1	4
Cenpa	0	1.12637	0.937	0.55	0	5
Pttg1	0	0.943102	0.932	0.617	0	5
Abracl	0	0.845853	0.998	0.936	0	5
Ube2s	0	0.713999	0.993	0.907	0	5
Hmgn3	0	0.621198	0.921	0.675	0	5
Hmgn2	0	0.619494	0.999	0.895	0	5
2700094K13Rik	0	0.56099	0.991	0.907	0	5
H2afv	0	0.52665	1	0.985	0	5
Ube2c	7.66811e-252	0.405176	0.899	0.618	1.53362e-248	5
H2afz	6.33559e-251	0.452141	1	0.999	1.26712e-247	5
Gadd45g	1.50988e-247	0.767758	0.686	0.34	3.01976e-244	5
Hmgb1	3.74061e-199	0.301872	1	0.998	7.48121e-196	5
Ran	1.33661e-192	0.316041	0.999	0.99	2.67323e-189	5
Hmgb2	3.94784e-178	0.424415	0.985	0.785	7.89568e-175	5
Ccnb2	1.1712e-173	0.639331	0.664	0.397	2.34239e-170	5
Insm1	4.95108e-152	0.451155	0.832	0.618	9.90216e-149	5
Ccnd2	8.18467e-135	0.419053	0.924	0.804	1.63693e-131	5
Dlx2	3.82038e-134	0.415184	0.825	0.598	7.64077e-131	5
Pantr1	1.9703e-128	0.325536	0.99	0.95	3.94059e-125	5
Cdca8	2.07418e-128	0.432588	0.763	0.52	4.14835e-125	5
Rpl22l1	8.6471e-124	0.275033	0.997	0.978	1.72942e-120	5
Rps27l	7.89585e-123	0.316534	0.971	0.906	1.57917e-119	5
Nucks1	1.34549e-122	0.39306	0.907	0.782	2.69098e-119	5
Cks1b	2.42762e-120	0.409827	0.813	0.61	4.85524e-117	5
Hmgn5	4.40212e-115	0.45997	0.627	0.398	8.80425e-112	5
Cdc20	1.18586e-113	0.456216	0.608	0.384	2.37172e-110	5
Birc5	3.87691e-108	0.418861	0.8	0.6	7.75381e-105	5
H1fx	1.02875e-105	0.314539	0.958	0.864	2.05749e-102	5
Ezr	5.47063e-93	0.314923	0.748	0.527	1.09413e-89	5
Dlx1	6.0005e-87	0.373918	0.784	0.603	1.2001e-83	5
Cdca7	6.59021e-86	0.336499	0.74	0.518	1.31804e-82	5
3110039M20Rik.1	6.71439e-86	0.352717	0.812	0.667	1.34288e-82	5
Nasp	4.72787e-77	0.296771	0.859	0.734	9.45574e-74	5
Vim	3.25906e-76	0.258182	0.805	0.648	6.51812e-73	5
Mdk	4.41154e-76	0.29269	0.847	0.654	8.82307e-73	5
Ckb	5.92411e-72	0.259171	0.963	0.931	1.18482e-68	5
Tpx2	5.99652e-72	0.402169	0.649	0.484	1.1993e-68	5
Lsm5	3.79788e-69	0.265161	0.912	0.836	7.59576e-66	5
Anp32e	1.80839e-67	0.265965	0.802	0.645	3.61678e-64	5
Hist1h2bc	2.95198e-59	0.428235	0.452	0.271	5.90397e-56	5
Mfng	2.68636e-57	0.330161	0.486	0.285	5.37273e-54	5
Dlx6os1	2.54879e-54	0.309498	0.757	0.623	5.09759e-51	5
Nudt4	2.80925e-51	0.258382	0.778	0.65	5.6185e-48	5
Lockd	1.75332e-46	0.326276	0.597	0.452	3.50663e-43	5
Rdm1	8.72321e-40	0.367736	0.483	0.316	1.74464e-36	5
Tfdp2	2.50419e-39	0.255908	0.572	0.424	5.00838e-36	5
Anks1	3.99516e-34	0.257221	0.418	0.264	7.99031e-31	5
Cdkn3	1.6552e-32	0.29394	0.448	0.283	3.31039e-29	5
Dlgap5	3.79881e-28	0.255955	0.424	0.261	7.59761e-25	5
Dll3	1.53926e-15	0.2736	0.411	0.284	3.07852e-12	5
Dleu7	7.67757e-10	0.271482	0.485	0.418	1.53551e-06	5
Ebf1	0	1.88949	0.998	0.706	0	6
Foxp1	0	1.31754	0.969	0.516	0	6
Gap43	0	1.09548	0.953	0.689	0	6
Isl1	0	0.888551	0.899	0.458	0	6
Cntnap2	0	0.886855	0.785	0.544	0	6
Nefl	0	0.878385	0.661	0.447	0	6
Plk2	0	0.866814	0.744	0.348	0	6
Ly6h	0	0.859659	0.878	0.553	0	6
Dlk1	0	0.857238	0.64	0.413	0	6
Rbp1	0	0.852476	0.981	0.907	0	6
Meg3	0	0.843337	0.945	0.686	0	6
Uchl1	0	0.836639	0.964	0.681	0	6
Stmn2	0	0.809472	1	0.938	0	6
Ina	0	0.795446	0.784	0.452	0	6
Stmn4	0	0.75613	0.863	0.463	0	6
Mapt	0	0.730608	0.892	0.584	0	6
Tubb2a	0	0.726348	0.935	0.676	0	6
Rtn1	0	0.68781	0.999	0.941	0	6
Foxp2	0	0.683697	0.74	0.507	0	6
Cnih2	0	0.643054	0.861	0.511	0	6
Islr2	0	0.637233	0.885	0.607	0	6
Mif	0	0.611019	0.997	0.939	0	6
Reep5	0	0.591906	0.809	0.472	0	6
Stmn3	0	0.568113	0.995	0.89	0	6
Actg1	0	0.52328	1	0.994	0	6
Tuba1a	0	0.464134	1	0.999	0	6
Mllt11	5.34535e-303	0.520541	0.971	0.821	1.06907e-299	6
Xpr1	3.11325e-292	0.63409	0.722	0.448	6.2265e-289	6
Bcl11b	1.93682e-281	0.54052	0.944	0.778	3.87364e-278	6
Cntn5	4.12608e-280	0.466547	0.487	0.216	8.25215e-277	6
Ndn	1.0832e-279	0.531826	0.87	0.617	2.1664e-276	6
Aplp1	2.99234e-279	0.587458	0.868	0.666	5.98469e-276	6
Syt4	2.39469e-276	0.806807	0.69	0.539	4.78939e-273	6
Bex1	1.84294e-269	0.571981	0.909	0.764	3.68589e-266	6
Igfbpl1	1.37648e-258	0.498579	0.989	0.853	2.75295e-255	6
Tubb3	2.48739e-252	0.417798	0.997	0.938	4.97477e-249	6
Rac3	6.73964e-232	0.567943	0.673	0.443	1.34793e-228	6
Gpc6	5.19726e-229	0.393034	0.502	0.282	1.03945e-225	6
Gng3	2.37002e-225	0.48357	0.908	0.719	4.74005e-222	6
Rab3a	1.77766e-215	0.455741	0.813	0.55	3.55532e-212	6
Ntrk3	9.05553e-206	0.615773	0.626	0.448	1.81111e-202	6
Hs6st2	1.6582e-195	0.55394	0.579	0.428	3.3164e-192	6
Nrxn1	5.35452e-191	0.479638	0.596	0.379	1.0709e-187	6
Rarb	8.54497e-189	0.424027	0.49	0.308	1.70899e-185	6
Zfos1	1.10389e-184	0.486211	0.786	0.556	2.20777e-181	6
Ppp2r2b	5.04054e-184	0.597752	0.645	0.519	1.00811e-180	6
Sybu	2.3247e-178	0.545544	0.529	0.38	4.64941e-175	6
Tenm2	5.6842e-170	0.406121	0.48	0.298	1.13684e-166	6
Nefm	4.10898e-169	0.414547	0.562	0.362	8.21797e-166	6
Bcl11a	5.13061e-168	0.373667	0.901	0.707	1.02612e-164	6
Syt5	1.92308e-166	0.477305	0.573	0.418	3.84616e-163	6
Pcp4	3.47748e-166	0.41659	0.476	0.263	6.95497e-163	6
Actl6b	1.25402e-164	0.440642	0.662	0.457	2.50803e-161	6
Robo2	1.4413e-163	0.531557	0.621	0.496	2.88259e-160	6
Mpped1	4.07868e-162	0.469549	0.736	0.611	8.15737e-159	6
Apbb2	2.17475e-158	0.516217	0.579	0.383	4.34951e-155	6
Fam181b	6.56578e-154	0.366836	0.504	0.355	1.31316e-150	6
Fam84a	1.35335e-152	0.497179	0.587	0.495	2.70669e-149	6
Bach2	3.54718e-151	0.460179	0.619	0.439	7.09436e-148	6
Pcsk1n	3.92479e-149	0.474981	0.674	0.509	7.84959e-146	6
Zcchc12	5.58611e-148	0.494928	0.511	0.363	1.11722e-144	6
Aprt	8.93628e-147	0.377521	0.806	0.59	1.78726e-143	6
Robo1	1.51329e-146	0.458486	0.506	0.337	3.02657e-143	6
Vcan	4.2402e-143	0.342668	0.542	0.366	8.48039e-140	6
Fdps	6.31423e-143	0.373802	0.856	0.657	1.26285e-139	6
Tac1	4.51078e-131	1.34432	0.559	0.516	9.02157e-128	6
Arl4a	9.89486e-131	0.452501	0.535	0.385	1.97897e-127	6
Prr7	3.98065e-129	0.348828	0.517	0.332	7.96129e-126	6
Ephb1	3.64897e-126	0.441077	0.492	0.366	7.29794e-123	6
Ptn	6.85312e-126	0.32655	0.832	0.761	1.37062e-122	6
Mgst3	3.20599e-124	0.35488	0.687	0.497	6.41199e-121	6
Vstm2a	3.28036e-124	0.533602	0.519	0.393	6.56072e-121	6
L1cam	1.27564e-121	0.453315	0.533	0.383	2.55128e-118	6
Sh3bgrl3	5.04998e-117	0.30482	0.856	0.696	1.01e-113	6
Celf5	5.93625e-115	0.370802	0.597	0.438	1.18725e-111	6
Khdrbs2	9.36137e-115	0.252595	0.412	0.315	1.87227e-111	6
Crip2	1.63982e-113	0.335983	0.791	0.627	3.27965e-110	6
Grin2b	5.98475e-110	0.387975	0.516	0.404	1.19695e-106	6
C1qtnf4	1.2562e-103	0.335507	0.524	0.377	2.5124e-100	6
Vstm2l	1.86374e-102	0.331362	0.456	0.35	3.72748e-99	6
Cspg5	4.28414e-100	0.344805	0.494	0.343	8.56829e-97	6
Ank3	9.88502e-100	0.411585	0.622	0.511	1.977e-96	6
Crabp1	7.9902e-98	0.883065	0.474	0.42	1.59804e-94	6
B630019K06Rik	3.19807e-88	0.311556	0.406	0.346	6.39614e-85	6
Arhgdig	2.80456e-86	0.318169	0.411	0.316	5.60911e-83	6
Igfbp2	5.41772e-86	0.268408	0.504	0.349	1.08354e-82	6
Kitl	6.80452e-84	0.321324	0.467	0.419	1.3609e-80	6
Ssr4	5.55612e-78	0.257688	0.828	0.699	1.11122e-74	6
Cd200	2.14525e-76	0.315506	0.414	0.322	4.2905e-73	6
Sh3bp5	3.9656e-75	0.316055	0.492	0.39	7.93121e-72	6
Atp2b1	1.29205e-73	0.296941	0.629	0.548	2.58411e-70	6
Pcdh10	1.74941e-70	0.338736	0.453	0.359	3.49882e-67	6
Rgs2	1.94701e-66	0.263814	0.378	0.299	3.89402e-63	6
Rxrg	1.46547e-62	0.671587	0.492	0.465	2.93094e-59	6
Gpr88	1.0994e-61	0.336519	0.42	0.342	2.1988e-58	6
Jph4	1.36328e-57	0.327222	0.469	0.432	2.72656e-54	6
Cpne5	1.36627e-51	0.473686	0.42	0.374	2.73255e-48	6
Cnr1	1.53641e-48	0.309054	0.441	0.43	3.07282e-45	6
Tmem158	2.75408e-47	0.640859	0.436	0.413	5.50815e-44	6
Myh7	5.16945e-40	0.284017	0.377	0.327	1.03389e-36	6
Myt1l	1.8372e-39	0.269353	0.535	0.493	3.6744e-36	6
1500035N22Rik	7.41571e-25	0.255756	0.372	0.356	1.48314e-21	6
Pcsk2	5.45247e-19	0.360688	0.382	0.414	1.09049e-15	6
Elmod1	1.26063e-15	0.33472	0.383	0.405	2.52125e-12	6
Sst	0	2.42766	0.647	0.362	0	7
Npy	0	2.12742	0.642	0.228	0	7
Epha5	0	1.6584	0.948	0.723	0	7
Rprm	0	1.54989	0.744	0.32	0	7
Maf	0	1.44767	0.764	0.382	0	7
Lhx6	0	1.3909	0.793	0.353	0	7
Gm17750	0	1.3044	0.922	0.678	0	7
Nxph1	0	1.02709	0.633	0.237	0	7
Tcf4	0	0.926184	0.923	0.738	0	7
Tubb2a	0	0.899486	0.945	0.679	0	7
Arx	0	0.895336	0.86	0.609	0	7
Mllt11	0	0.754754	0.967	0.823	0	7
Nnat	0	0.744841	0.998	0.967	0	7
Rtn1	0	0.717295	0.998	0.942	0	7
Stmn3	0	0.589571	0.988	0.891	0	7
Tuba1a	0	0.508356	1	0.999	0	7
Tmsb4x	0	0.401829	1	1	0	7
Mapt	3.22579e-279	0.769502	0.844	0.591	6.45158e-276	7
Cux2	4.41375e-267	0.851792	0.651	0.398	8.82751e-264	7
Pfn2	3.50956e-261	0.524894	0.98	0.915	7.01912e-258	7
Ncam1	1.62847e-245	0.704482	0.814	0.601	3.25695e-242	7
Calm2	1.31096e-235	0.422523	0.999	0.984	2.62192e-232	7
Hist3h2ba	2.28147e-221	0.532196	0.957	0.84	4.56293e-218	7
Actb	4.21328e-186	0.367213	1	0.999	8.42657e-183	7
Tubb3	1.82311e-182	0.421328	0.995	0.939	3.64621e-179	7
Mpped1	5.70309e-181	0.745574	0.752	0.612	1.14062e-177	7
Nrxn3	3.66249e-177	0.492651	0.875	0.681	7.32499e-174	7
Actg1	3.2401e-173	0.345717	0.999	0.994	6.48021e-170	7
Nrep	1.62578e-169	0.568931	0.814	0.678	3.25156e-166	7
Pcsk1n	1.62641e-162	0.71434	0.698	0.51	3.25282e-159	7
Mef2c	1.33893e-144	0.839752	0.593	0.4	2.67786e-141	7
Dlgap1	4.06112e-143	0.764644	0.547	0.373	8.12224e-140	7
Cacng2	1.13848e-137	0.62569	0.52	0.33	2.27695e-134	7
Stmn2	1.53387e-137	0.409205	0.993	0.939	3.06774e-134	7
mt-Co1	1.54188e-137	0.281747	1	1	3.08375e-134	7
Nsg2	4.49732e-134	0.469688	0.757	0.598	8.99465e-131	7
Brinp2	9.52609e-104	0.640945	0.515	0.36	1.90522e-100	7
Vstm2b	2.18422e-103	0.426036	0.485	0.361	4.36843e-100	7
Gm13889	1.98586e-99	0.570514	0.685	0.558	3.97171e-96	7
Ly6h	3.15085e-98	0.540714	0.689	0.569	6.30169e-95	7
Zeb2	1.63552e-95	0.581844	0.67	0.574	3.27103e-92	7
Serp2	2.35703e-91	0.459277	0.64	0.522	4.71405e-88	7
Tsc22d1	4.008e-88	0.398126	0.745	0.64	8.016e-85	7
Sox1	1.94092e-87	0.628565	0.601	0.507	3.88183e-84	7
Cnih2	1.35235e-80	0.394241	0.672	0.528	2.7047e-77	7
Rab3a	2.21483e-78	0.377168	0.687	0.562	4.42966e-75	7
Kctd4	5.46178e-74	0.28283	0.367	0.2	1.09236e-70	7
Runx1t1	1.21967e-73	0.51713	0.659	0.591	2.43935e-70	7
Ptprd	8.39705e-73	0.681501	0.509	0.415	1.67941e-69	7
Celf4	9.53362e-72	0.386774	0.748	0.681	1.90672e-68	7
Sp9	6.13527e-69	0.365482	0.621	0.459	1.22705e-65	7
Chd5	3.70209e-68	0.255841	0.457	0.364	7.40418e-65	7
Camk2n1	6.21073e-66	0.459201	0.472	0.354	1.24215e-62	7
Reep5	1.39798e-63	0.290047	0.624	0.488	2.79596e-60	7
Erbb4	7.0681e-62	0.618883	0.42	0.282	1.41362e-58	7
Dlx5	2.96427e-58	0.377948	0.674	0.579	5.92854e-55	7
C1qtnf4	1.10779e-57	0.409605	0.487	0.382	2.21558e-54	7
Bcl11a	3.22747e-56	0.356408	0.768	0.718	6.45495e-53	7
Gabra2	5.20227e-54	0.30693	0.404	0.317	1.04045e-50	7
Ctsl	4.08886e-53	0.346342	0.465	0.359	8.17772e-50	7
Mafb	5.83469e-43	0.377676	0.3	0.165	1.16694e-39	7
Gng3	8.40268e-43	0.293305	0.772	0.73	1.68054e-39	7
Mkrn1	1.4821e-41	0.300211	0.649	0.598	2.9642e-38	7
Sox6	4.25144e-41	0.561802	0.403	0.3	8.50288e-38	7
Aplp1	2.41962e-39	0.271341	0.709	0.679	4.83924e-36	7
Gria1	4.35164e-36	0.374271	0.366	0.272	8.70327e-33	7
Ina	1.12027e-35	0.352298	0.54	0.472	2.24055e-32	7
Actl6b	1.319e-32	0.32959	0.522	0.469	2.638e-29	7
Kitl	4.67543e-32	0.361837	0.445	0.421	9.35085e-29	7
Ndn	2.21983e-31	0.270745	0.691	0.632	4.43965e-28	7
Csrnp3	5.33623e-30	0.417781	0.404	0.337	1.06725e-26	7
Ank3	4.21934e-29	0.368082	0.535	0.518	8.43868e-26	7
Elmo1	4.71359e-26	0.479835	0.417	0.364	9.42718e-23	7
Sh3bp5	1.63246e-25	0.260011	0.435	0.395	3.26492e-22	7
Syt1	2.32962e-25	0.43711	0.395	0.327	4.65924e-22	7
Elavl4	5.82958e-20	0.253496	0.526	0.501	1.16592e-16	7
Lhx8	5.10137e-19	0.258632	0.222	0.254	1.02027e-15	7
Kcnk2	3.46808e-12	0.318489	0.414	0.389	6.93615e-09	7
Cdkn1c	1.22138e-11	0.283632	0.416	0.394	2.44277e-08	7
Khdrbs2	3.75625e-10	0.354523	0.34	0.321	7.51249e-07	7
Igfbp4	8.31399e-10	0.280782	0.308	0.275	1.6628e-06	7
Id3	1.76584e-08	0.442761	0.295	0.248	3.53168e-05	7
Chl1	5.11698e-08	0.282521	0.363	0.367	0.00010234	7
Celf5	8.06801e-08	0.299554	0.44	0.45	0.00016136	7
Six3	0	1.17257	0.938	0.49	0	8
Gucy1a3	0	1.04942	0.781	0.346	0	8
Tle4	0	0.886702	0.87	0.576	0	8
Nnat	0	0.718592	0.999	0.967	0	8
Fxyd7	0	0.258399	0.708	0.343	0	8
Tuba1a	2.29645e-270	0.468321	1	0.999	4.59291e-267	8
Bcl11b	1.81774e-265	0.66192	0.931	0.782	3.63549e-262	8
Meis2	1.18568e-257	0.489283	0.998	0.944	2.37137e-254	8
Hist3h2ba	5.43621e-252	0.586075	0.988	0.839	1.08724e-248	8
Syt6	1.25017e-248	0.865138	0.75	0.408	2.50033e-245	8
Rtn1	6.10397e-247	0.505586	0.999	0.942	1.22079e-243	8
Myh7	5.44782e-237	0.358554	0.666	0.31	1.08956e-233	8
Mpped1	4.52031e-236	0.60738	0.861	0.606	9.04061e-233	8
Stmn3	1.11595e-208	0.437731	0.989	0.892	2.23191e-205	8
Igfbpl1	5.05703e-200	0.475608	0.987	0.855	1.01141e-196	8
Cnih2	1.97442e-187	0.606729	0.82	0.519	3.94884e-184	8
Tubb2a	2.68513e-185	0.518725	0.911	0.682	5.37026e-182	8
Rxrg	2.54844e-180	0.287481	0.724	0.451	5.09687e-177	8
Runx1t1	7.3986e-176	0.708409	0.805	0.582	1.47972e-172	8
Bcl11a	6.80581e-174	0.51765	0.895	0.711	1.36116e-170	8
Actg1	1.45249e-152	0.327605	1	0.994	2.90499e-149	8
Mllt11	1.25234e-150	0.432444	0.963	0.824	2.50468e-147	8
Mapt	6.60113e-145	0.550317	0.805	0.595	1.32023e-141	8
Tubb3	5.75289e-144	0.35706	0.997	0.939	1.15058e-140	8
Bex1	7.69631e-142	0.497128	0.925	0.766	1.53926e-138	8
Ly6h	5.73453e-133	0.57639	0.774	0.565	1.14691e-129	8
Mpped2	7.61064e-132	0.466615	0.923	0.706	1.52213e-128	8
Nsg2	4.03415e-130	0.455168	0.807	0.595	8.0683e-127	8
Sp9	2.78772e-129	0.474366	0.764	0.451	5.57543e-126	8
Rab3a	2.83624e-127	0.50634	0.778	0.556	5.67249e-124	8
Pcsk1n	3.5593e-119	0.482449	0.747	0.507	7.1186e-116	8
Bach2	1.62971e-118	0.497678	0.692	0.438	3.25941e-115	8
Aplp1	8.16073e-111	0.442292	0.836	0.672	1.63215e-107	8
Crip2	6.97031e-104	0.42608	0.84	0.627	1.39406e-100	8
Mgst3	4.67977e-95	0.433935	0.725	0.498	9.35953e-92	8
Pnmal2	1.45067e-92	0.625567	0.575	0.28	2.90134e-89	8
Gpr88	3.06365e-91	0.419457	0.574	0.334	6.1273e-88	8
Gap43	1.10787e-90	0.377264	0.889	0.697	2.21574e-87	8
Islr2	9.52893e-89	0.42798	0.775	0.619	1.90579e-85	8
Meg3	4.22851e-88	0.433888	0.814	0.698	8.45701e-85	8
Zfhx3	2.37358e-86	0.347767	0.807	0.631	4.74716e-83	8
Penk	2.66769e-83	0.564742	0.392	0.04	5.33538e-80	8
Serp2	2.21642e-77	0.264858	0.739	0.517	4.43284e-74	8
Cpne5	1.98941e-76	0.35718	0.578	0.365	3.97882e-73	8
Gria2	6.22218e-72	0.329887	0.838	0.694	1.24444e-68	8
Gm27032	7.08368e-68	0.582982	0.623	0.404	1.41674e-64	8
Lypd1	2.17752e-67	0.324967	0.465	0.166	4.35503e-64	8
Gng3	7.26404e-66	0.304801	0.844	0.726	1.45281e-62	8
Pcp4	7.74677e-66	1.30114	0.518	0.264	1.54935e-62	8
Foxp1	6.07411e-64	0.703009	0.67	0.543	1.21482e-60	8
Syt5	1.94718e-62	0.403931	0.593	0.419	3.89437e-59	8
Gad2	5.36833e-59	0.272258	0.877	0.698	1.07367e-55	8
Nrxn3	9.46324e-58	0.312737	0.824	0.684	1.89265e-54	8
Sstr2	2.85527e-56	0.523585	0.519	0.295	5.71053e-53	8
Ndn	1.17348e-55	0.297007	0.768	0.627	2.34696e-52	8
Tsc22d1	2.98217e-49	0.287094	0.747	0.64	5.96433e-46	8
Ina	6.24694e-46	0.350207	0.644	0.466	1.24939e-42	8
Hist3h2a	2.4613e-43	0.267791	0.587	0.336	4.9226e-40	8
Id4	2.77389e-41	0.297801	0.582	0.348	5.54778e-38	8
Cspg5	4.08147e-40	0.346814	0.535	0.343	8.16293e-37	8
Phlda1	4.50289e-38	0.390758	0.497	0.262	9.00577e-35	8
Gucy1b3	1.05544e-37	0.492454	0.528	0.325	2.11089e-34	8
Sox2	4.61882e-37	0.256985	0.78	0.621	9.23763e-34	8
Tshz1	2.82963e-36	0.422057	0.517	0.295	5.65927e-33	8
Myt1l	3.10052e-29	0.447827	0.588	0.49	6.20103e-26	8
Scube1	7.69177e-20	0.355092	0.284	0.197	1.53835e-16	8
Adora2a	6.43635e-17	0.343014	0.284	0.063	1.28727e-13	8
Zfp503	2.67412e-16	0.285216	0.594	0.511	5.34824e-13	8
Actl6b	1.30997e-10	0.369127	0.546	0.468	2.61994e-07	8
Nrgn	3.18976e-10	0.251858	0.288	0.157	6.37953e-07	8
Celf5	1.33938e-08	0.35553	0.526	0.445	2.67877e-05	8
Gm26917	2.13812e-08	0.250742	0.432	0.33	4.27624e-05	8
Rbfox1	7.98424e-08	0.32727	0.402	0.409	0.000159685	8
Tshz2	9.50606e-07	0.252495	0.389	0.356	0.00190121	8
Zfhx4	1.6177e-06	0.292643	0.493	0.356	0.00323539	8
C1qtnf4	1.84371e-06	0.416197	0.475	0.383	0.00368741	8
Elmo1	0.00134682	0.250764	0.464	0.361	1	8
Socs2	0.00696927	0.293305	0.518	0.443	1	8
Neurod6	0	2.00771	0.865	0.513	0	9
Neurod2	0	1.43217	0.733	0.495	0	9
Nr2f1	0	1.17227	0.769	0.415	0	9
Gria2	0	1.08631	0.845	0.693	0	9
Itm2b	0	1.03618	0.898	0.625	0	9
Eif1b	0	0.93953	0.976	0.94	0	9
Igfbpl1	0	0.779882	0.981	0.856	0	9
Epha5	1.27085e-296	1.12119	0.9	0.727	2.54171e-293	9
Rtn1	1.16576e-275	0.648402	0.991	0.943	2.33152e-272	9
Gng3	1.27916e-266	0.702333	0.905	0.723	2.55833e-263	9
Tcf4	4.52118e-222	0.678259	0.874	0.742	9.04237e-219	9
Ttc28	6.35453e-219	0.856623	0.646	0.429	1.27091e-215	9
Olfm1	3.45357e-209	0.84401	0.642	0.461	6.90715e-206	9
Mllt11	4.75626e-183	0.557489	0.919	0.827	9.51253e-180	9
Nsg2	2.54225e-158	0.564462	0.75	0.599	5.08451e-155	9
Zbtb18	9.14289e-146	0.727193	0.509	0.372	1.82858e-142	9
Plxna4	4.58158e-140	0.83709	0.486	0.353	9.16316e-137	9
Id2	2.05598e-134	0.878661	0.47	0.346	4.11196e-131	9
Rnd2	2.35235e-126	0.695818	0.389	0.282	4.7047e-123	9
Enc1	9.29827e-112	0.655596	0.499	0.4	1.85965e-108	9
Rab3a	4.953e-110	0.453957	0.683	0.562	9.906e-107	9
Uchl1	2.18787e-106	0.441166	0.795	0.697	4.37574e-103	9
Gm17750	2.91019e-106	0.621876	0.729	0.691	5.82038e-103	9
Ptn	9.71234e-106	0.275391	0.812	0.763	1.94247e-102	9
Fjx1	1.02597e-105	0.45068	0.373	0.288	2.05195e-102	9
Hist3h2ba	2.4686e-95	0.348184	0.921	0.843	4.9372e-92	9
Sstr2	9.59835e-90	0.797714	0.382	0.304	1.91967e-86	9
Tuba1a	1.18927e-86	0.278981	0.999	0.999	2.37853e-83	9
Tbr1	3.6059e-82	0.880641	0.517	0.483	7.21179e-79	9
Tmem108	2.82254e-81	0.525876	0.461	0.384	5.64509e-78	9
Nfib	3.61757e-81	0.822487	0.597	0.577	7.23514e-78	9
Ntm	1.6327e-77	0.901477	0.534	0.517	3.2654e-74	9
Khdrbs3	1.05085e-74	0.416547	0.759	0.708	2.1017e-71	9
Ptprd	5.87776e-58	0.597055	0.434	0.42	1.17555e-54	9
Mpped1	6.46256e-58	0.841561	0.581	0.623	1.29251e-54	9
Stmn4	4.29213e-57	0.356807	0.54	0.49	8.58425e-54	9
Aplp1	3.99369e-56	0.399467	0.686	0.681	7.98738e-53	9
Cnih2	9.95747e-55	0.322229	0.585	0.534	1.99149e-51	9
Mapt	7.34508e-53	0.470986	0.615	0.606	1.46902e-49	9
Nkain4	9.99188e-53	0.304282	0.251	0.274	1.99838e-49	9
Serp2	1.04989e-52	0.485616	0.53	0.53	2.09978e-49	9
Ppp2r2b	3.27208e-51	0.683175	0.508	0.53	6.54416e-48	9
Adgrl3	3.4131e-50	0.542435	0.34	0.339	6.82621e-47	9
Sox5	1.55656e-47	0.477027	0.335	0.342	3.11312e-44	9
Neurod1	4.28535e-47	0.897028	0.396	0.341	8.5707e-44	9
Ncam1	7.87969e-47	0.361124	0.62	0.613	1.57594e-43	9
Nrn1	2.86866e-46	0.79088	0.404	0.353	5.73732e-43	9
Cdh4	1.88432e-35	0.43914	0.268	0.305	3.76863e-32	9
Ppib	4.29039e-34	0.284309	0.866	0.871	8.58078e-31	9
Negr1	1.7321e-33	0.568663	0.375	0.409	3.46419e-30	9
Fst	2.40558e-33	0.250225	0.082	0.264	4.81115e-30	9
Elavl4	7.17211e-32	0.300064	0.488	0.503	1.43442e-28	9
Ifngr2	1.64725e-27	0.349371	0.269	0.333	3.29449e-24	9
Lmo1	1.91061e-26	0.284444	0.423	0.45	3.82123e-23	9
Islr2	6.70163e-25	0.34255	0.586	0.63	1.34033e-21	9
Ly6h	3.79594e-24	0.396641	0.53	0.58	7.59189e-21	9
Sec11c	3.60267e-23	0.316629	0.381	0.44	7.20534e-20	9
Pcsk1n	1.3865e-22	0.386045	0.474	0.524	2.773e-19	9
Nfia	9.92359e-22	0.541847	0.524	0.61	1.98472e-18	9
Sncb	4.75918e-21	0.266035	0.171	0.407	9.51837e-18	9
Pam	8.38504e-21	0.606342	0.375	0.436	1.67701e-17	9
Ppp1r14c	1.98378e-20	0.842859	0.363	0.413	3.96755e-17	9
Xist	1.48846e-19	0.353012	0.653	0.752	2.97691e-16	9
Sh3bp5	2.67868e-19	0.268686	0.335	0.401	5.35737e-16	9
Actl6b	5.35811e-19	0.264242	0.422	0.475	1.07162e-15	9
C1ql3	2.26171e-18	0.277916	0.113	0.251	4.52343e-15	9
Ank3	1.11159e-17	0.346797	0.452	0.523	2.22319e-14	9
Myt1l	2.63566e-17	0.363642	0.432	0.5	5.27132e-14	9
Cux2	5.135e-16	0.450672	0.336	0.418	1.027e-12	9
Fam171b	5.55447e-13	0.327568	0.439	0.527	1.11089e-09	9
Grin2b	3.74545e-12	0.385159	0.324	0.418	7.49089e-09	9
Syt4	8.10829e-08	0.727571	0.425	0.558	0.000162166	9
Fam84a	2.56115e-07	0.677442	0.385	0.509	0.00051223	9
Sema6d	2.29014e-06	0.320054	0.241	0.368	0.00458028	9
Snhg18	3.1412e-06	0.298538	0.192	0.419	0.00628239	9
Prdm8	4.91825e-06	0.633448	0.339	0.415	0.0098365	9
Jph4	0.00136749	0.325112	0.31	0.443	1	9
Elmod1	0.00158496	0.358096	0.281	0.411	1	9
Mef2c	0.00874508	0.373567	0.264	0.421	1	9
Ly6h	0	1.23022	0.938	0.563	0	10
Pcsk1n	0	1.19032	0.924	0.506	0	10
Rtn1	0	0.916665	0.999	0.944	0	10
Tubb2a	9.77099e-286	0.910717	0.978	0.685	1.9542e-282	10
Mapt	2.99e-268	0.936833	0.927	0.595	5.97999e-265	10
Cnih2	1.43672e-263	0.833672	0.928	0.522	2.87345e-260	10
Gap43	1.02778e-251	1.00008	0.963	0.699	2.05556e-248	10
Nnat	1.0139e-250	0.698214	0.999	0.968	2.02779e-247	10
Mllt11	1.38279e-214	0.705213	0.98	0.827	2.76559e-211	10
Meg3	4.36941e-213	0.808876	0.934	0.696	8.73881e-210	10
Stmn3	5.65547e-210	0.592539	0.992	0.894	1.13109e-206	10
Nrp2	9.12117e-202	0.371275	0.638	0.3	1.82423e-198	10
Gng3	6.74148e-198	0.713339	0.941	0.725	1.3483e-194	10
Ina	5.03699e-187	0.816713	0.822	0.463	1.0074e-183	10
Stmn2	3.3331e-178	0.618529	1	0.94	6.66619e-175	10
Rac3	8.43271e-178	0.726327	0.783	0.448	1.68654e-174	10
Cnr1	1.58399e-172	0.453698	0.687	0.421	3.16798e-169	10
Grin2b	8.45833e-170	0.522765	0.719	0.401	1.69167e-166	10
Gabra2	1.77598e-169	0.397129	0.633	0.31	3.55196e-166	10
Vstm2l	3.01393e-166	0.441479	0.655	0.346	6.02785e-163	10
Fabp3	8.44803e-165	0.413818	0.648	0.364	1.68961e-161	10
Aplp1	5.45879e-163	0.684629	0.908	0.672	1.09176e-159	10
Stmn4	7.2898e-163	0.682906	0.846	0.479	1.45796e-159	10
Rab3a	1.48416e-162	0.666711	0.864	0.558	2.96833e-159	10
Ndn	2.68862e-161	0.702562	0.882	0.626	5.37725e-158	10
Serp2	3.4431e-161	0.633411	0.829	0.518	6.8862e-158	10
Reln	4.34301e-152	0.349319	0.618	0.361	8.68602e-149	10
Chd5	4.33674e-146	0.594227	0.675	0.358	8.67347e-143	10
Gria2	6.45323e-139	0.578485	0.913	0.694	1.29065e-135	10
Bex1	6.31851e-138	0.579748	0.951	0.768	1.2637e-134	10
Uchl1	3.69946e-130	0.565383	0.91	0.694	7.39891e-127	10
Zcchc12	3.2065e-125	0.326619	0.652	0.364	6.413e-122	10
Tuba1a	5.37597e-124	0.365426	1	0.999	1.07519e-120	10
Pbx3	9.05027e-120	0.764624	0.791	0.495	1.81005e-116	10
Cntnap2	5.31413e-118	0.423286	0.742	0.555	1.06283e-114	10
Zic1	9.56467e-118	0.671917	0.646	0.398	1.91293e-114	10
Spats2l	3.08909e-115	0.356755	0.664	0.404	6.17817e-112	10
Syt5	4.35883e-114	0.494318	0.666	0.42	8.71766e-111	10
Olfm1	1.45263e-113	0.393615	0.726	0.461	2.90526e-110	10
Ppp1r1a	4.2673e-113	0.373797	0.724	0.462	8.53459e-110	10
1500035N22Rik	1.02809e-112	0.262241	0.59	0.349	2.05618e-109	10
Nrxn1	8.51766e-111	0.444772	0.708	0.383	1.70353e-107	10
Islr2	8.98015e-110	0.619064	0.817	0.62	1.79603e-106	10
Atp2b1	5.06618e-102	0.538542	0.786	0.546	1.01324e-98	10
C1qtnf4	1.45883e-101	0.649031	0.668	0.378	2.91765e-98	10
Actg1	1.28694e-100	0.309529	0.999	0.995	2.57388e-97	10
Negr1	5.10917e-93	0.422237	0.64	0.398	1.02183e-89	10
Cpne5	8.2598e-93	0.45386	0.604	0.368	1.65196e-89	10
Atp1b1	1.38196e-90	0.277423	0.571	0.292	2.76391e-87	10
Celf4	3.09167e-90	0.521209	0.87	0.679	6.18333e-87	10
Cacng2	7.93514e-90	0.254797	0.585	0.332	1.58703e-86	10
Hist3h2ba	1.86982e-86	0.348035	0.971	0.843	3.73963e-83	10
Reep5	1.18482e-84	0.460516	0.763	0.486	2.36963e-81	10
Actl6b	1.07324e-81	0.565463	0.691	0.464	2.14649e-78	10
Myt1l	3.20458e-81	0.552022	0.697	0.488	6.40916e-78	10
Ncam1	5.43273e-80	0.487322	0.817	0.606	1.08655e-76	10
Ank3	1.97219e-79	0.541571	0.71	0.512	3.94439e-76	10
Xpr1	1.06812e-76	0.462389	0.683	0.46	2.13625e-73	10
Tubb3	7.87802e-74	0.293853	0.994	0.941	1.5756e-70	10
Mgst3	9.28163e-73	0.455563	0.731	0.502	1.85633e-69	10
Runx1t1	2.5315e-71	0.608117	0.737	0.589	5.06299e-68	10
Vcan	6.11285e-70	0.250319	0.623	0.369	1.22257e-66	10
Ppp2r2b	1.29711e-69	0.321316	0.677	0.523	2.59422e-66	10
Foxp2	1.80707e-65	0.402937	0.688	0.518	3.61413e-62	10
Pax6	3.41618e-63	0.590279	0.709	0.531	6.83235e-60	10
Nsg2	4.12039e-59	0.320548	0.81	0.6	8.24078e-56	10
Rxrg	9.44007e-59	0.259299	0.588	0.462	1.88801e-55	10
Mif	2.33789e-58	0.270817	0.98	0.942	4.67579e-55	10
Nts	6.08608e-57	1.37796	0.559	0.406	1.21722e-53	10
Fxyd7	1.86677e-56	0.485664	0.546	0.357	3.73354e-53	10
Tsc22d1	1.24361e-54	0.33396	0.818	0.64	2.48722e-51	10
Pnmal2	1.00535e-53	0.45483	0.541	0.288	2.0107e-50	10
Ap1s2	9.36998e-53	0.342405	0.621	0.414	1.874e-49	10
Fjx1	1.77001e-50	0.253547	0.517	0.284	3.54002e-47	10
Caly	5.9972e-48	0.529535	0.518	0.313	1.19944e-44	10
L1cam	2.41241e-47	0.409351	0.566	0.387	4.82482e-44	10
Mef2c	5.72517e-47	0.510448	0.602	0.405	1.14503e-43	10
Prr7	1.41099e-46	0.460136	0.56	0.338	2.82197e-43	10
Sh3bp5	8.01958e-40	0.451346	0.563	0.391	1.60392e-36	10
Sec11c	1.90975e-39	0.25414	0.621	0.429	3.81949e-36	10
Tshz2	5.74775e-35	0.492091	0.53	0.351	1.14955e-31	10
Ntrk3	2.32144e-34	0.252611	0.565	0.458	4.64288e-31	10
Crabp1	2.69718e-32	0.303815	0.531	0.42	5.39435e-29	10
Crip2	3.21635e-30	0.264252	0.76	0.634	6.4327e-27	10
Cacna2d2	1.69003e-28	0.34589	0.394	0.178	3.38007e-25	10
Mpped1	1.06986e-26	0.250042	0.692	0.618	2.13972e-23	10
Sptbn1	2.49256e-26	0.261617	0.565	0.401	4.98511e-23	10
Celf5	6.8739e-25	0.376141	0.576	0.444	1.37478e-21	10
Tenm1	5.05553e-24	0.263766	0.457	0.293	1.01111e-20	10
Cd200	6.69944e-22	0.456976	0.479	0.323	1.33989e-18	10
Sst	1.15494e-14	0.355961	0.463	0.376	2.30988e-11	10
Jph4	1.11327e-11	0.328227	0.499	0.433	2.22655e-08	10
Nrgn	0.00284188	0.323716	0.269	0.161	1	10
Syt1	0.00306203	0.331405	0.408	0.328	1	10
Kcnj8	0	1.43131	0.88	0.027	0	11
Ednra	0	1.14472	0.796	0.015	0	11
Tbxa2r	0	0.809	0.711	0.017	0	11
Col3a1	0	0.773942	0.535	0.002	0	11
Cpa1	0	0.642472	0.549	0.009	0	11
Fam162b	0	0.637748	0.585	0.017	0	11
Lamc3	0	0.594712	0.556	0.002	0	11
Foxs1	0	0.5855	0.641	0.005	0	11
Lrrc32	0	0.410366	0.479	0.007	0	11
Vtn	6.74214e-307	1.5775	0.93	0.063	1.34843e-303	11
Twist1	1.38992e-294	0.505493	0.556	0.017	2.77984e-291	11
Mmp9	3.20218e-273	1.14858	0.613	0.025	6.40437e-270	11
Foxd1	7.28383e-273	0.777081	0.669	0.032	1.45677e-269	11
Abcc9	5.47933e-263	0.798617	0.697	0.013	1.09587e-259	11
Heyl	7.00862e-249	0.717137	0.669	0.039	1.40172e-245	11
Ifitm3	2.2185e-231	1.88657	0.951	0.09	4.43701e-228	11
Igf2	2.36e-229	1.48804	0.901	0.076	4.71999e-226	11
Foxf2	1.20928e-220	0.690973	0.69	0.053	2.41856e-217	11
Higd1b	2.6348e-202	1.90495	0.824	0.087	5.2696e-199	11
Tifa	1.24352e-187	0.593304	0.613	0.042	2.48703e-184	11
Ndufa4l2	2.2401e-182	1.87355	0.965	0.12	4.48019e-179	11
Ppfibp2	7.44125e-171	0.535198	0.655	0.047	1.48825e-167	11
Pdgfrb	9.32995e-167	1.61832	0.944	0.11	1.86599e-163	11
Adap2os	1.37699e-165	0.393463	0.493	0.021	2.75398e-162	11
Eva1b	1.84103e-165	1.98212	0.993	0.163	3.68205e-162	11
Chp2	1.07082e-164	0.320987	0.345	0	2.14163e-161	11
Tmem204	5.36606e-162	0.364284	0.535	0.045	1.07321e-158	11
Nid1	1.30278e-159	1.10395	0.81	0.085	2.60556e-156	11
Ifitm1	1.51355e-158	0.810245	0.669	0.072	3.02709e-155	11
Cnn2	1.14201e-156	0.939455	0.768	0.061	2.28402e-153	11
Rgs5	8.42365e-152	2.72943	0.979	0.176	1.68473e-148	11
Pdlim2	2.60449e-136	0.937097	0.789	0.072	5.20899e-133	11
Bgn	6.88714e-129	1.38809	0.908	0.194	1.37743e-125	11
Spry4	3.62356e-122	0.465072	0.521	0.034	7.24713e-119	11
Tfpi	3.80339e-121	1.00884	0.782	0.141	7.60678e-118	11
Vstm4	1.35199e-116	0.58699	0.592	0.056	2.70399e-113	11
Myl9	3.26525e-115	1.81723	0.915	0.155	6.53051e-112	11
Emp3	5.51121e-115	1.15329	0.831	0.141	1.10224e-111	11
Gng11	2.14115e-112	2.88116	1	0.358	4.2823e-109	11
Igfbp7	3.33675e-112	2.83071	1	0.366	6.6735e-109	11
Sparcl1	9.78212e-112	1.26053	0.873	0.221	1.95642e-108	11
Col4a2	2.75288e-110	1.95376	0.993	0.279	5.50575e-107	11
Cthrc1	3.44242e-110	1.42806	0.866	0.148	6.88484e-107	11
Tbx2	4.1493e-105	0.431259	0.493	0.035	8.29861e-102	11
Col4a1	3.51086e-104	2.45129	0.979	0.327	7.02172e-101	11
Cald1	8.18469e-103	2.28472	0.993	0.269	1.63694e-99	11
Serpinh1	1.60966e-96	1.78118	0.965	0.218	3.21933e-93	11
Ifitm2	2.06805e-96	1.63582	0.958	0.327	4.13609e-93	11
Cebpb	2.86229e-95	0.854563	0.732	0.122	5.72459e-92	11
2021-09-04	4.70307e-95	1.2191	0.873	0.127	9.40614e-92	11
Atp1a2	3.74077e-94	1.22897	0.88	0.189	7.48155e-91	11
Epas1	1.69113e-92	0.728647	0.634	0.063	3.38226e-89	11
Tagln2	7.57802e-92	1.56157	0.908	0.299	1.5156e-88	11
Foxq1	4.53717e-91	0.905575	0.662	0.106	9.07433e-88	11
Cd81	6.15932e-90	1.54396	1	0.605	1.23186e-86	11
Ppic	6.68604e-90	1.29332	0.923	0.225	1.33721e-86	11
Dhx58os	7.33651e-89	0.33227	0.38	0.006	1.4673e-85	11
Selm	4.36304e-88	1.64311	0.951	0.349	8.72607e-85	11
Ier2	1.53066e-87	1.40834	0.958	0.261	3.06132e-84	11
Sparc	1.62689e-87	1.41	0.93	0.337	3.25378e-84	11
Cspg4	5.06061e-87	0.469857	0.57	0.077	1.01212e-83	11
Id3	7.71023e-85	1.68423	0.901	0.247	1.54205e-81	11
Cd248	8.71945e-85	0.894971	0.761	0.129	1.74389e-81	11
2021-09-07	1.26118e-83	1.3444	1	0.832	2.52236e-80	11
Ppib	3.54588e-81	1.17679	1	0.87	7.09176e-78	11
S100a11	2.58107e-80	1.39224	0.887	0.202	5.16214e-77	11
Itga1	3.54087e-79	0.532427	0.542	0.051	7.08174e-76	11
Uba7	1.51435e-78	0.307447	0.472	0.055	3.0287e-75	11
Lamb1	3.42813e-78	0.615179	0.62	0.09	6.85626e-75	11
Cd63	5.98001e-78	1.23066	0.951	0.341	1.196e-74	11
Fermt2	1.17441e-77	1.20335	0.944	0.333	2.34881e-74	11
Ecscr	3.72428e-77	0.8721	0.754	0.207	7.44857e-74	11
Tmem37	4.64017e-77	0.255521	0.437	0.042	9.28035e-74	11
Pfn1	6.42089e-77	1.01295	1	0.939	1.28418e-73	11
Cox4i2	6.7589e-77	0.905154	0.69	0.117	1.35178e-73	11
BC028528	3.1946e-76	0.941082	0.711	0.158	6.38919e-73	11
Rcsd1	8.80387e-76	0.481194	0.514	0.056	1.76077e-72	11
Myl6	2.38242e-75	1.24788	1	0.84	4.76485e-72	11
Rgs4	2.51428e-73	0.805723	0.62	0.093	5.02855e-70	11
Rsu1	4.04248e-71	0.988546	0.88	0.283	8.08496e-68	11
S1pr3	8.85598e-70	0.42244	0.401	0.015	1.7712e-66	11
Itm2b	2.68982e-69	1.24941	0.993	0.639	5.37963e-66	11
Junb	3.39279e-69	1.3357	0.831	0.206	6.78558e-66	11
Fstl1	4.95375e-69	1.03057	0.859	0.258	9.90751e-66	11
Arpc1b	2.55978e-68	1.10196	0.887	0.403	5.11955e-65	11
Gjc1	4.07549e-68	1.36878	0.937	0.492	8.15097e-65	11
Gstk1	4.12225e-68	0.85301	0.761	0.176	8.24451e-65	11
Ost4	2.32013e-67	1.01654	1	0.842	4.64026e-64	11
Pros1	8.67858e-67	0.440466	0.556	0.065	1.73572e-63	11
Gpx8	5.62133e-66	0.866944	0.838	0.295	1.12427e-62	11
Myh9	3.00125e-65	0.89005	0.796	0.197	6.00249e-62	11
Rasgrp2	8.17298e-65	1.26932	0.838	0.352	1.6346e-61	11
Nr2f2	2.30989e-64	0.988199	0.789	0.27	4.61977e-61	11
Fos	2.50119e-64	1.23735	0.859	0.392	5.00238e-61	11
Lmna	3.91581e-64	0.86208	0.754	0.156	7.83162e-61	11
Sh2b3	4.66939e-64	0.613498	0.697	0.158	9.33877e-61	11
Hic1	6.22448e-64	0.402685	0.401	0.016	1.2449e-60	11
Itga4	2.04298e-63	0.401325	0.444	0.018	4.08596e-60	11
Crip1	2.46617e-63	1.34097	0.817	0.256	4.93234e-60	11
Zic1	3.62523e-63	1.13067	0.845	0.404	7.25046e-60	11
Hes1	1.64653e-62	1.12753	0.803	0.21	3.29306e-59	11
Rhoc	4.55366e-62	1.05833	0.859	0.312	9.10732e-59	11
Mfge8	1.10038e-61	1.01177	0.817	0.241	2.20075e-58	11
Itgb1	1.4002e-61	1.02222	0.915	0.339	2.80039e-58	11
Myl12a	9.70453e-61	1.13718	0.944	0.603	1.94091e-57	11
Vim	6.22841e-60	1.08336	0.993	0.658	1.24568e-56	11
Anxa2	8.88869e-60	0.96071	0.768	0.195	1.77774e-56	11
Car4	4.46e-58	0.630208	0.408	0.009	8.91999e-55	11
Mylk	1.22172e-57	0.617749	0.585	0.087	2.44344e-54	11
Pcolce	7.50237e-57	0.369202	0.415	0.034	1.50047e-53	11
Anxa5	6.2439e-56	0.923642	0.761	0.202	1.24878e-52	11
Rbpms	2.34675e-55	0.534471	0.528	0.042	4.6935e-52	11
Ets1	5.1053e-55	0.767793	0.69	0.162	1.02106e-51	11
Cyba	1.20688e-54	0.853007	0.768	0.248	2.41377e-51	11
F2r	1.93712e-54	1.00193	0.831	0.372	3.87424e-51	11
Tpm4	3.51043e-53	0.904412	0.937	0.475	7.02086e-50	11
Epb41l2	7.56475e-53	0.757852	0.711	0.19	1.51295e-49	11
Spry1	3.59706e-51	0.432545	0.585	0.152	7.19413e-48	11
Rpl41	4.86704e-51	0.420195	1	1	9.73407e-48	11
Clic1	2.1214e-50	0.872083	0.979	0.583	4.24281e-47	11
Jun	3.35621e-50	1.11086	0.894	0.357	6.71242e-47	11
Aldoa	3.41166e-49	0.90674	0.972	0.573	6.82332e-46	11
Akap12	3.46805e-49	0.951319	0.746	0.298	6.9361e-46	11
Pcdh18	4.45462e-49	0.773549	0.683	0.14	8.90925e-46	11
Rnaset2a	1.35916e-47	0.861172	0.901	0.527	2.71832e-44	11
Zic4	4.86857e-47	0.542431	0.599	0.18	9.73714e-44	11
Serf2	6.42494e-47	0.499931	1	0.995	1.28499e-43	11
Mcam	7.01003e-46	0.696211	0.606	0.151	1.40201e-42	11
Jup	1.3453e-45	0.636141	0.725	0.304	2.6906e-42	11
Klf2	2.99842e-44	0.864661	0.711	0.348	5.99684e-41	11
Sri	3.3416e-44	0.826968	0.894	0.505	6.6832e-41	11
Gnb4	3.37036e-44	0.731654	0.782	0.345	6.74072e-41	11
Sptbn1	4.50252e-44	0.838755	0.859	0.405	9.00503e-41	11
Rhob	5.13337e-44	0.763956	0.796	0.254	1.02667e-40	11
Rrbp1	1.91926e-43	0.863776	0.817	0.398	3.83852e-40	11
Zfp36l1	3.11744e-43	0.8205	0.81	0.391	6.23489e-40	11
Tnfrsf21	3.1831e-43	0.751281	0.683	0.195	6.36619e-40	11
Wls	2.95597e-42	0.784992	0.746	0.368	5.91195e-39	11
Ramp2	6.8716e-42	0.926527	0.725	0.31	1.37432e-38	11
Rhoa	1.47866e-41	0.688671	0.986	0.747	2.95731e-38	11
Ptn	1.54894e-41	0.839612	0.972	0.765	3.09787e-38	11
Gm26532	1.55064e-41	0.277941	0.507	0.152	3.10128e-38	11
Cd302	5.44221e-41	0.74968	0.669	0.251	1.08844e-37	11
Rhoj	7.28246e-41	0.519831	0.577	0.133	1.45649e-37	11
Fn1	1.60537e-40	0.586363	0.655	0.189	3.21074e-37	11
Vcl	1.99204e-40	0.671777	0.627	0.167	3.98407e-37	11
Rps2	2.1599e-40	0.465397	1	1	4.3198e-37	11
Lgals1	3.38874e-40	1.15696	0.761	0.259	6.77748e-37	11
Pold4	7.61524e-40	0.660503	0.725	0.232	1.52305e-36	11
Lama4	1.59495e-39	0.634207	0.521	0.107	3.18991e-36	11
Ier3	3.78335e-39	0.671654	0.641	0.266	7.56671e-36	11
Rps20	1.55842e-38	0.317572	1	1	3.11684e-35	11
Crip2	1.74697e-38	0.766808	0.958	0.637	3.49394e-35	11
B2m	3.05571e-38	0.531802	0.648	0.269	6.11142e-35	11
Apold1	1.29153e-37	0.525757	0.507	0.086	2.58307e-34	11
Mest	4.50177e-37	0.816688	0.859	0.453	9.00353e-34	11
Efhd2	3.43462e-36	0.680382	0.775	0.321	6.86924e-33	11
Car2	6.07383e-36	0.785256	0.648	0.249	1.21477e-32	11
Pdzd2	6.34454e-36	0.416546	0.408	0.051	1.26891e-32	11
Gucy1b3	7.38429e-36	0.679437	0.768	0.335	1.47686e-32	11
Lamc1	2.03299e-35	0.530599	0.585	0.174	4.06599e-32	11
Myo1b	3.34827e-35	0.619485	0.845	0.372	6.69653e-32	11
Tsc22d4	4.21315e-35	0.719737	0.838	0.511	8.42631e-32	11
Rasl11a	5.56468e-35	0.78457	0.662	0.218	1.11294e-31	11
Actn4	9.38228e-35	0.607358	0.775	0.295	1.87646e-31	11
Gamt	1.03352e-34	0.687494	0.69	0.257	2.06705e-31	11
Snap23	1.41369e-34	0.322677	0.563	0.17	2.82738e-31	11
Arhgap42	1.68021e-34	0.589476	0.641	0.237	3.36042e-31	11
Sema6d	3.63427e-34	0.866565	0.704	0.358	7.26854e-31	11
Gm26669	5.6776e-34	0.474183	0.634	0.297	1.13552e-30	11
Pon2	8.36384e-34	0.50002	0.634	0.279	1.67277e-30	11
Zfp36	8.71361e-34	0.378784	0.535	0.179	1.74272e-30	11
Tjp1	1.93911e-33	0.608898	0.62	0.239	3.87822e-30	11
Galk1	4.62457e-33	0.59903	0.697	0.257	9.24914e-30	11
Blvrb	2.69869e-32	0.613184	0.711	0.267	5.39739e-29	11
Rras	3.00968e-32	0.610234	0.613	0.197	6.01937e-29	11
Id1	9.18511e-32	0.410168	0.577	0.198	1.83702e-28	11
Fth1	1.8779e-31	0.371009	1	0.998	3.7558e-28	11
Klf6	5.35871e-31	0.591122	0.69	0.33	1.07174e-27	11
Ctsz	9.8365e-31	0.484932	0.711	0.287	1.9673e-27	11
Cst3	2.50354e-30	0.609767	0.958	0.764	5.00707e-27	11
Uaca	2.56022e-30	0.67696	0.585	0.212	5.12045e-27	11
Capg	2.59022e-30	0.373178	0.366	0.009	5.18044e-27	11
Gng5	2.68896e-30	0.550666	1	0.905	5.37792e-27	11
Hebp1	3.15773e-30	0.369385	0.57	0.251	6.31546e-27	11
Agrn	1.61626e-29	0.54868	0.803	0.392	3.23253e-26	11
Acadl	2.04773e-29	0.64202	0.669	0.264	4.09546e-26	11
Slc9a3r1	2.0883e-29	0.507082	0.556	0.153	4.17659e-26	11
Arhgdib	2.08908e-29	0.61625	0.556	0.134	4.17816e-26	11
Dlc1	4.28831e-29	0.720176	0.655	0.347	8.57661e-26	11
Tubb6	4.55134e-29	0.359254	0.437	0.09	9.10268e-26	11
2021-09-02	5.21512e-29	0.615272	0.803	0.416	1.04302e-25	11
Dpm3	1.05645e-28	0.566971	0.951	0.718	2.1129e-25	11
Prdx4	1.79862e-28	0.620915	0.845	0.485	3.59725e-25	11
Hspb1	2.86209e-28	0.393111	0.408	0.075	5.72418e-25	11
Tmem45a	7.03765e-28	0.385012	0.394	0.02	1.40753e-24	11
Cd151	8.00271e-28	0.411185	0.549	0.19	1.60054e-24	11
Lyn	9.3327e-28	0.355259	0.577	0.285	1.86654e-24	11
Notch3	2.64643e-27	0.53969	0.606	0.213	5.29286e-24	11
Ahnak	4.32952e-27	0.47343	0.465	0.084	8.65905e-24	11
Ssr4	5.46934e-27	0.542647	0.951	0.708	1.09387e-23	11
Sh3bgrl3	5.86736e-27	0.533453	0.972	0.706	1.17347e-23	11
Lhfp	8.72522e-27	0.64352	0.613	0.251	1.74504e-23	11
Mef2c	1.10624e-26	0.657738	0.768	0.41	2.21248e-23	11
Rhod	2.09792e-26	0.423253	0.458	0.071	4.19585e-23	11
Phlda1	2.54662e-26	0.538891	0.648	0.274	5.09325e-23	11
Cotl1	3.733e-26	0.486513	0.634	0.228	7.466e-23	11
Prdx1	4.34424e-26	0.478185	0.986	0.866	8.68847e-23	11
Glo1	5.63152e-26	0.546755	0.958	0.74	1.1263e-22	11
Ostf1	7.40041e-26	0.570671	0.599	0.234	1.48008e-22	11
Ldha	8.44602e-26	0.541064	0.873	0.5	1.6892e-22	11
Gucy1a3	6.26326e-25	0.400867	0.796	0.369	1.25265e-21	11
Pde8b	1.40884e-24	0.34569	0.465	0.093	2.81768e-21	11
Stard8	1.67737e-24	0.391526	0.408	0.047	3.35475e-21	11
Egr1	7.07924e-24	0.777356	0.563	0.236	1.41585e-20	11
Sypl	1.14848e-23	0.264691	0.57	0.303	2.29696e-20	11
Anxa6	1.51631e-23	0.376925	0.465	0.127	3.03261e-20	11
Gadd45b	1.86473e-23	0.529308	0.472	0.075	3.72945e-20	11
Rpl12	2.01878e-23	0.370994	0.986	0.989	4.03756e-20	11
Unc5b	4.84547e-23	0.381583	0.437	0.119	9.69095e-20	11
Snx3	1.38405e-22	0.466541	0.93	0.647	2.7681e-19	11
Col5a2	1.46448e-22	0.581194	0.585	0.247	2.92895e-19	11
Krtcap2	1.75958e-22	0.453741	0.944	0.794	3.51916e-19	11
Ptp4a3	7.09057e-22	0.470822	0.57	0.243	1.41811e-18	11
Dlk1	1.17266e-21	0.958887	0.669	0.429	2.34533e-18	11
1810011O10Rik	2.0501e-21	0.472252	0.472	0.121	4.10019e-18	11
Esam	2.29673e-21	0.396002	0.507	0.169	4.59347e-18	11
S100a13	2.83044e-21	0.375506	0.556	0.306	5.66088e-18	11
Itpkb	3.6213e-21	0.297806	0.38	0.056	7.2426e-18	11
Ptpn18	6.23026e-21	0.593298	0.514	0.147	1.24605e-17	11
Nid2	7.09852e-21	0.382054	0.408	0.036	1.4197e-17	11
Actb	7.64796e-21	0.378361	1	0.999	1.52959e-17	11
Ggt5	8.02377e-21	0.258082	0.345	0.022	1.60475e-17	11
Itgb5	8.7385e-21	0.48651	0.437	0.069	1.7477e-17	11
Gng12	1.0249e-20	0.642713	0.662	0.392	2.04981e-17	11
Serpinb6a	1.1806e-20	0.636475	0.613	0.311	2.36121e-17	11
Ptges	1.26972e-20	0.288231	0.359	0.013	2.53943e-17	11
Depdc1a	1.76876e-20	0.263144	0.493	0.229	3.53753e-17	11
Gpsm3	2.06816e-20	0.43665	0.408	0.051	4.13632e-17	11
Gm13889	2.44886e-20	0.476188	0.866	0.564	4.89772e-17	11
Pdia3	2.95143e-20	0.402415	0.838	0.437	5.90287e-17	11
Msn	3.81499e-20	0.432252	0.627	0.292	7.62998e-17	11
Tgfb1	6.65853e-20	0.430893	0.43	0.063	1.33171e-16	11
Nfkbia	8.45974e-20	0.442081	0.634	0.287	1.69195e-16	11
Slc25a5	1.03527e-19	0.432757	0.944	0.749	2.07055e-16	11
Vasp	1.28394e-19	0.405614	0.5	0.168	2.56789e-16	11
Ralb	3.2133e-19	0.560199	0.549	0.23	6.4266e-16	11
Tpm2	4.02803e-19	0.373475	0.521	0.18	8.05605e-16	11
Cmc2	1.0492e-18	0.395177	0.782	0.437	2.09839e-15	11
Ifngr2	1.66199e-18	0.270374	0.577	0.328	3.32398e-15	11
Ybx3	2.9663e-18	0.461727	0.718	0.41	5.9326e-15	11
Rbms1	4.82901e-18	0.579183	0.542	0.261	9.65802e-15	11
Pald1	1.44567e-17	0.294984	0.38	0.062	2.89133e-14	11
Igfbp4	1.56042e-17	0.43403	0.592	0.275	3.12084e-14	11
Naa38	3.00222e-17	0.360382	0.796	0.459	6.00445e-14	11
S100a6	3.47161e-17	0.379639	0.486	0.269	6.94322e-14	11
Plxdc2	5.07281e-17	0.31494	0.43	0.094	1.01456e-13	11
Itm2a	9.71297e-17	0.546252	0.556	0.297	1.94259e-13	11
Reep5	9.88639e-17	0.354941	0.803	0.495	1.97728e-13	11
Fam212a	2.16483e-16	0.500181	0.415	0.067	4.32965e-13	11
Tpm1	2.63757e-16	0.517487	0.69	0.39	5.27514e-13	11
Slc12a2	4.14989e-16	0.501452	0.563	0.288	8.29978e-13	11
mt-Co1	5.46009e-16	0.275608	1	1	1.09202e-12	11
Igfbp2	8.06828e-16	0.329434	0.662	0.358	1.61366e-12	11
Nrarp	1.20651e-15	0.326977	0.556	0.274	2.41302e-12	11
Col1a2	1.52541e-15	0.401191	0.345	0.025	3.05083e-12	11
Rpl22l1	5.81741e-15	0.320814	1	0.979	1.16348e-11	11
Naalad2	5.89191e-15	0.257983	0.324	0.035	1.17838e-11	11
Foxc1	6.94646e-15	0.403563	0.415	0.118	1.38929e-11	11
Cryab	7.18655e-15	0.638512	0.317	0.007	1.43731e-11	11
Calr	1.25488e-14	0.349749	0.782	0.438	2.50976e-11	11
Chst2	2.12001e-14	0.514444	0.521	0.28	4.24001e-11	11
Arhgap29	3.67898e-14	0.419873	0.423	0.114	7.35797e-11	11
Klk8	5.70762e-14	0.459245	0.43	0.084	1.14152e-10	11
Ccnd3	6.14146e-14	0.282047	0.493	0.202	1.22829e-10	11
Timp3	1.39231e-13	0.569758	0.472	0.191	2.78462e-10	11
Arhgap31	1.44094e-13	0.460313	0.451	0.123	2.88188e-10	11
Fam111a	1.47474e-13	0.316671	0.641	0.462	2.94947e-10	11
Cdkn1c	1.53966e-13	0.414127	0.676	0.393	3.07932e-10	11
Hspa5	2.08928e-13	0.347066	0.824	0.523	4.17855e-10	11
Cdkn3	3.35644e-13	0.27104	0.514	0.294	6.71288e-10	11
Serinc3	4.12367e-13	0.310649	0.507	0.291	8.24733e-10	11
Dock6	5.09654e-13	0.304717	0.373	0.07	1.01931e-09	11
Tmem176b	5.45994e-13	0.452122	0.634	0.364	1.09199e-09	11
Card19	6.26955e-13	0.306158	0.528	0.328	1.25391e-09	11
Lamp1	6.48547e-13	0.354423	0.803	0.536	1.29709e-09	11
Grb10	8.04924e-13	0.314209	0.599	0.313	1.60985e-09	11
Wasf2	8.56246e-13	0.369508	0.528	0.266	1.71249e-09	11
Eef1d	1.0613e-12	0.321354	0.873	0.696	2.1226e-09	11
Pmepa1	1.16758e-12	0.302677	0.627	0.418	2.33515e-09	11
Suclg2	2.05903e-12	0.36353	0.507	0.29	4.11806e-09	11
Slc3a2	3.33061e-12	0.311359	0.57	0.301	6.66122e-09	11
Sat1	3.92463e-12	0.258049	0.535	0.373	7.84927e-09	11
Lpp	6.94773e-12	0.46148	0.458	0.204	1.38955e-08	11
Serpine2	9.10789e-12	0.646518	0.514	0.299	1.82158e-08	11
Prrx2	1.21493e-11	0.342431	0.338	0.021	2.42985e-08	11
Acaa2	2.63067e-11	0.316264	0.472	0.229	5.26134e-08	11
Bola3	3.03129e-11	0.283717	0.796	0.565	6.06259e-08	11
Tmem176a	6.86716e-11	0.446797	0.458	0.218	1.37343e-07	11
Eng	7.0362e-11	0.341211	0.366	0.089	1.40724e-07	11
Emcn	7.28054e-11	0.422441	0.401	0.126	1.45611e-07	11
Gper1	2.86828e-10	0.28436	0.352	0.075	5.73656e-07	11
Cks1b	3.45327e-10	0.345893	0.852	0.625	6.90654e-07	11
Ctsc	3.56691e-10	0.388058	0.394	0.072	7.13381e-07	11
Fkbp10	3.89668e-10	0.283008	0.345	0.049	7.79337e-07	11
Hsp90b1	4.88617e-10	0.302413	0.894	0.681	9.77234e-07	11
Itpr2	6.49156e-10	0.382425	0.345	0.059	1.29831e-06	11
Hadh	7.16221e-10	0.442715	0.556	0.325	1.43244e-06	11
Oaf	7.2863e-10	0.256041	0.331	0.048	1.45726e-06	11
Apoe	7.5505e-10	0.34181	0.408	0.22	1.5101e-06	11
Tm4sf1	7.70697e-10	0.639634	0.373	0.076	1.54139e-06	11
Slc9a3r2	1.30169e-09	0.437269	0.465	0.247	2.60338e-06	11
Cmtm3	1.49066e-09	0.492082	0.451	0.239	2.98131e-06	11
Svil	2.50738e-09	0.468305	0.423	0.206	5.01477e-06	11
Ppp1r2	4.20018e-09	0.328371	0.768	0.627	8.40035e-06	11
Bst2	6.21325e-09	0.414454	0.373	0.072	1.24265e-05	11
Plce1	7.21079e-09	0.264955	0.366	0.131	1.44216e-05	11
Nudcd2	8.29594e-09	0.284193	0.768	0.558	1.65919e-05	11
Egfl7	1.01381e-08	0.422817	0.465	0.276	2.02761e-05	11
Rapgef5	1.49778e-08	0.263276	0.359	0.088	2.99556e-05	11
Pltp	3.70039e-08	0.503178	0.43	0.176	7.40079e-05	11
Magt1	4.38108e-08	0.300489	0.43	0.22	8.76216e-05	11
Eps8	4.68267e-08	0.373073	0.373	0.096	9.36533e-05	11
Ddit4l	4.96941e-08	0.250997	0.31	0.086	9.93882e-05	11
Tspo	5.6473e-08	0.359229	0.423	0.204	0.000112946	11
Oasl2	8.45142e-08	0.252813	0.289	0.018	0.000169028	11
Eif4ebp1	9.36759e-08	0.289106	0.423	0.188	0.000187352	11
Tppp3	9.96069e-08	0.413805	0.415	0.244	0.000199214	11
Cd200	1.21823e-07	0.35227	0.514	0.328	0.000243645	11
Myadm	1.50266e-07	0.41079	0.472	0.291	0.000300532	11
Oat	2.18958e-07	0.254189	0.521	0.31	0.000437916	11
Abcg2	5.16162e-07	0.368662	0.415	0.26	0.00103232	11
Fcgrt	8.63156e-07	0.3349	0.31	0.033	0.00172631	11
Prkcdbp	6.92779e-06	0.339508	0.408	0.245	0.0138556	11
Ttyh2	9.46322e-06	0.322245	0.359	0.145	0.0189264	11
Sepp1	1.42168e-05	0.488261	0.352	0.113	0.0284335	11
Rcn1	4.23925e-05	0.287302	0.43	0.308	0.084785	11
Dusp6	0.000165119	0.27323	0.338	0.113	0.330238	11
Sfrp2	0.000166614	0.336622	0.394	0.296	0.333228	11
Chchd10	0.000639754	0.383952	0.38	0.268	1	11
Tacc1	0.00121822	0.269063	0.408	0.299	1	11
Apod	0.00450933	0.358279	0.289	0.067	1	11
Ncald	0.00805998	0.258335	0.31	0.119	1	11
Tubb4b	0.00825444	0.260276	0.606	0.518	1	11
Vamp8	0.00931048	0.261218	0.366	0.239	1	11
Cyyr1	0	0.365994	0.541	0.006	0	12
Abcb1a	0	0.336086	0.533	0.016	0	12
Rassf9	1.55861e-217	0.486456	0.541	0.017	3.11723e-214	12
Myct1	4.94016e-214	0.470502	0.556	0.011	9.88033e-211	12
Samsn1	1.2e-210	0.317167	0.511	0.015	2.40001e-207	12
Cav1	9.22128e-210	0.456537	0.615	0.036	1.84426e-206	12
Gmfg	9.91044e-198	0.345739	0.585	0.031	1.98209e-194	12
AU021092	2.96087e-192	0.843963	0.719	0.053	5.92175e-189	12
Tmem252	6.75135e-191	0.694318	0.622	0.025	1.35027e-187	12
Cdh5	1.22104e-190	1.14985	0.8	0.063	2.44207e-187	12
Htra3	3.0413e-189	0.5507	0.6	0.029	6.08261e-186	12
Cd34	5.37801e-188	1.62936	0.859	0.111	1.0756e-184	12
Adgrf5	1.37916e-184	0.692772	0.696	0.069	2.75831e-181	12
Myzap	7.73213e-179	0.411026	0.541	0.023	1.54643e-175	12
Cav2	1.76576e-178	0.335003	0.563	0.025	3.53153e-175	12
F11r	1.25424e-177	0.509955	0.615	0.027	2.50847e-174	12
Fxyd5	7.11028e-173	0.758018	0.696	0.044	1.42206e-169	12
Gm16104	9.04057e-167	0.664284	0.63	0.062	1.80811e-163	12
Slc7a8	1.80149e-166	0.365933	0.578	0.033	3.60298e-163	12
Gimap1	2.00401e-162	0.471717	0.563	0.035	4.00801e-159	12
Rasgrp3	6.20457e-159	0.421448	0.593	0.05	1.24091e-155	12
Tmem37	1.15622e-157	0.694865	0.644	0.041	2.31244e-154	12
Sox7	4.68338e-157	0.28057	0.57	0.042	9.36676e-154	12
Sox18	5.53974e-157	0.570029	0.563	0.013	1.10795e-153	12
Acvrl1	6.13909e-156	0.376604	0.504	0.012	1.22782e-152	12
Eng	2.06835e-151	0.979074	0.77	0.087	4.13671e-148	12
Tie1	2.34813e-146	0.837087	0.711	0.085	4.69626e-143	12
Robo4	9.78493e-143	0.389316	0.511	0.031	1.95699e-139	12
Nid2	1.64066e-138	0.536667	0.63	0.035	3.28131e-135	12
She	7.25061e-137	0.27838	0.504	0.042	1.45012e-133	12
Cd93	2.57612e-135	1.09735	0.822	0.147	5.15224e-132	12
Cd40	5.75966e-135	0.300388	0.481	0.023	1.15193e-131	12
Foxq1	2.61741e-132	0.907704	0.748	0.106	5.23482e-129	12
Mecom	3.94521e-128	0.769514	0.726	0.09	7.89042e-125	12
Uba7	1.87472e-127	0.299158	0.578	0.055	3.74945e-124	12
Kdr	8.21345e-126	1.26575	0.837	0.151	1.64269e-122	12
Emcn	1.38984e-124	0.964101	0.756	0.124	2.77967e-121	12
Procr	4.13246e-123	0.273832	0.504	0.042	8.26492e-120	12
Rbpms	3.92696e-121	0.587035	0.659	0.042	7.85392e-118	12
Sepp1	4.6845e-121	1.05988	0.719	0.111	9.369e-118	12
Sox17	1.09977e-120	0.813911	0.652	0.075	2.19953e-117	12
Sqrdl	4.50604e-118	0.283734	0.541	0.06	9.01208e-115	12
Stap2	3.60126e-117	0.31011	0.563	0.025	7.20252e-114	12
Icam2	2.74093e-115	0.731756	0.652	0.048	5.48186e-112	12
Trf	9.75595e-113	0.781785	0.726	0.104	1.95119e-109	12
Vamp5	1.07651e-112	0.946101	0.719	0.092	2.15301e-109	12
Tgfb1	2.63319e-111	0.538803	0.63	0.062	5.26638e-108	12
Srgn	3.51444e-105	0.551334	0.578	0.047	7.02889e-102	12
Nid1	7.29871e-105	0.903571	0.719	0.086	1.45974e-101	12
Apod	7.35156e-102	0.824062	0.652	0.065	1.47031e-98	12
Pdgfb	4.79833e-100	0.502189	0.607	0.064	9.59667e-97	12
Vwa1	3.96346e-99	1.08701	0.822	0.14	7.92691e-96	12
Ecscr	5.03963e-95	1.34764	0.844	0.207	1.00793e-91	12
Cldn5	7.36096e-95	2.2339	0.933	0.252	1.47219e-91	12
Ifitm3	2.55937e-94	0.618638	0.644	0.092	5.11874e-91	12
Arhgap29	2.90798e-93	0.763321	0.704	0.113	5.81596e-90	12
Ramp2	4.46912e-92	2.48786	0.941	0.309	8.93824e-89	12
Sparc	5.68751e-92	2.50546	0.956	0.337	1.1375e-88	12
Ctla2a	7.52742e-90	1.28406	0.778	0.146	1.50548e-86	12
Col4a2	8.09054e-88	1.79199	0.919	0.279	1.61811e-84	12
Tmem204	9.5449e-88	0.381205	0.496	0.045	1.90898e-84	12
Slc38a5	1.31089e-87	1.27563	0.756	0.119	2.62178e-84	12
Gimap6	1.87247e-87	0.438912	0.526	0.048	3.74495e-84	12
Flt1	7.35463e-87	0.971514	0.763	0.151	1.47093e-83	12
Sncg	1.66602e-86	0.338011	0.407	0.013	3.33204e-83	12
Slc40a1	1.97809e-83	0.766491	0.659	0.115	3.95618e-80	12
Ptpn18	4.53118e-83	0.808141	0.741	0.146	9.06236e-80	12
Col4a1	7.40245e-83	2.18919	0.911	0.327	1.48049e-79	12
Adm	9.40429e-83	0.419298	0.37	0.009	1.88086e-79	12
Ctsw	2.43874e-80	0.355566	0.437	0.022	4.87748e-77	12
Igfbp7	2.62709e-80	2.8088	0.904	0.367	5.25419e-77	12
BC028528	4.73813e-80	0.96205	0.733	0.158	9.47627e-77	12
Adgrl4	1.01555e-79	0.631472	0.644	0.116	2.03111e-76	12
Slc2a1	2.82335e-79	1.87711	0.896	0.296	5.6467e-76	12
Epas1	7.2002e-79	0.664402	0.63	0.063	1.44004e-75	12
Esam	4.89804e-76	1.01655	0.77	0.168	9.79608e-73	12
Eva1b	6.64326e-75	1.08688	0.741	0.165	1.32865e-71	12
Egfl7	1.39857e-74	1.55182	0.852	0.274	2.79714e-71	12
Itga4	1.47919e-74	0.402729	0.474	0.018	2.95839e-71	12
Ppic	2.51524e-73	1.3653	0.867	0.226	5.03048e-70	12
Itm2a	3.56809e-73	1.60126	0.859	0.295	7.13618e-70	12
Exoc3l4	5.19791e-73	0.450582	0.489	0.034	1.03958e-69	12
Pglyrp1	1.87903e-72	1.2685	0.785	0.191	3.75807e-69	12
Tagln2	3.80512e-72	1.60911	0.844	0.3	7.61024e-69	12
Apln	3.69088e-71	0.688674	0.63	0.14	7.38175e-68	12
Aplnr	3.86966e-71	0.466484	0.474	0.04	7.73932e-68	12
Fli1	1.06723e-70	0.534867	0.556	0.054	2.13445e-67	12
Slc7a1	1.73719e-70	1.7186	0.874	0.324	3.47437e-67	12
Serpinh1	6.78341e-70	1.37647	0.844	0.219	1.35668e-66	12
Ctsh	1.19717e-69	0.457253	0.541	0.059	2.39434e-66	12
Rhoj	3.24123e-67	0.744185	0.659	0.133	6.48246e-64	12
Rapgef4	1.41079e-66	0.652043	0.689	0.165	2.82159e-63	12
Gng11	1.45201e-66	2.23287	0.844	0.359	2.90402e-63	12
Ttyh2	4.02801e-66	0.57216	0.696	0.143	8.05602e-63	12
Apold1	4.70345e-66	0.635628	0.6	0.085	9.40689e-63	12
Sparcl1	3.82053e-65	1.40559	0.748	0.222	7.64106e-62	12
Anxa2	4.57168e-65	1.01522	0.8	0.195	9.14335e-62	12
Cda	5.87288e-65	0.353839	0.481	0.043	1.17458e-61	12
Rpl38	7.53372e-65	0.792163	1	1	1.50674e-61	12
Id3	1.73859e-64	1.61003	0.822	0.248	3.47717e-61	12
Bgn	4.47644e-64	0.972006	0.726	0.196	8.95289e-61	12
Cd81	6.91389e-64	1.53934	0.919	0.606	1.38278e-60	12
Anxa3	7.56125e-64	1.25733	0.741	0.22	1.51225e-60	12
Lmo2	1.31318e-63	1.19575	0.793	0.294	2.62636e-60	12
Gchfr	2.20821e-63	0.365138	0.548	0.112	4.41642e-60	12
Lcp1	1.94579e-62	0.654418	0.57	0.065	3.89158e-59	12
Myl6	7.28055e-62	1.303	0.948	0.841	1.45611e-58	12
Ets1	4.05878e-61	0.822507	0.741	0.162	8.11756e-58	12
Tmsb4x	4.19954e-61	0.994536	1	1	8.39908e-58	12
Slc3a2	4.26264e-61	1.25958	0.867	0.299	8.52527e-58	12
Mfsd2a	1.75663e-60	0.917835	0.748	0.169	3.51326e-57	12
Lef1	2.75424e-60	0.579069	0.681	0.155	5.50848e-57	12
Rhoc	1.059e-59	1.16831	0.844	0.312	2.118e-56	12
Atox1	6.33405e-59	1.15071	0.956	0.849	1.26681e-55	12
Itgb1	5.73322e-58	1.15731	0.859	0.339	1.14664e-54	12
Klf2	6.43004e-58	1.62407	0.8	0.347	1.28601e-54	12
Foxc1	1.62491e-57	0.287557	0.556	0.117	3.24982e-54	12
Bsg	3.2899e-57	1.62788	0.956	0.785	6.5798e-54	12
Ostf1	1.43072e-56	1.12251	0.793	0.234	2.86143e-53	12
Anxa6	9.94503e-56	0.490236	0.637	0.127	1.98901e-52	12
Spock2	1.7546e-55	1.47391	0.815	0.357	3.50921e-52	12
Ptprb	1.98382e-55	0.494276	0.526	0.071	3.96763e-52	12
Cnn2	8.48187e-55	0.549942	0.541	0.062	1.69637e-51	12
Klk8	1.16983e-54	0.395263	0.556	0.083	2.33967e-51	12
Tm4sf1	2.77737e-54	0.636593	0.533	0.075	5.55475e-51	12
Grap	3.14169e-54	0.408314	0.496	0.064	6.28339e-51	12
Junb	4.40188e-54	1.08325	0.741	0.207	8.80376e-51	12
Foxf2	4.84871e-54	0.440057	0.496	0.054	9.69741e-51	12
Slc39a8	5.08232e-54	0.760365	0.667	0.15	1.01646e-50	12
Prkcdbp	6.08191e-54	0.922583	0.763	0.244	1.21638e-50	12
Pltp	6.69546e-54	0.907852	0.711	0.175	1.33909e-50	12
Lyn	1.39573e-53	0.815145	0.741	0.284	2.79145e-50	12
Hes1	1.62517e-53	0.922072	0.756	0.21	3.25034e-50	12
Mest	4.53536e-52	1.37715	0.867	0.453	9.07071e-49	12
Tspan18	7.15781e-52	0.61847	0.704	0.183	1.43156e-48	12
Pde8a	9.26203e-52	0.350094	0.489	0.055	1.85241e-48	12
Dusp2	1.21095e-51	0.539348	0.585	0.127	2.42189e-48	12
Lamb1	2.6478e-51	0.477614	0.548	0.09	5.29559e-48	12
Myl12a	4.69461e-51	1.08578	0.926	0.603	9.38923e-48	12
Tfpi	1.67712e-50	0.621619	0.607	0.142	3.35425e-47	12
Tek	9.54158e-50	0.3927	0.467	0.033	1.90832e-46	12
Lxn	9.8883e-50	0.959554	0.763	0.244	1.97766e-46	12
Pfn1	1.21753e-49	0.906478	0.97	0.939	2.43506e-46	12
Fn1	1.48939e-49	0.852709	0.719	0.189	2.97878e-46	12
Stab1	1.51273e-49	0.290486	0.452	0.056	3.02546e-46	12
Gatm	2.21749e-49	0.979982	0.719	0.22	4.43498e-46	12
Pecam1	2.85899e-49	0.882236	0.741	0.316	5.71798e-46	12
Bambi	3.42954e-49	1.09054	0.741	0.273	6.85907e-46	12
Selm	4.01492e-49	1.32502	0.785	0.35	8.02984e-46	12
Fam43a	7.86734e-49	0.398264	0.519	0.08	1.57347e-45	12
Slco1c1	8.78246e-49	0.732962	0.496	0.065	1.75649e-45	12
Lama4	9.51983e-49	0.506281	0.548	0.107	1.90397e-45	12
Fth1	1.07088e-48	0.866935	0.993	0.998	2.14176e-45	12
Fkbp1a	1.30462e-48	0.901331	0.963	0.903	2.60924e-45	12
Clic1	4.45384e-48	0.958976	0.904	0.584	8.90768e-45	12
Itm2b	5.71813e-48	1.10935	0.904	0.639	1.14363e-44	12
Arhgap31	7.48323e-48	0.698383	0.644	0.123	1.49665e-44	12
Slc38a3	8.54488e-48	0.480838	0.578	0.082	1.70898e-44	12
Arpc1b	1.01028e-47	1.12996	0.8	0.403	2.02056e-44	12
Dlc1	1.1953e-47	0.757382	0.741	0.347	2.3906e-44	12
Abcg2	1.4013e-47	0.868456	0.748	0.258	2.8026e-44	12
S100a13	2.42143e-47	0.892862	0.756	0.305	4.84286e-44	12
Ecm1	1.03017e-46	0.635518	0.659	0.117	2.06034e-43	12
Efna1	1.27066e-46	0.351979	0.437	0.044	2.54131e-43	12
Ptgis	2.6532e-46	0.573682	0.63	0.166	5.3064e-43	12
Anxa5	3.84306e-46	0.812188	0.726	0.202	7.68612e-43	12
B2m	6.09271e-46	0.857094	0.733	0.269	1.21854e-42	12
Rras	8.81181e-46	0.708064	0.689	0.197	1.76236e-42	12
Dusp6	2.25529e-45	0.392929	0.548	0.112	4.51058e-42	12
Flt4	3.18345e-45	0.264223	0.378	0.041	6.3669e-42	12
Cyba	9.11463e-45	0.718914	0.733	0.248	1.82293e-41	12
Fkbp10	9.62336e-45	0.394212	0.481	0.048	1.92467e-41	12
Serf2	1.90942e-44	0.597823	0.993	0.995	3.81884e-41	12
C130074G19Rik	2.10361e-44	0.309135	0.393	0.022	4.20723e-41	12
Ppib	2.88231e-44	0.662547	0.985	0.87	5.76463e-41	12
Hspg2	5.64662e-44	0.515812	0.615	0.141	1.12932e-40	12
Igfbp4	7.14904e-44	0.808549	0.778	0.274	1.42981e-40	12
Lsr	9.00103e-44	0.488251	0.563	0.084	1.80021e-40	12
Fzd6	1.85913e-43	0.364258	0.474	0.058	3.71826e-40	12
9430020K01Rik	4.11711e-43	0.352371	0.556	0.14	8.23421e-40	12
Palmd	4.16431e-43	0.583231	0.674	0.257	8.32862e-40	12
Rps20	5.80528e-43	0.421563	1	1	1.16106e-39	12
Zic3	6.18354e-43	0.613432	0.696	0.292	1.23671e-39	12
Car2	6.35398e-43	0.81306	0.704	0.249	1.2708e-39	12
Sypl	1.52854e-42	0.687479	0.741	0.302	3.05708e-39	12
Csrp2	2.093e-42	0.990214	0.911	0.738	4.18599e-39	12
Cd82	2.12871e-42	0.510287	0.519	0.057	4.25742e-39	12
Actn4	2.63149e-42	0.707874	0.822	0.295	5.26297e-39	12
Slc38a2	3.3183e-42	1.00709	0.859	0.539	6.6366e-39	12
Ablim1	7.35017e-42	0.576335	0.659	0.248	1.47003e-38	12
Gnai2	1.41455e-41	0.811297	0.941	0.738	2.82909e-38	12
Slc9a3r2	1.89658e-41	0.759118	0.711	0.246	3.79317e-38	12
Klf6	3.25065e-41	0.668391	0.77	0.329	6.5013e-38	12
Abca1	3.76268e-41	0.923328	0.667	0.152	7.52536e-38	12
Rasip1	4.04808e-41	0.479862	0.644	0.198	8.09616e-38	12
Rnaset2a	4.20437e-41	0.88516	0.844	0.528	8.40875e-38	12
Rrbp1	8.58021e-41	0.975903	0.785	0.398	1.71604e-37	12
Gng5	8.61767e-41	0.879244	0.963	0.905	1.72353e-37	12
Ctsl	1.29297e-40	0.846663	0.844	0.363	2.58595e-37	12
Rhob	1.9011e-40	0.7662	0.756	0.254	3.8022e-37	12
Tbx1	1.95161e-40	0.283458	0.378	0.032	3.90322e-37	12
Fermt2	1.96531e-40	0.876658	0.763	0.334	3.93062e-37	12
Kank3	2.08293e-40	0.762755	0.652	0.181	4.16587e-37	12
Myo6	1.23013e-39	0.517003	0.622	0.194	2.46026e-36	12
Grrp1	1.82265e-39	0.55025	0.622	0.182	3.6453e-36	12
Lrp8	1.8398e-39	0.790255	0.785	0.245	3.67961e-36	12
Gng12	1.95792e-39	0.857459	0.756	0.391	3.91584e-36	12
Sh3bgrl3	1.97408e-39	0.840458	0.896	0.706	3.94816e-36	12
Tfrc	5.70922e-39	0.939629	0.733	0.302	1.14184e-35	12
Tdrp	7.83016e-39	0.345851	0.481	0.054	1.56603e-35	12
Sat1	5.41979e-38	1.53583	0.748	0.372	1.08396e-34	12
Arpc3	5.43121e-38	0.731798	0.941	0.795	1.08624e-34	12
Tjp1	9.2391e-38	0.769904	0.696	0.239	1.84782e-34	12
Vim	1.98538e-37	0.876641	0.889	0.659	3.97075e-34	12
Hebp1	2.11522e-37	0.421282	0.667	0.251	4.23044e-34	12
Tpd52l1	5.17445e-37	0.440486	0.607	0.165	1.03489e-33	12
Akap13	7.84926e-37	0.544778	0.681	0.273	1.56985e-33	12
Plp2	1.02398e-36	0.542638	0.733	0.318	2.04795e-33	12
Ier2	1.45922e-36	0.869354	0.711	0.263	2.91844e-33	12
Ost4	1.47186e-36	0.747043	0.896	0.843	2.94372e-33	12
Sptbn1	1.51121e-36	0.904416	0.8	0.405	3.02241e-33	12
Parvb	1.95181e-36	0.292241	0.541	0.126	3.90363e-33	12
Dok4	4.0289e-36	0.599618	0.622	0.174	8.0578e-33	12
Rpl41	5.7216e-36	0.358272	1	1	1.14432e-32	12
Pop5	8.38253e-36	0.758195	0.785	0.373	1.67651e-32	12
Cd2ap	8.41198e-36	0.571887	0.696	0.289	1.6824e-32	12
Sh3glb1	8.77706e-36	0.727875	0.919	0.678	1.75541e-32	12
Acadl	8.96953e-36	0.718776	0.726	0.263	1.79391e-32	12
Nfkbia	1.06686e-35	0.857522	0.756	0.286	2.13373e-32	12
Rsu1	1.09882e-35	0.639683	0.711	0.284	2.19765e-32	12
Sipa1	1.2239e-35	0.502031	0.622	0.16	2.4478e-32	12
Enpp2	2.25701e-35	0.363994	0.57	0.174	4.51402e-32	12
Arap3	7.7074e-35	0.351958	0.489	0.062	1.54148e-31	12
Plxnd1	1.04074e-34	0.59329	0.637	0.263	2.08149e-31	12
Mpzl1	1.20752e-34	0.656213	0.763	0.274	2.41503e-31	12
Cdkn1a	1.27262e-34	0.734157	0.622	0.148	2.54523e-31	12
Nampt	1.94778e-34	0.73166	0.726	0.342	3.89557e-31	12
Ier3	2.77664e-34	0.493795	0.644	0.266	5.55328e-31	12
Krtcap2	2.83643e-34	0.614969	0.941	0.794	5.67286e-31	12
Wwtr1	2.94533e-34	0.458488	0.607	0.168	5.89066e-31	12
Arhgef5	3.46772e-34	0.269863	0.385	0.029	6.93544e-31	12
S100a16	4.48873e-34	0.748799	0.704	0.339	8.97746e-31	12
Pmepa1	5.06931e-34	0.869223	0.793	0.417	1.01386e-30	12
Pon2	9.94376e-34	0.704972	0.689	0.278	1.98875e-30	12
Col18a1	1.2316e-33	0.772499	0.607	0.182	2.46319e-30	12
Smagp	2.12889e-33	0.296873	0.378	0.04	4.25778e-30	12
Ppp1r2	2.28754e-33	0.832455	0.852	0.627	4.57508e-30	12
Zfp36l1	2.45682e-33	0.702093	0.756	0.392	4.91363e-30	12
Slc7a5	2.60129e-33	0.44383	0.556	0.073	5.20257e-30	12
Rhoa	2.60393e-33	0.711225	0.859	0.747	5.20785e-30	12
Bst2	4.82208e-33	0.356666	0.489	0.072	9.64415e-30	12
Cd200	7.78498e-33	0.589529	0.726	0.326	1.557e-29	12
Abhd2	9.21255e-33	0.504343	0.741	0.391	1.84251e-29	12
Npr1	3.12782e-32	0.298944	0.393	0.054	6.25565e-29	12
Msn	3.49968e-32	0.648237	0.704	0.292	6.99936e-29	12
Pls3	4.38915e-32	0.429111	0.615	0.243	8.77831e-29	12
Cd9	8.00172e-32	0.436879	0.644	0.23	1.60034e-28	12
Tm6sf1	9.08975e-32	0.605333	0.667	0.289	1.81795e-28	12
Bok	1.46729e-31	0.601952	0.726	0.252	2.93457e-28	12
Crip2	3.28635e-31	0.690508	0.889	0.638	6.57271e-28	12
Adam10	5.76155e-31	0.721352	0.852	0.586	1.15231e-27	12
Tsc22d1	6.48287e-31	0.871432	0.889	0.645	1.29657e-27	12
Tacc1	8.88434e-31	0.369267	0.674	0.298	1.77687e-27	12
Sema6a	9.07174e-31	0.51881	0.644	0.26	1.81435e-27	12
Hadh	1.72454e-30	0.508036	0.704	0.324	3.44908e-27	12
Abcg1	2.20132e-30	0.305206	0.481	0.133	4.40265e-27	12
Prnp	2.36503e-30	0.580766	0.681	0.224	4.73007e-27	12
2021-09-04	5.50443e-30	0.540782	0.563	0.128	1.10089e-26	12
Snx3	8.36339e-30	0.691092	0.852	0.648	1.67268e-26	12
S1pr1	1.47016e-29	0.581979	0.637	0.277	2.94032e-26	12
Cmtm8	1.66126e-29	0.518724	0.585	0.16	3.32252e-26	12
Pnp	1.76938e-29	0.534415	0.659	0.206	3.53875e-26	12
Lpar6	2.49724e-29	0.487479	0.615	0.226	4.99449e-26	12
Bvht	4.55684e-29	0.348266	0.548	0.17	9.11367e-26	12
Tspan6	5.99516e-29	0.696969	0.852	0.466	1.19903e-25	12
Ralb	1.5301e-28	0.463817	0.63	0.23	3.06019e-25	12
Gpx1	1.73039e-28	0.629821	0.911	0.653	3.46078e-25	12
mt-Co1	1.93145e-28	0.457102	1	1	3.86289e-25	12
Cst3	1.94014e-28	0.573792	0.919	0.765	3.88027e-25	12
Gja1	3.96781e-28	0.412523	0.526	0.139	7.93563e-25	12
Sec11c	1.12455e-27	0.830253	0.756	0.435	2.24911e-24	12
Gngt2	1.76857e-27	0.278415	0.43	0.075	3.53715e-24	12
S100a11	2.79224e-27	0.509356	0.615	0.203	5.58448e-24	12
Mmrn2	3.11869e-27	0.357453	0.481	0.019	6.23738e-24	12
Nrp1	3.13664e-27	0.538195	0.607	0.213	6.27328e-24	12
Plod1	3.54564e-27	0.330543	0.481	0.054	7.09129e-24	12
Rbms1	6.64656e-27	0.617804	0.63	0.26	1.32931e-23	12
Rps2	7.87751e-27	0.403477	0.993	1	1.5755e-23	12
Pdia6	1.16931e-26	0.654556	0.867	0.599	2.33862e-23	12
2021-09-02	1.60549e-26	0.592776	0.778	0.416	3.21098e-23	12
Slc29a1	2.25365e-26	0.378604	0.563	0.151	4.5073e-23	12
Naa38	2.30611e-26	0.559923	0.815	0.459	4.61223e-23	12
Myadm	3.18439e-26	0.378862	0.6	0.291	6.36877e-23	12
Pdia3	3.40298e-26	0.609734	0.785	0.438	6.80595e-23	12
Stra6	3.78462e-26	0.32745	0.481	0.145	7.56924e-23	12
Mfge8	3.8857e-26	0.473517	0.652	0.242	7.7714e-23	12
Sri	5.08897e-26	0.58072	0.83	0.505	1.01779e-22	12
Ldha	7.58547e-26	0.65549	0.815	0.5	1.51709e-22	12
Jun	1.08365e-25	0.651555	0.726	0.358	2.1673e-22	12
Arl4a	1.09547e-25	0.621682	0.741	0.395	2.19093e-22	12
Creg1	1.14447e-25	0.513796	0.593	0.193	2.28895e-22	12
Nkd1	1.31434e-25	0.551498	0.556	0.136	2.62869e-22	12
Kitl	1.49055e-25	0.520507	0.719	0.421	2.98109e-22	12
Ppfibp1	1.5556e-25	0.391691	0.519	0.133	3.11121e-22	12
Tubb6	1.56566e-25	0.409446	0.504	0.09	3.13132e-22	12
Aprt	2.33139e-25	0.695383	0.859	0.605	4.66279e-22	12
Myh9	2.98198e-25	0.445311	0.585	0.198	5.96397e-22	12
Csrp1	3.93291e-25	0.438085	0.556	0.128	7.86581e-22	12
Gimap5	5.06434e-25	0.267908	0.326	0.016	1.01287e-21	12
Vamp8	5.56492e-25	0.587884	0.593	0.237	1.11298e-21	12
Myo1b	6.44787e-25	0.636271	0.756	0.373	1.28957e-21	12
Fam101b	7.29158e-25	0.449685	0.593	0.231	1.45832e-21	12
Ankrd37	1.13616e-24	0.57633	0.674	0.361	2.27231e-21	12
Gm26669	1.30443e-24	0.261306	0.6	0.297	2.60886e-21	12
Wasf2	1.43444e-24	0.546425	0.63	0.266	2.86888e-21	12
Tpm1	2.40001e-24	0.543394	0.756	0.39	4.80003e-21	12
Atf3	3.61804e-24	0.39855	0.437	0.068	7.23609e-21	12
Mfsd7c	6.12699e-24	0.30352	0.319	0.011	1.2254e-20	12
Kcnq1ot1	9.12578e-24	0.510664	0.659	0.316	1.82516e-20	12
Nrarp	1.08968e-23	0.47826	0.644	0.274	2.17936e-20	12
Gmpr	1.79681e-23	0.487867	0.667	0.361	3.59363e-20	12
Edn1	2.04066e-23	0.395815	0.4	0.038	4.08132e-20	12
Tpm4	3.03761e-23	0.634323	0.763	0.476	6.07522e-20	12
Gnb4	3.20912e-23	0.385554	0.689	0.345	6.41824e-20	12
Myo10	3.54881e-23	0.480025	0.741	0.367	7.09762e-20	12
Ptp4a3	8.2298e-23	0.430234	0.615	0.243	1.64596e-19	12
Nostrin	8.96442e-23	0.277596	0.333	0.026	1.79288e-19	12
Plvap	9.44267e-23	0.35391	0.444	0.064	1.88853e-19	12
Nos3	1.20141e-22	0.300141	0.474	0.127	2.40282e-19	12
Cd320	1.27309e-22	0.457144	0.6	0.223	2.54617e-19	12
Zfp36	1.381e-22	0.257679	0.489	0.179	2.76201e-19	12
Prdx1	1.53804e-22	0.574667	0.941	0.866	3.07609e-19	12
Thsd1	2.87971e-22	0.381288	0.43	0.055	5.75942e-19	12
Cmtm3	6.02118e-22	0.296854	0.563	0.239	1.20424e-18	12
Hspb1	1.17152e-21	0.359141	0.43	0.075	2.34303e-18	12
Orai1	2.94922e-21	0.440469	0.556	0.208	5.89844e-18	12
Slc1a4	4.03582e-21	0.566346	0.541	0.193	8.07163e-18	12
Dcbld1	4.94202e-21	0.349307	0.578	0.248	9.88405e-18	12
Akap12	6.64711e-21	0.361697	0.593	0.299	1.32942e-17	12
Serinc3	7.91226e-21	0.408527	0.615	0.291	1.58245e-17	12
Mast4	1.04852e-20	0.544252	0.6	0.292	2.09703e-17	12
Id1	1.13037e-20	0.594784	0.556	0.198	2.26075e-17	12
Gja4	1.29706e-20	0.92664	0.393	0.041	2.59412e-17	12
Eno1	1.72527e-20	0.532353	0.822	0.5	3.45055e-17	12
Lamc1	2.98152e-20	0.469439	0.526	0.174	5.96303e-17	12
Ssr4	3.23056e-20	0.514292	0.881	0.708	6.46112e-17	12
Cd151	3.53422e-20	0.453645	0.563	0.19	7.06845e-17	12
Itpkb	4.4299e-20	0.274634	0.393	0.056	8.8598e-17	12
Blvrb	5.50967e-20	0.563953	0.593	0.268	1.10193e-16	12
Elk3	6.36408e-20	0.444037	0.563	0.249	1.27282e-16	12
Agrn	7.27037e-20	0.593484	0.756	0.392	1.45407e-16	12
Fos	7.56163e-20	0.520944	0.667	0.393	1.51233e-16	12
Nrros	1.14166e-19	0.302039	0.407	0.047	2.28331e-16	12
Casp8	1.25317e-19	0.33534	0.481	0.132	2.50633e-16	12
H2-D1	2.23546e-19	0.350867	0.481	0.107	4.47091e-16	12
Mbnl2	2.36919e-19	0.337092	0.519	0.154	4.73838e-16	12
Pvrl2	3.51853e-19	0.389111	0.489	0.169	7.03705e-16	12
Snap23	3.86456e-19	0.331258	0.519	0.171	7.72912e-16	12
Calr	4.46088e-19	0.526567	0.763	0.438	8.92176e-16	12
Vasp	1.01927e-18	0.418336	0.541	0.167	2.03855e-15	12
Map7	2.34108e-18	0.280699	0.393	0.084	4.68216e-15	12
Hspa5	2.75547e-18	0.479881	0.837	0.523	5.51095e-15	12
Card19	3.53921e-18	0.373621	0.578	0.327	7.07842e-15	12
Pold4	5.52659e-18	0.407402	0.563	0.233	1.10532e-14	12
Sh3bp5	8.09019e-18	0.491191	0.674	0.396	1.61804e-14	12
Reep5	8.50732e-18	0.439806	0.807	0.495	1.70146e-14	12
Mcam	1.00154e-17	0.341993	0.474	0.152	2.00308e-14	12
Svil	1.34867e-17	0.426148	0.533	0.205	2.69734e-14	12
Arhgap18	1.49027e-17	0.44237	0.533	0.219	2.98054e-14	12
Sema6d	1.52402e-17	0.439823	0.615	0.359	3.04805e-14	12
Eogt	2.38999e-17	0.315447	0.437	0.107	4.77997e-14	12
Emp1	3.91021e-17	0.323078	0.474	0.179	7.82042e-14	12
Cald1	4.52233e-17	0.494413	0.57	0.271	9.04466e-14	12
Rgl1	6.33933e-17	0.306839	0.489	0.199	1.26787e-13	12
Mef2c	8.88852e-17	0.296029	0.681	0.411	1.7777e-13	12
N4bp3	9.43909e-17	0.3499	0.415	0.095	1.88782e-13	12
Aldoa	1.27975e-16	0.440622	0.837	0.574	2.55949e-13	12
Lamp1	1.32856e-16	0.458733	0.837	0.536	2.65712e-13	12
Ptprg	1.41548e-16	0.461409	0.526	0.236	2.83095e-13	12
Chst2	2.43861e-16	0.335209	0.548	0.28	4.87723e-13	12
Ybx3	3.35627e-16	0.499051	0.711	0.41	6.71254e-13	12
Fstl1	3.45937e-16	0.305933	0.556	0.259	6.91875e-13	12
Dpm3	3.54431e-16	0.424547	0.874	0.719	7.08861e-13	12
Rhog	3.55813e-16	0.318543	0.437	0.137	7.11626e-13	12
Tsc22d4	5.97683e-16	0.324421	0.77	0.512	1.19537e-12	12
Plk2	1.24134e-15	0.370524	0.637	0.376	2.48269e-12	12
Eif4ebp1	1.33656e-15	0.313308	0.511	0.188	2.67312e-12	12
Rpl22l1	8.40988e-15	0.307196	0.97	0.979	1.68198e-11	12
Cyfip1	1.1863e-14	0.281583	0.57	0.253	2.3726e-11	12
Limch1	2.48614e-14	0.380772	0.548	0.301	4.97227e-11	12
Dennd5b	3.65649e-14	0.649169	0.659	0.378	7.31298e-11	12
5730508B09Rik	6.22226e-14	0.405263	0.593	0.405	1.24445e-10	12
Hsp90b1	8.13492e-14	0.34763	0.867	0.681	1.62698e-10	12
Rgcc	8.47558e-14	0.42825	0.667	0.407	1.69512e-10	12
Tmem176b	1.09266e-13	0.335994	0.674	0.364	2.18532e-10	12
Cd302	1.70864e-13	0.282482	0.511	0.252	3.41729e-10	12
Ccnd3	1.84772e-13	0.298933	0.511	0.202	3.69544e-10	12
Lhfpl2	1.87707e-13	0.294424	0.393	0.092	3.75413e-10	12
Jup	1.96266e-13	0.49583	0.563	0.305	3.92531e-10	12
1810011O10Rik	2.7836e-13	0.266115	0.422	0.121	5.56721e-10	12
H2-K1	3.00178e-13	0.255309	0.437	0.179	6.00357e-10	12
Fgd5	3.98033e-13	0.383527	0.496	0.249	7.96066e-10	12
Rexo2	6.08386e-13	0.33466	0.711	0.449	1.21677e-09	12
Slc6a6	1.47338e-12	0.547035	0.585	0.335	2.94676e-09	12
Ctsa	2.98433e-12	0.300531	0.481	0.201	5.96866e-09	12
Tspan4	4.57941e-12	0.348718	0.444	0.186	9.15881e-09	12
Rassf3	4.70213e-12	0.31082	0.415	0.129	9.40426e-09	12
Apoe	4.76055e-12	0.660604	0.481	0.22	9.5211e-09	12
Ahnak	6.35115e-12	0.27273	0.385	0.085	1.27023e-08	12
Igfbp3	6.48804e-12	0.603093	0.378	0.071	1.29761e-08	12
Tmed5	6.80746e-12	0.275793	0.57	0.33	1.36149e-08	12
Ccnd1	1.32881e-11	0.351479	0.711	0.51	2.65762e-08	12
Lpp	2.83324e-11	0.342222	0.467	0.204	5.66649e-08	12
Cthrc1	3.87977e-11	0.525978	0.452	0.151	7.75954e-08	12
Ptrf	7.03644e-11	0.30873	0.37	0.087	1.40729e-07	12
Qk	1.20336e-10	0.298013	0.785	0.494	2.40673e-07	12
Tmem176a	1.42865e-10	0.287941	0.467	0.218	2.8573e-07	12
Klf4	1.85723e-10	0.292042	0.422	0.156	3.71446e-07	12
Ifitm2	4.76136e-10	0.398174	0.533	0.329	9.52272e-07	12
Sgk1	6.33001e-10	0.346783	0.43	0.18	1.266e-06	12
Vcl	6.59658e-10	0.252739	0.444	0.168	1.31932e-06	12
Ccdc141	9.14369e-10	0.310257	0.407	0.136	1.82874e-06	12
Notch1	1.34773e-09	0.284625	0.607	0.345	2.69545e-06	12
Slc7a7	1.79358e-09	0.286497	0.385	0.08	3.58715e-06	12
Jam2	3.67231e-09	0.281221	0.474	0.222	7.34463e-06	12
Serpinb6a	3.987e-09	0.290344	0.519	0.312	7.97399e-06	12
Magt1	4.81381e-09	0.304969	0.452	0.22	9.62763e-06	12
Dusp3	6.98896e-09	0.329508	0.459	0.225	1.39779e-05	12
Fam13a	8.15649e-09	0.350896	0.385	0.153	1.6313e-05	12
Prdx4	1.25708e-08	0.289458	0.719	0.486	2.51417e-05	12
Cpne8	1.53021e-08	0.330918	0.437	0.188	3.06042e-05	12
Tnfaip8	5.97473e-08	0.273144	0.4	0.16	0.000119495	12
Chst1	8.98349e-08	0.273157	0.43	0.255	0.00017967	12
Tcf4	2.47362e-07	0.293561	0.896	0.749	0.000494725	12
Crip1	3.95581e-07	0.25444	0.437	0.259	0.000791163	12
Gas6	3.97764e-07	0.313302	0.407	0.186	0.000795527	12
Prex2	1.03507e-06	0.311281	0.319	0.043	0.00207015	12
2900026A02Rik	1.17196e-06	0.307102	0.363	0.131	0.00234391	12
Cdkn1c	6.27567e-06	0.527489	0.593	0.394	0.0125513	12
Ehd4	1.63206e-05	0.289485	0.333	0.109	0.0326412	12
Hba-a1	0.000621099	0.439236	0.904	0.863	1	12
Pdzk1ip1	0	0.565346	0.692	0.012	0	13
Hbq1a	0	0.448426	0.723	0.018	0	13
Alas2	1.10627e-189	1.07871	0.815	0.03	2.21254e-186	13
Hbb-bh1	1.41722e-111	1.09562	0.685	0.104	2.83443e-108	13
Gypa	3.72354e-105	0.697704	0.569	0.045	7.44708e-102	13
Hba-a2	3.01203e-94	2.18128	0.977	0.123	6.02406e-91	13
Hbb-bt	8.88872e-88	5.53683	1	0.693	1.77774e-84	13
Hba-a1	1.34899e-86	6.20391	1	0.862	2.69799e-83	13
Hbb-bs	3.82258e-86	5.82844	1	0.92	7.64516e-83	13
Blvrb	4.81609e-55	1.20546	0.846	0.267	9.63218e-52	13
Fth1	4.35531e-50	1.25351	1	0.998	8.71063e-47	13
Tspan18	2.94509e-49	0.348573	0.677	0.183	5.89018e-46	13
Hba-x	3.43486e-46	5.31216	0.738	0.326	6.86972e-43	13
Mkrn1	6.16831e-38	0.865428	0.954	0.6	1.23366e-34	13
Hbb-y	9.83527e-34	6.51264	0.823	0.656	1.96705e-30	13
Slc25a37	3.14789e-30	0.638124	0.623	0.15	6.29577e-27	13
Cd59a	6.3655e-30	0.372102	0.654	0.293	1.2731e-26	13
Fech	1.57379e-25	0.587606	0.654	0.237	3.14758e-22	13
Snca	4.03525e-19	0.783068	0.646	0.375	8.07051e-16	13
Bpgm	6.87724e-15	0.481812	0.785	0.433	1.37545e-11	13
Creg1	1.51324e-11	0.31523	0.515	0.193	3.02648e-08	13
Nudt4	7.15377e-10	0.815258	0.908	0.658	1.43075e-06	13
Car2	0.000149459	0.485931	0.462	0.25	0.298918	13
Gpx1	0.00297286	0.704229	0.754	0.654	1	13
Rec114	0.00539658	0.272714	0.423	0.163	1	13
Bcl2a1b	0	1.24194	0.841	0.013	0	14
Spi1	0	1.04407	0.841	0.019	0	14
Ltc4s	0	0.995432	0.778	0.009	0	14
Siglech	0	0.863915	0.714	0.006	0	14
Cd33	0	0.773826	0.794	0.01	0	14
Ptgs1	0	0.737789	0.746	0.007	0	14
Cfh	0	0.668823	0.714	0.01	0	14
Bin2	0	0.652112	0.667	0.009	0	14
Ms4a6b	0	0.563697	0.556	0	0	14
Nckap1l	0	0.520802	0.54	0.004	0	14
Pilra	0	0.517756	0.667	0.01	0	14
Hcls1	0	0.508187	0.619	0.004	0	14
Xlr	0	0.497607	0.587	0.002	0	14
Ccl12	0	0.486711	0.571	0.003	0	14
Ccr5	0	0.46274	0.619	0.001	0	14
P2ry6	0	0.426514	0.571	0	0	14
Ncf4	0	0.421883	0.635	0.008	0	14
Ccl9	0	0.403487	0.571	0.002	0	14
P2ry13	0	0.388525	0.429	0	0	14
Ms4a6d	0	0.361546	0.349	0	0	14
Was	0	0.310719	0.587	0.003	0	14
Fcgr3	1.45401e-307	1.14636	0.825	0.022	2.90803e-304	14
Arhgap30	6.32221e-306	0.346505	0.508	0	1.26444e-302	14
Ptpn6	7.00185e-299	0.595192	0.714	0.009	1.40037e-295	14
Cd53	2.50094e-277	1.00189	0.841	0.016	5.00188e-274	14
Rac2	2.41062e-269	0.920219	0.762	0.023	4.82125e-266	14
Blnk	8.16284e-250	0.295499	0.429	0	1.63257e-246	14
Cd48	3.70613e-241	0.254035	0.444	0	7.41226e-238	14
Ptprc	5.2139e-240	0.732693	0.667	0.018	1.04278e-236	14
Il1a	2.4803e-239	0.329011	0.492	0.012	4.96059e-236	14
Ly86	6.6407e-210	2.16387	0.905	0.031	1.32814e-206	14
Parvg	1.72297e-209	0.37792	0.556	0.015	3.44595e-206	14
Cd52	9.8229e-207	1.40418	0.794	0.016	1.96458e-203	14
Ptafr	6.22789e-204	0.360863	0.587	0.021	1.24558e-200	14
Dock2	2.09042e-197	0.390754	0.556	0.004	4.18084e-194	14
Tnfaip8l2	7.93883e-190	0.448898	0.571	0.006	1.58777e-186	14
Gpr34	3.5071e-189	1.80843	0.841	0.032	7.0142e-186	14
Tnni2	8.61057e-180	0.797538	0.762	0.029	1.72211e-176	14
Psmb8	4.02057e-178	0.648081	0.667	0.019	8.04115e-175	14
Adrb2	1.4476e-175	0.436952	0.556	0.008	2.89519e-172	14
Pld4	6.0893e-174	0.988286	0.746	0.035	1.21786e-170	14
Abi3	1.14724e-173	0.391567	0.476	0.001	2.29448e-170	14
Fcgr1	7.94558e-165	0.9909	0.762	0.03	1.58912e-161	14
Gmfg	7.07158e-164	1.02935	0.825	0.032	1.41432e-160	14
Ctss	1.4324e-163	1.86054	0.889	0.02	2.86479e-160	14
Rnase4	3.91047e-160	1.23415	0.825	0.043	7.82095e-157	14
Fcrls	2.63614e-153	1.31678	0.778	0.049	5.27228e-150	14
Evi2a	6.20335e-140	1.03839	0.825	0.038	1.24067e-136	14
Adgre1	1.1385e-133	0.649574	0.651	0.032	2.27699e-130	14
Cx3cr1	1.74648e-132	1.73622	0.825	0.046	3.49295e-129	14
C3ar1	1.70076e-127	0.627514	0.683	0.029	3.40151e-124	14
Vsir	6.08717e-125	0.412542	0.556	0.007	1.21743e-121	14
Vav1	2.78454e-124	0.310961	0.587	0.033	5.56909e-121	14
AF251705	1.71607e-122	0.890439	0.698	0.034	3.43214e-119	14
Unc93b1	5.55145e-121	0.961778	0.778	0.034	1.11029e-117	14
Zc3hav1	4.11736e-119	0.291229	0.556	0.008	8.23471e-116	14
Cybb	1.81063e-114	0.258603	0.444	0.022	3.62126e-111	14
Il6ra	2.16536e-113	0.340608	0.413	0.005	4.33072e-110	14
Laptm5	6.48344e-112	1.25199	0.841	0.038	1.29669e-108	14
Mpeg1	2.63055e-110	1.06325	0.746	0.027	5.26111e-107	14
Hhex	7.83118e-109	0.397515	0.619	0.028	1.56624e-105	14
Gna15	2.02229e-108	0.285657	0.444	0.004	4.04457e-105	14
C1qc	6.16103e-103	2.65754	0.921	0.087	1.23221e-99	14
Tnfrsf13b	5.33156e-101	0.440305	0.619	0.016	1.06631e-97	14
P2ry12	1.13849e-100	1.95175	0.857	0.08	2.27698e-97	14
Fcer1g	6.1464e-98	2.72778	0.968	0.105	1.22928e-94	14
Cd84	7.13743e-97	0.39307	0.429	0.012	1.42749e-93	14
Trem2	1.7615e-96	1.73413	0.921	0.089	3.52301e-93	14
Apbb1ip	6.05822e-92	0.808814	0.825	0.048	1.21164e-88	14
Cd86	3.8938e-91	0.279667	0.333	0.003	7.78761e-88	14
Csf1r	3.00455e-90	1.65464	0.825	0.091	6.00909e-87	14
Pkib	1.01081e-89	0.609369	0.778	0.091	2.02162e-86	14
Ccl3	3.12457e-88	1.10802	0.651	0.045	6.24913e-85	14
C1qa	5.53244e-88	2.37512	0.921	0.076	1.10649e-84	14
Cryba4	7.79547e-88	1.35281	0.873	0.101	1.55909e-84	14
Sepp1	1.55521e-86	1.70453	0.873	0.112	3.11043e-83	14
Cd180	8.57703e-85	0.373747	0.54	0.022	1.71541e-81	14
Cyth4	1.07113e-82	0.357632	0.556	0.02	2.14226e-79	14
Tgfb1	2.12407e-81	0.761976	0.81	0.063	4.24814e-78	14
Aif1	1.55011e-78	1.9177	0.968	0.128	3.10023e-75	14
C1qb	5.37581e-77	2.56465	0.952	0.114	1.07516e-73	14
Tifa	2.542e-76	0.30275	0.556	0.044	5.084e-73	14
RP23-81F19.2	7.42474e-76	0.462619	0.444	0	1.48495e-72	14
Tyrobp	1.98203e-74	2.99614	1	0.187	3.96406e-71	14
Itgam	5.07374e-73	0.441864	0.46	0.002	1.01475e-69	14
Lyl1	1.14305e-72	0.36754	0.476	0.021	2.28609e-69	14
Ptpn18	1.01765e-68	1.55712	0.921	0.147	2.03531e-65	14
Slc11a1	1.0779e-68	0.359384	0.397	0.006	2.1558e-65	14
Havcr2	6.27887e-68	0.255171	0.429	0.006	1.25577e-64	14
Myo1f	2.275e-67	0.355164	0.476	0.028	4.55001e-64	14
[truncated: 421 more rows]
