# Supplementary material for: The transcription factor Zfp503 promotes the D1 MSN identity and represses the D2 MSN identity
Source: Front Cell Dev Biol. 2022 Aug 23;10:948331. doi: 10.3389/fcell.2022.948331 (PMC9445169; doi:10.3389/fcell.2022.948331)
Supplement: Supplementary file 2 [file Table3.xls]

## Sheet: DEG_D_vs_C_all_anno
Symbol	Zfp503-OEmean	mean_Ctrl	log2FC	pvalue	Control-1	Control-2	Control-3	Zfp503-OE1	Zfp503-OE2	Zfp503-OE3	Zfp503-OE4	Zfp503-OE5	Ensembl_gene_type	description
Ptgds	4.262	33.4367	-2.93681	2.08897e-24	81.69	6.25	12.37	5.19	4.49	2.62	3.73	5.28	protein_coding	prostaglandin D2 synthase (brain)
Tpm3-rs7	10.194	24.58	-1.26077	1.01485e-06	25.07	23.56	25.11	0.72	24.77	24.96	0.42	0.1	protein_coding	tropomyosin 3, related sequence 7
Zfp503	34.14	17.8333	0.930783	1.33438e-05	18.53	16.57	18.4	34.7	29.04	30.15	37.23	39.58	protein_coding	zinc finger protein 503
Arl4d	47.008	71.5	-0.605427	4.51406e-05	75.29	70.45	68.76	53.38	40.01	39.37	46.88	55.4	protein_coding	ADP-ribosylation factor-like 4D
Crabp1	97.738	60.6233	0.677308	0.000291525	58.34	62.34	61.19	93.89	65.22	85.88	109.47	134.23	protein_coding	cellular retinoic acid binding protein I
Dnm1	48.318	32.23	0.580814	0.000708431	26.26	34.83	35.6	40.69	35.94	50.14	55.81	59.01	protein_coding	dynamin 1
Pnp	12.02	21.7633	-0.851096	0.000915229	21.24	31.57	12.48	12.38	11.36	7.85	10.34	18.17	protein_coding	purine-nucleoside phosphorylase
Mlc1	31.604	45.74	-0.532924	0.0016887	39.12	54.31	43.79	26.93	32.13	27.12	32.98	38.86	protein_coding	megalencephalic leukoencephalopathy with subcortical cysts 1 homolog (human)
Nmnat1	9.224	3.47	1.37773	0.00182243	3.08	3.65	3.68	3.45	3.97	16.66	17.68	4.36	protein_coding	nicotinamide nucleotide adenylyltransferase 1
Adgrb2	74.804	52.46	0.508877	0.00226308	46.21	51.68	59.49	60.78	62.34	81.24	77.98	91.68	protein_coding	adhesion G protein-coupled receptor B2
Sfrp1	42.24	60.3667	-0.510923	0.00227762	64.37	68.52	48.21	45.37	54.69	40.27	35.29	35.58	protein_coding	secreted frizzled-related protein 1
Xlr3b	5.948	1.6567	1.76794	0.00244742	0.18	1.57	3.22	5.91	4.07	2.89	8.25	8.62	protein_coding	X-linked lymphocyte-regulated 3B
Tmem130	39.702	26.9133	0.557435	0.00269873	22.77	28.16	29.81	38.9	26.95	42.21	44.85	45.6	protein_coding	transmembrane protein 130
Plxnd1	58.158	41.4267	0.488192	0.00306405	40.97	35.73	47.58	45.42	52.6	66.45	65.56	60.76	protein_coding	plexin D1
Jph4	65.358	44.9033	0.54101	0.00327613	34.2	45.1	55.41	49.69	50.3	79.14	75.54	72.12	protein_coding	junctophilin 4
Olfm2	56.71	40.3867	0.485474	0.0033419	34.93	42.04	44.19	44.59	41.85	59.5	60.91	76.7	protein_coding	olfactomedin 2
Eef1a2	64.42	46.45	0.469741	0.00389821	41.61	48.38	49.36	53.43	48.66	71.29	76.43	72.29	protein_coding	eukaryotic translation elongation factor 1 alpha 2
Nefl	28.182	18.0033	0.641614	0.0039765	16.74	12.03	25.24	31.13	24.24	26.73	35.22	23.59	protein_coding	neurofilament, light polypeptide
Fam57b	59.166	42.84	0.463258	0.00407594	36.43	41.16	50.93	49.06	48.37	62.05	67.71	68.64	protein_coding	family with sequence similarity 57, member B
S100a10	49.148	34.24	0.515623	0.00418788	33.37	31.59	37.76	49.86	28.31	37.53	66.95	63.09	protein_coding	S100 calcium binding protein A10 (calpactin)
Aldh1l1	44.754	61.1467	-0.448977	0.00440562	67.64	66.06	49.74	49.1	52.96	35.19	44.78	41.74	protein_coding	aldehyde dehydrogenase 1 family, member L1
Psat1	68.866	95.1733	-0.467986	0.00481847	99.95	104.01	81.56	78.11	72.03	52.5	60.7	80.99	protein_coding	phosphoserine aminotransferase 1
Lingo1	26.068	16.51	0.653661	0.00485179	15.28	16.33	17.92	21.6	19.52	31.41	26.51	31.3	protein_coding	leucine rich repeat and Ig domain containing 1
Olfr18	1.666	0	3.84031	0.00515398	0	0	0	0	0	8.33	0	0	unprocessed_pseudogene	olfactory receptor 18
Thbs3	82.094	55.76	0.555073	0.00534755	37.2	57.04	73.04	69.14	62.16	87.3	95.31	96.56	protein_coding	thrombospondin 3
Gpr88	58.478	42.6233	0.454625	0.00549077	38.71	42.28	46.88	52.07	43.49	66.63	67.25	62.95	protein_coding	G-protein coupled receptor 88
Prrt2	29.296	19.3367	0.594912	0.0060345	16.11	18.88	23.02	24.45	22.46	31.41	28.57	39.59	protein_coding	proline-rich transmembrane protein 2
Vstm2l	40.936	28.8933	0.499335	0.00608672	24.57	29.49	32.62	31.26	25.7	46.94	47.95	52.83	protein_coding	V-set and transmembrane domain containing 2-like
Cacna1g	15.124	8.27	0.859822	0.0063913	4.79	10.36	9.66	11.91	11.21	16.67	15.36	20.47	protein_coding	calcium channel, voltage-dependent, T type, alpha 1G subunit
Plagl1	30.92	42.9167	-0.472464	0.00658964	44.91	46.99	36.85	30.98	41.22	27.83	28.19	26.38	protein_coding	pleiomorphic adenoma gene-like 1
Camk2b	47.874	32.1367	0.576975	0.00663071	23.86	36.15	36.4	37.12	33.08	69.12	50.04	50.01	protein_coding	calcium/calmodulin-dependent protein kinase II, beta
Rbp7	2.052	0.1167	3.1704	0.0070979	0.26	0	0.09	0	0	4.39	5.77	0.1	protein_coding	retinol binding protein 7, cellular
Slc1a3	78.774	109.1	-0.462342	0.00739962	102.69	119.8	104.81	73.65	94.7	75.9	76.52	73.1	protein_coding	solute carrier family 1 (glial high affinity glutamate transporter), member 3
Dlx6os1	61.076	102.607	-0.732851	0.00745174	118.92	99.29	89.61	71.19	96.56	49.96	31.16	56.51	misc_RNA	distal-less homeobox 6, opposite strand 1
Cacnb3	74.428	54.3233	0.448847	0.00818289	50.92	48.44	63.61	59.81	58.39	75.26	82.58	96.1	protein_coding	calcium channel, voltage-dependent, beta 3 subunit
Camsap3	33.2	22.95	0.528974	0.00854329	19.44	21.46	27.95	27.95	26.08	36.07	36.87	39.03	protein_coding	calmodulin regulated spectrin-associated protein family, member 3
Agap2	50.14	37.0467	0.434487	0.00901505	30.43	38.25	42.46	41.14	38.91	61.46	54.16	55.03	protein_coding	ArfGAP with GTPase domain, ankyrin repeat and PH domain 2
Olfm1	66.236	50.0133	0.403891	0.00913205	47.93	50.21	51.9	57	56.4	74.1	69.17	74.51	protein_coding	olfactomedin 1
Ccl27b	1.434	0	3.64017	0.00945402	0	0	0	0	0	2.01	2.81	2.35	protein_coding	chemokine (C-C motif) ligand 27b
Nkain4	25.812	36.22	-0.488047	0.00959086	38.88	37.77	32.01	27.22	28.1	24.27	23.89	25.58	protein_coding	Na+/K+ transporting ATPase interacting 4
Isl1	81.92	61.0367	0.421085	0.00976668	58.18	55.44	69.49	89.75	68.47	68.9	86.54	95.94	protein_coding	ISL1 transcription factor, LIM/homeodomain
Rusc1	40.058	28.9133	0.467325	0.00989258	24.08	28.74	33.92	33.26	34.08	41.21	42.38	49.36	protein_coding	RUN and SH3 domain containing 1
Fstl5	16.976	25.5	-0.58477	0.0102046	23.71	29.93	22.86	16.8	20.53	19.6	16.36	11.59	protein_coding	follistatin-like 5
Prrt1	17.39	10.36	0.738971	0.0102634	6.29	9.76	15.03	13.23	12.06	18.49	19.44	23.73	protein_coding	proline-rich transmembrane protein 1
Trank1	41.556	27.5133	0.592072	0.0107947	14.07	29.45	39.02	28.1	31.6	54.2	41.9	51.98	protein_coding	tetratricopeptide repeat and ankyrin repeat containing 1
Cbarp	57.886	43.5533	0.409657	0.0110191	38.78	46.22	45.66	49.33	53.23	67.96	58.38	60.53	protein_coding	calcium channel, voltage-dependent, beta subunit associated regulatory protein
Abca1	24.85	34.8567	-0.487415	0.0111369	36.53	39.72	28.32	36.01	33.85	21.64	16.53	16.22	protein_coding	ATP-binding cassette, sub-family A (ABC1), member 1
Serpine2	45.204	33.3867	0.434139	0.0114182	30	37.81	32.35	38.13	39.55	40.78	45.29	62.27	protein_coding	serine (or cysteine) peptidase inhibitor, clade E, member 2
Foxp4	74.736	55.9	0.414572	0.0114932	57.57	50.04	60.09	64.7	57.88	75.9	81.35	93.85	protein_coding	forkhead box P4
Fxyd7	21.904	14.0333	0.636456	0.0115832	10.48	16.17	15.45	18.98	13.16	20.54	20.7	36.14	protein_coding	FXYD domain-containing ion transport regulator 7
Csrp1	22.874	32.4267	-0.502461	0.0117812	32.04	34.94	30.3	26.06	30.95	21.55	18.55	17.26	protein_coding	cysteine and glycine-rich protein 1
Stxbp1	64.796	48.9467	0.405213	0.0120613	45.27	50.77	50.8	55.15	55.1	78.28	69.75	65.7	protein_coding	syntaxin binding protein 1
Psd	39.494	28.6933	0.457902	0.0123783	23.74	29.34	33	30.75	30.53	45.95	43.07	47.17	protein_coding	pleckstrin and Sec7 domain containing
Clu	62.588	82.08	-0.389484	0.0125195	71.65	93.93	80.66	58.4	64.96	58.38	66.38	64.82	protein_coding	clusterin
Gja1	15.752	23.7133	-0.587643	0.0128009	20.71	27.1	23.33	13.28	14.92	14.58	16.28	19.7	protein_coding	gap junction protein, alpha 1
Camkv	34.732	24.7367	0.486285	0.0128999	18.95	26.45	28.81	25.59	28.58	48.72	33.15	37.62	protein_coding	CaM kinase-like vesicle-associated
Acot1	49.146	63.85	-0.377824	0.0130044	66.31	69.51	55.73	51.17	56.04	37.44	46.49	54.59	protein_coding	acyl-CoA thioesterase 1
L1cam	119.346	82.3567	0.547542	0.0132138	63.72	80.07	103.28	107.05	107.91	150.51	123.25	108.01	protein_coding	L1 cell adhesion molecule
Fabp7	1505.84	1889.88	-0.343464	0.0135462	1788.71	2062.71	1818.22	1264.22	1486.4	1127.53	1517.58	2133.46	protein_coding	fatty acid binding protein 7, brain
Cxcl14	17.184	10.46	0.708208	0.0139106	6.61	12.43	12.34	9	13.25	20.92	21.06	21.69	protein_coding	chemokine (C-X-C motif) ligand 14
Atp1a2	51.354	67.35	-0.387273	0.0140533	61.19	77.09	63.77	50.36	61.65	50.46	50.88	43.42	protein_coding	ATPase, Na+/K+ transporting, alpha 2 polypeptide
Vsnl1	24.398	16.3033	0.576652	0.0147076	12.09	17.48	19.34	19.15	16.82	26.91	26.53	32.58	protein_coding	visinin-like 1
Smc4	38.204	50.2867	-0.396103	0.0147293	54.55	52.41	43.9	48.06	45.79	26.11	35.48	35.58	protein_coding	structural maintenance of chromosomes 4
Prpf40b	64.044	49.4367	0.371509	0.0156442	45.18	45.02	58.11	59.99	56.74	64.31	64.86	74.32	protein_coding	pre-mRNA processing factor 40B
Begain	34.31	24.6667	0.472706	0.0159272	18.54	24.12	31.34	28.55	24.29	37.44	38.68	42.59	protein_coding	brain-enriched guanylate kinase-associated
Sema3f	30.68	21.6233	0.50096	0.0160624	17.04	19.22	28.61	26.27	26.46	32.92	36.05	31.7	protein_coding	sema domain, immunoglobulin domain (Ig), short basic domain, secreted, (semaphorin) 3F
Lmtk3	62.534	47.5233	0.39551	0.0162345	37.66	44.99	59.92	51.64	54.46	70.7	68.83	67.04	protein_coding	lemur tyrosine kinase 3
Trim46	43.494	32.5033	0.417557	0.0163032	27.07	31.95	38.49	37.71	36.2	45.67	48.62	49.27	protein_coding	tripartite motif-containing 46
Plppr2	44.116	33.0233	0.414873	0.0164942	31.17	33.33	34.57	34.81	34.13	44.07	48.91	58.66	protein_coding	phospholipid phosphatase related 2
Dner	38.162	28.0033	0.443563	0.0166328	26.45	29.59	27.97	32.55	32.46	43.27	41.33	41.2	protein_coding	delta/notch-like EGF repeat containing
Vcam1	22.224	31.0133	-0.479782	0.0182335	31.11	33.54	28.39	22.09	22.66	19	23.56	23.81	protein_coding	vascular cell adhesion molecule 1
Plpp3	39.254	50.88	-0.374332	0.0183564	47.63	55.89	49.12	38.24	46.6	33.49	36.23	41.71	protein_coding	phospholipid phosphatase 3
Slc12a5	18.152	11.48	0.653988	0.018427	6.88	14.28	13.28	17.61	13.23	18.97	16.56	24.39	protein_coding	solute carrier family 12, member 5
Rab6b	42.402	31.7767	0.413724	0.0189042	29.55	33.62	32.16	39.28	34.63	48.89	48.68	40.53	protein_coding	RAB6B, member RAS oncogene family
Car11	42.046	31.4133	0.417818	0.0192358	22.86	33.88	37.5	30.53	32.19	50.4	45.91	51.2	protein_coding	carbonic anhydrase 11
Pfkp	78.918	54.5333	0.542073	0.0196612	33.89	53.99	75.72	66.88	69.73	104.55	73.34	80.09	protein_coding	phosphofructokinase, platelet
Mapre3	53.754	41.16	0.381815	0.0199919	33.54	38.04	51.9	40.8	43.63	55.51	58.69	70.14	protein_coding	microtubule-associated protein, RP/EB family, member 3
Tmem181b-ps	96.562	65.2	0.561138	0.0200013	35.47	82.65	77.48	67.52	90.06	101.47	96.78	126.98	transcribed_unprocessed_pseudogene	transmembrane protein 181B, pseudogene
Syngr3	30.586	21.8467	0.481811	0.0203291	19.35	23.08	23.11	24.36	24.4	33.1	33.18	37.89	protein_coding	synaptogyrin 3
Kpna2	86.05	118.113	-0.449997	0.0213008	125.54	124.07	104.73	108.6	98.85	68.1	72.49	82.21	protein_coding	karyopherin (importin) alpha 2
Grina	72.816	55.2967	0.391187	0.0215941	49.35	53.56	62.98	52.01	64.35	73.95	75.02	98.75	protein_coding	glutamate receptor, ionotropic, N-methyl D-aspartate-associated protein 1 (glutamate binding)
Myo10	28.086	37.6	-0.420411	0.0220137	40.2	38.65	33.95	36.15	36.61	25.51	21.83	20.33	protein_coding	myosin X
Cldn11	0.374	2.0733	-2.14044	0.0223646	2.88	0.34	3	0.35	0.22	0.13	0.37	0.8	protein_coding	claudin 11
Cntn2	33.762	24.67	0.449917	0.0228357	28.42	19.6	25.99	27.12	41.24	49.81	30.74	19.9	protein_coding	contactin 2
Nacad	46.02	35.2033	0.383828	0.0228571	37.27	31.47	36.87	38.73	39.03	44.4	48.88	59.06	protein_coding	NAC alpha domain containing
Caly	38.528	28.7533	0.41915	0.0230122	20.19	34.22	31.85	29.3	26.66	43.06	42.12	51.5	protein_coding	calcyon neuron-specific vesicular protein
Il11ra1	4.144	8.16	-0.957883	0.0230516	8.87	6.87	8.74	4.28	5.52	3.34	3.33	4.25	protein_coding	interleukin 11 receptor, alpha chain 1
Mfge8	117.988	155.52	-0.397655	0.023585	154.02	171.49	141.05	119.26	135.4	93.01	111.7	130.57	protein_coding	milk fat globule-EGF factor 8 protein
Atp1a3	96.222	69.4833	0.473416	0.0235995	56.58	72.77	79.1	78.79	70.83	123.19	105.03	103.27	protein_coding	ATPase, Na+/K+ transporting, alpha 3 polypeptide
Eps8l1	2.922	0.7133	1.86066	0.0236217	1.01	0.76	0.37	0.75	5.36	4.53	3.74	0.23	protein_coding	EPS8-like 1
Dcn	0.18	1.5633	-2.46976	0.0236947	1.58	0.27	2.84	0.07	0.18	0.33	0.13	0.19	protein_coding	decorin
Igfbp4	44.89	34.2933	0.385632	0.0237754	38.24	31.1	33.54	46.35	38.61	33.87	47.49	58.13	protein_coding	insulin-like growth factor binding protein 4
Amy1	6.31	2.78	1.14614	0.0239259	1.97	2.45	3.92	6.19	4.45	4.55	9.26	7.1	protein_coding	amylase 1, salivary
Slc6a13	0.064	1.1867	-2.79585	0.0242272	2.41	0.11	1.04	0.05	0.12	0.04	0.03	0.08	protein_coding	solute carrier family 6 (neurotransmitter transporter, GABA), member 13
Dlk1	18.678	12.1867	0.609642	0.0246628	11.26	9.45	15.85	26.93	8.48	14.62	13.88	29.48	protein_coding	delta-like 1 homolog (Drosophila)
Ptms	1053.16	775.51	0.417027	0.0250818	848.52	682.36	795.65	821.29	818.46	862.49	1107.79	1655.76	protein_coding	parathymosin
Pygb	36.61	47.3133	-0.369428	0.0251285	45.35	51	45.59	39	43.74	37.08	34.89	28.34	protein_coding	brain glycogen phosphorylase
Cacna1h	37.838	28.31	0.415841	0.0251398	20.95	26.5	37.48	30.81	34.92	47.28	40.06	36.12	protein_coding	calcium channel, voltage-dependent, T type, alpha 1H subunit
Ina	118.402	90.0833	0.394909	0.0252643	90.88	83.66	95.71	113.97	91.56	126.87	131.2	128.41	protein_coding	internexin neuronal intermediate filament protein, alpha
Pcsk1n	31.804	23.1833	0.452721	0.0254288	20	25.87	23.68	23.09	24.62	33.63	32.09	45.59	protein_coding	proprotein convertase subtilisin/kexin type 1 inhibitor
Fmo1	18.58	26.1767	-0.49303	0.0260142	22.06	32.14	24.33	15.88	17.79	17.77	16.76	24.7	protein_coding	flavin containing monooxygenase 1
Map6	52.152	40.6167	0.359287	0.0263013	37.23	41.07	43.55	47.24	48.48	59.81	52.67	52.56	protein_coding	microtubule-associated protein 6
Sap30bp	31.21	40.8933	-0.389709	0.0263019	44.19	37.69	40.8	32.73	37.56	24.48	32.98	28.3	protein_coding	SAP30 binding protein
Nyap1	68.414	53.9267	0.34269	0.026477	51.76	51.04	58.98	59.91	58.59	74.8	76.2	72.57	protein_coding	neuronal tyrosine-phosphorylated phosphoinositide 3-kinase adaptor 1
Ssbp4	63.312	49.7767	0.343249	0.0265921	51.15	45.7	52.48	56.32	50.39	60.15	66.99	82.71	protein_coding	single stranded DNA binding protein 4
Vcp-rs	41.736	31.49	0.405166	0.0268318	33.76	30.43	30.28	32.66	32.05	55.56	51.69	36.72	processed_pseudogene	valosin containing protein, related sequence
Sncb	11.2	6.39	0.796388	0.0273558	4.9	7.65	6.62	10.36	7.31	13.14	10.61	14.58	protein_coding	synuclein, beta
Hbb-bs	1883.93	3253.92	-0.784315	0.0286442	4282.22	3965.4	1514.13	3064.16	2087.74	651.12	2112.13	1504.49	protein_coding	hemoglobin, beta adult s chain
Cdk6	9.512	15	-0.651573	0.029206	18.35	14.82	11.83	10.96	13.31	8.13	8.38	6.78	protein_coding	cyclin-dependent kinase 6
Hmgn2-ps1	1.158	3.4667	-1.48636	0.0294924	4.19	2.9	3.31	0.81	0	1.9	0.71	2.37	processed_pseudogene	high mobility group nucleosomal binding domain 2, pseudogene 1
Itgb1	40.656	51.61	-0.343771	0.0301718	56.96	53.65	44.22	47.1	46.25	37.24	37.28	35.41	protein_coding	integrin beta 1 (fibronectin receptor beta)
Syn1	27.888	20.0867	0.469609	0.0303686	19.64	20.39	20.23	23.94	21.79	30.92	30.2	32.59	protein_coding	synapsin I
Esrrg	4.312	8.1467	-0.899874	0.0313555	8.83	7.8	7.81	5.27	4.55	4.55	4.79	2.4	protein_coding	estrogen-related receptor gamma
Gt(ROSA)26Sor	11.918	17.9	-0.5831	0.0314269	14.99	18.42	20.29	10.4	11.68	9.66	12.36	15.49	antisense	gene trap ROSA 26, Philippe Soriano
Nexn	25.688	18.27	0.487486	0.0314831	14.78	18.59	21.44	18.09	20.64	27.35	33.87	28.49	protein_coding	nexilin
Cnih2	139.124	104.67	0.402116	0.0316939	99.01	106.17	108.83	111.51	107.26	141.07	151.67	184.11	protein_coding	cornichon family AMPA receptor auxiliary protein 2
Alas2	13.748	20.0833	-0.543968	0.032562	25.97	24.67	9.61	22.06	16.52	5.73	12.78	11.65	protein_coding	aminolevulinic acid synthase 2, erythroid
Ptx3	20.84	28.4967	-0.450425	0.0327412	32.07	28.09	25.33	18.13	24.58	17.75	21	22.74	protein_coding	pentraxin related gene
H19	112.122	150.19	-0.418948	0.0329688	180.71	141.52	128.34	123.81	125.78	82.71	117.14	111.17	lincRNA	H19, imprinted maternally expressed transcript
Deaf1	59.058	46.8067	0.333066	0.0330789	45.56	43.8	51.06	51.86	48.93	61.11	62.75	70.64	protein_coding	deformed epidermal autoregulatory factor 1 (Drosophila)
Reep2	36.744	27.81	0.398964	0.0330904	25.98	26.92	30.53	29.56	30.71	35.53	37.95	49.97	protein_coding	receptor accessory protein 2
Ly6h	142.192	102.84	0.458221	0.0331314	84.18	106.5	117.84	109.15	103.01	155.28	148.21	195.31	protein_coding	lymphocyte antigen 6 complex, locus H
Cpne5	18.85	12.6333	0.571365	0.0331549	10.47	12.96	14.47	14.29	14.66	22.54	21.06	21.7	protein_coding	copine V
Uchl1	492.636	391.523	0.323874	0.0333401	399.43	371.46	403.68	430.44	406.35	474.72	520.99	630.68	protein_coding	ubiquitin carboxy-terminal hydrolase L1
Smc2	19.478	26.8633	-0.462561	0.0335407	30.69	27.4	22.5	24.84	25.27	15.25	16.83	15.2	protein_coding	structural maintenance of chromosomes 2
Notch1	24.222	32.36	-0.417331	0.0341721	36.13	32.99	27.96	30.89	30.7	22.16	19.56	17.8	protein_coding	notch 1
Slc22a17	98.272	73.9633	0.406724	0.034206	56.26	76.02	89.61	76.74	82.38	107.83	101.57	122.84	protein_coding	solute carrier family 22 (organic cation transporter), member 17
Pdpn	24.158	32.2833	-0.417719	0.0342272	35.91	33	27.94	25.11	26.26	17.04	22.07	30.31	protein_coding	podoplanin
Auts2	26.246	34.6033	-0.398462	0.0360063	37.77	31.18	34.86	27.25	31.04	35.48	29.3	8.16	protein_coding	autism susceptibility candidate 2
Prkcb	37.278	28.4233	0.38842	0.0362084	25.97	32.36	26.94	36.23	31.03	37.92	32.82	48.39	protein_coding	protein kinase C, beta
Tmem59l	16.1	10.4867	0.611274	0.0363269	10.3	10.16	11	12.14	10.81	19.4	17.91	20.24	protein_coding	transmembrane protein 59-like
Tubb4a	104.17	80.7867	0.36349	0.0364721	75.23	78.29	88.84	79.89	94.94	109.24	107.85	128.93	protein_coding	tubulin, beta 4A class IVA
Ackr1	16.224	10.5933	0.607828	0.0365594	8.23	10.51	13.04	13.02	12.09	15.7	18.62	21.69	protein_coding	atypical chemokine receptor 1 (Duffy blood group)
Dbi	675.258	843.863	-0.337985	0.0367821	876.6	887.61	767.38	609.53	660.61	494.75	634.58	976.82	protein_coding	diazepam binding inhibitor
Rtn1	562.358	446.02	0.330659	0.0368422	414.62	440.26	483.18	456.35	475.23	584.5	610.2	685.51	protein_coding	reticulon 1
Dgkz	48.542	38.2533	0.341046	0.0370321	33.22	35.24	46.3	47.09	42.19	42.9	46.68	63.85	protein_coding	diacylglycerol kinase zeta
Ppp2r2c	23.212	16.3867	0.497836	0.0370527	12.83	17.74	18.59	19.1	17.88	30.03	23.73	25.32	protein_coding	protein phosphatase 2, regulatory subunit B, gamma
Mast1	32.072	23.9533	0.41789	0.0370708	19.4	24.46	28	26.82	27.12	35.08	35.5	35.84	protein_coding	microtubule associated serine/threonine kinase 1
Meis3	50.818	40.18	0.336435	0.0371691	35.67	40.34	44.53	45.15	46.1	47.52	53.95	61.37	protein_coding	Meis homeobox 3
Smpdl3a	15.096	21.5267	-0.509713	0.0371774	18.49	25.26	20.83	13.72	15.97	13.16	15.88	16.75	protein_coding	sphingomyelin phosphodiesterase, acid-like 3A
Selenop	63.546	89.7633	-0.501287	0.0376457	89.51	102.62	77.16	77.6	82.31	38.45	37.41	81.96	protein_coding	selenoprotein P
Cd200	60.158	47.99	0.324503	0.0381574	44.44	46.6	52.93	54.63	49.73	65.87	62.89	67.67	protein_coding	CD200 antigen
Grb10	34.432	44.86	-0.378565	0.0385194	52.4	45.42	36.76	47.69	43.39	26.4	27.45	27.23	protein_coding	growth factor receptor bound protein 10
Lamb2	9.984	15.27	-0.608115	0.0387168	15.27	15.31	15.23	9.91	11.42	8.54	10.16	9.89	protein_coding	laminin, beta 2
Galnt2	6.364	3.07	1.02091	0.0388101	0.07	3.49	5.65	2.29	3.03	1.62	8.62	16.26	protein_coding	UDP-N-acetyl-alpha-D-galactosamine:polypeptide N-acetylgalactosaminyltransferase 2
Ccnb1	48.192	60.7367	-0.333339	0.0392047	68.93	58.9	54.38	58.09	57.6	33.04	41.34	50.89	protein_coding	cyclin B1
Meg3	578.82	414.217	0.486046	0.0393855	238.6	435.07	568.98	507.7	510.32	630.87	587.9	657.31	lincRNA	maternally expressed 3
Snhg11	16.1	10.5733	0.599539	0.0396346	3.65	14.67	13.4	14.49	9.85	15.88	18.38	21.9	protein_coding	small nucleolar RNA host gene 11
Eno2	39.716	30.67	0.370428	0.039915	20.08	32.74	39.19	31.2	33.3	48.22	43.8	42.06	protein_coding	enolase 2, gamma neuronal
Aldoc	106.356	138.313	-0.381606	0.0404986	129.01	151.81	134.12	78.13	126.76	92.08	103.87	130.94	protein_coding	aldolase C, fructose-bisphosphate
Zbtb20	26.32	34.4833	-0.389265	0.0409112	35.12	38.02	30.31	34.14	37.34	34.03	15.69	10.4	protein_coding	zinc finger and BTB domain containing 20
Rab3a	107.088	83.5967	0.35499	0.0409676	78.45	80.63	91.71	89.37	87.68	114	117.99	126.4	protein_coding	RAB3A, member RAS oncogene family
Spock1	13.97	8.9067	0.640829	0.0417881	10	8.91	7.81	14.4	10.25	17.12	14.09	13.99	protein_coding	sparc/osteonectin, cwcv and kazal-like domains proteoglycan 1
Kctd13	52.934	42.1833	0.324786	0.0417962	42.84	41.95	41.76	42.94	43.39	54.54	55.19	68.61	protein_coding	potassium channel tetramerisation domain containing 13
Syp	65.864	52.6333	0.321254	0.0420829	43.59	57.04	57.27	52.7	54.08	72.39	70.69	79.46	protein_coding	synaptophysin
Luzp2	18.522	25.38	-0.453136	0.0426069	22.97	28.38	24.79	16.55	24.56	18.87	17.22	15.41	protein_coding	leucine zipper protein 2
Crmp1	423.828	336.93	0.335633	0.0432896	339.97	319.91	350.91	367.97	373.47	479.94	444.22	453.54	protein_coding	collapsin response mediator protein 1
Dlg4	104.37	82.1033	0.345614	0.0433575	74.19	80.89	91.23	89.01	88.96	112.59	111.79	119.5	protein_coding	discs, large homolog 4 (Drosophila)
Celf5	76.61	60.8867	0.332424	0.0433577	56	58.1	68.56	68.4	66.16	83.16	86.25	79.08	protein_coding	CUGBP, Elav-like family member 5
Pea15a	285.502	366.573	-0.353693	0.0434805	373.73	401.51	324.48	302.13	326.17	246.38	270.95	281.88	protein_coding	phosphoprotein enriched in astrocytes 15A
Msi2	34.408	43.6733	-0.343608	0.043658	46.05	45.11	39.86	39.26	42.42	31.7	32.11	26.55	protein_coding	musashi RNA-binding protein 2
Sh3bp5	64.954	52.3833	0.309914	0.0444402	50.01	50.31	56.83	58.7	56.28	70.76	72.31	66.72	protein_coding	SH3-domain binding protein 5 (BTK-associated)
Inha	18.182	12.41	0.545138	0.0448174	9.1	12.58	15.55	15.39	15.24	18.81	21.45	20.02	protein_coding	inhibin alpha
Gipr	10.45	6.2	0.740236	0.0451367	3.65	6.43	8.52	6.75	8.97	15.38	12.55	8.6	protein_coding	gastric inhibitory polypeptide receptor
Ddah1	84.992	106.75	-0.326488	0.0456217	111.47	113.75	95.03	88.22	93.4	73.49	80.43	89.42	protein_coding	dimethylarginine dimethylaminohydrolase 1
Rnf208	45.15	35.6267	0.338908	0.0457497	32.65	35.6	38.63	34.25	34.67	44.56	50.28	61.99	protein_coding	ring finger protein 208
Oat	53.016	65.07	-0.296271	0.0458844	66.92	69.15	59.14	52.07	55.89	44.09	52.01	61.02	protein_coding	ornithine aminotransferase
Rfng	35.536	27.31	0.377028	0.0461075	27.47	27.26	27.2	29.6	29.27	36.98	32.28	49.55	protein_coding	RFNG O-fucosylpeptide 3-beta-N-acetylglucosaminyltransferase
Mef2c	29.588	22.13	0.415665	0.0462092	20.93	20.54	24.92	21.45	28.91	55.55	24.96	17.07	protein_coding	myocyte enhancer factor 2C
Mgat5b	45.42	35.9967	0.3331	0.0473841	35.54	34.8	37.65	36.96	41.45	45.63	49.86	53.2	protein_coding	mannoside acetylglucosaminyltransferase 5, isoenzyme B
Stag2	31.072	39.6667	-0.352002	0.0474413	39.9	44.09	35.01	39.71	37.34	28.11	29.42	20.78	protein_coding	stromal antigen 2
Plppr3	174.936	136.427	0.357883	0.0477802	116.21	129.91	163.16	150.78	159.46	174.81	188.58	201.05	protein_coding	phospholipid phosphatase related 3
Syngap1	54.712	43.42	0.335951	0.0478278	35.97	41.52	52.77	51.15	54.46	66.96	53.06	47.93	protein_coding	synaptic Ras GTPase activating protein 1 homolog (rat)
Usp1	25.484	33.2133	-0.381832	0.0483733	35.7	35.53	28.41	29.45	31.59	24.72	21.79	19.87	protein_coding	ubiquitin specific peptidase 1
Hpca	28.384	21.1667	0.419829	0.048735	15.28	20.96	27.26	23.36	23.17	31.01	30.27	34.11	protein_coding	hippocalcin
Gpr27	31.608	23.9667	0.396149	0.0488089	21.27	25.43	25.2	26.91	21.9	36.35	35.79	37.09	protein_coding	G protein-coupled receptor 27
Slc9a3r1	28.332	36.4367	-0.36285	0.0488345	33.92	41.47	33.92	23.97	28.43	21.7	29.62	37.94	protein_coding	solute carrier family 9 (sodium/hydrogen exchanger), member 3 regulator 1
Phgdh	79.306	100.437	-0.341382	0.0489341	110.99	105.3	85.02	87.27	86.53	56.67	79.41	86.65	protein_coding	3-phosphoglycerate dehydrogenase
Pou3f2	35.8	44.9667	-0.328766	0.0491476	50.11	41.83	42.96	32.92	44.43	36.34	33.89	31.42	protein_coding	POU domain, class 3, transcription factor 2
Prr7	24.432	17.7833	0.454205	0.0491669	16.94	19.33	17.08	20.09	16.06	24.36	24.8	36.85	protein_coding	proline rich 7 (synaptic)
Hat1	39.064	48.62	-0.316132	0.049323	52.93	50.72	42.21	43.79	40.98	29.57	35.93	45.05	protein_coding	histone aminotransferase 1
Ankrd13b	75.724	60.7733	0.315703	0.0494618	54.79	57.81	69.72	63.39	69.21	77.42	80.79	87.81	protein_coding	ankyrin repeat domain 13b
Stmn4	252.034	196.333	0.362451	0.0498479	176.79	196.8	215.41	211.57	213.36	273.93	289.5	271.81	protein_coding	stathmin-like 4
Asrgl1	27.03	34.91	-0.36888	0.0501328	32.88	39.9	31.95	28.13	29.44	22.51	25.26	29.81	protein_coding	asparaginase like 1
Atat1	188.44	149.19	0.333308	0.0502186	145.76	140.53	161.28	160.51	164.65	187.85	200.8	228.39	protein_coding	alpha tubulin acetyltransferase 1
Tmsb10	2256.42	1853.99	0.265499	0.0503269	1905.1	1676.95	1979.91	2018.14	1827.55	1794.54	2423.46	3218.41	protein_coding	thymosin, beta 10
Gtpbp6	35.944	27.8233	0.366674	0.0511341	24.35	27.79	31.33	29.35	32.69	37.26	33.74	46.68	protein_coding	GTP binding protein 6 (putative)
Itih3	1.444	3.63	-1.26021	0.0512571	2.8	5.91	2.18	1.59	1.21	1.25	1.62	1.55	protein_coding	inter-alpha trypsin inhibitor, heavy chain 3
Dusp8	39.48	30.92	0.350421	0.0514785	29.51	31.64	31.61	35.46	38.78	49.49	41.55	32.12	protein_coding	dual specificity phosphatase 8
Tmem191c	14.454	9.5	0.597741	0.0516303	7.2	9.4	11.9	10.94	11.31	12.82	15.61	21.59	protein_coding	transmembrane protein 191C
Shank1	28.542	21.39	0.412748	0.051707	17.54	20.59	26.04	24.49	22.86	35.6	32.86	26.9	protein_coding	SH3/ankyrin domain gene 1
Hmgn5	14.276	20.0567	-0.488174	0.053132	19.52	20.72	19.93	15.43	15.05	9.77	15.43	15.7	protein_coding	high-mobility group nucleosome binding domain 5
Ndrg4	99.026	76.2167	0.386727	0.053345	62.1	79.75	86.8	83.14	89.84	122.53	107.29	92.33	protein_coding	N-myc downstream regulated gene 4
Cplx2	41.726	32.9567	0.338296	0.053371	35.95	31.19	31.73	37.64	41.22	49.02	42.12	38.63	protein_coding	complexin 2
Atp6v0a1	49.658	39.9433	0.312397	0.0536121	32.11	41.56	46.16	48.46	46.96	54.33	46.85	51.69	protein_coding	ATPase, H+ transporting, lysosomal V0 subunit A1
Ctnna1	34.6	43.41	-0.327333	0.0537029	47.93	43.63	38.67	38.29	41.23	27.52	31.63	34.33	protein_coding	catenin (cadherin associated protein), alpha 1
Dalrd3	79.74	60.66	0.377423	0.0537201	53.47	62.54	65.97	67.04	65.46	63.44	72.34	130.42	protein_coding	DALR anticodon binding domain containing 3
Snhg12	56.018	45.0533	0.310871	0.0540613	38.9	41.95	54.31	48.24	42.82	53.34	64.67	71.02	lincRNA	small nucleolar RNA host gene 12
Mcm6	40.398	50.14	-0.311123	0.054215	55.97	50.25	44.2	50.84	48.22	32.42	34.96	35.55	protein_coding	minichromosome maintenance complex component 6
Tmem44	54.742	44.1867	0.308377	0.0544834	37.28	42.05	53.23	50.17	51.73	60.81	55.88	55.12	protein_coding	transmembrane protein 44
Fam210b	22.372	29.43	-0.39497	0.0549591	31.45	30.98	25.86	18.09	31.88	23.98	20	17.91	protein_coding	family with sequence similarity 210, member B
Mark4	29.008	21.8967	0.402431	0.0553787	19.61	20.87	25.21	23.1	23.56	28.13	31	39.25	protein_coding	MAP/microtubule affinity regulating kinase 4
Abhd4	36.738	45.7633	-0.317551	0.0554175	42.09	54.44	40.76	31.05	40.55	28.96	32.33	50.8	protein_coding	abhydrolase domain containing 4
Shisa7	34.602	26.7933	0.366388	0.0565046	18.05	25.36	36.97	27.15	28.82	46.58	40.65	29.81	protein_coding	shisa family member 7
Stmn2	399.922	322.483	0.313094	0.0569931	278.68	323.92	364.85	374.89	344.04	419.9	424.47	436.31	protein_coding	stathmin-like 2
Ifrd1	35.624	27.7667	0.356675	0.0585091	24.6	25.84	32.86	29.29	29.76	32.97	31.98	54.12	protein_coding	interferon-related developmental regulator 1
Znrf1	75.74	61.1233	0.306017	0.0586366	56.86	58.96	67.55	63.92	63.04	78.97	78.12	94.65	protein_coding	zinc and ring finger 1
Rprm	35.708	27.8667	0.35499	0.058746	29.67	25.19	28.74	27.34	29.3	34.97	37.04	49.89	protein_coding	reprimo, TP53 dependent G2 arrest mediator candidate
Gsta4	7.904	12.1967	-0.619196	0.0598075	12.04	10.9	13.65	7.62	8.32	6.37	6.98	10.23	protein_coding	glutathione S-transferase, alpha 4
Ajap1	7.898	4.46	0.805944	0.0598884	4.06	4.01	5.31	6.93	5.84	10.56	9.41	6.75	protein_coding	adherens junction associated protein 1
Col9a3	17.246	11.96	0.522169	0.0600446	7.68	11.72	16.48	12.4	13.99	20.95	17.73	21.16	protein_coding	collagen, type IX, alpha 3
Asic1	30.03	22.92	0.386643	0.0603664	20.02	23.3	25.44	27.25	25.76	33.29	32.06	31.79	protein_coding	acid-sensing (proton-gated) ion channel 1
Wdfy1	13.57	8.9367	0.59451	0.0604031	6.8	9.57	10.44	10.52	17.54	11.16	17.46	11.17	protein_coding	WD repeat and FYVE domain containing 1
Sult4a1	31.882	24.5467	0.374232	0.0605331	20.54	25.35	27.75	28.06	24.28	35.34	35.23	36.5	protein_coding	sulfotransferase family 4A, member 1
Lipg	7.14	11.2267	-0.645158	0.0606866	11.08	12.83	9.77	9.52	10.07	6.51	5.75	3.85	protein_coding	lipase, endothelial
Snx15	23.976	17.68	0.435512	0.0607635	18.21	16.5	18.33	23.1	20.64	22.69	23.97	29.48	protein_coding	sorting nexin 15
Sh3glb2	70.262	56.5167	0.312421	0.06192	41.97	54.99	72.59	58.84	62.2	73.45	74.1	82.72	protein_coding	SH3-domain GRB2-like endophilin B2
Dgat1	30.516	23.3967	0.380173	0.0623671	18.08	25.12	26.99	27.86	27.55	27.18	31.52	38.47	protein_coding	diacylglycerol O-acyltransferase 1
Agtrap	1.536	3.6533	-1.18694	0.062647	4.14	4.72	2.1	1.57	1.65	1.24	1.39	1.83	protein_coding	angiotensin II, type I receptor-associated protein
Adgrl1	70.224	57.1667	0.297666	0.0639129	52.24	52.55	66.71	65.74	59.22	77.48	76.96	71.72	protein_coding	adhesion G protein-coupled receptor L1
Thy1	6.138	3.2	0.912233	0.0641826	1.52	4.22	3.86	4.65	4.01	6.81	7.06	8.16	protein_coding	thymus cell antigen 1, theta
Igf2	24.372	31.4267	-0.366412	0.0646585	44.18	23.78	26.32	25.33	25.72	23.51	21.72	25.58	protein_coding	insulin-like growth factor 2
Gng3	92.55	74.6567	0.304001	0.0648795	68.01	76.03	79.93	77.27	79.96	86.42	99.19	119.91	protein_coding	guanine nucleotide binding protein (G protein), gamma 3
Veph1	5.52	9.1	-0.70986	0.0650495	9.47	10.57	7.26	4.38	8.86	5.71	5.2	3.45	protein_coding	ventricular zone expressed PH domain-containing 1
Gdf1	4.974	2.38	1.02415	0.0653174	1.9	3.95	1.29	5.05	2.32	2.71	5.55	9.24	protein_coding	growth differentiation factor 1
Slc29a4	35.346	27.74	0.346885	0.0657085	26.05	27.26	29.91	30.96	30.77	36.66	37.28	41.06	protein_coding	solute carrier family 29 (nucleoside transporters), member 4
Spc25	30.474	38.3267	-0.330892	0.0661104	46.83	38.64	29.51	40.22	35.54	16.42	25.48	34.71	protein_coding	SPC25, NDC80 kinetochore complex component, homolog (S. cerevisiae)
Notch2	13.336	18.61	-0.478247	0.0674394	20.15	20.6	15.08	14.87	18.95	13.48	10.66	8.72	protein_coding	notch 2
Rpl18a	1536.4	1757.04	-0.191211	0.0674979	1817.93	1768.87	1684.31	1568.57	1439.1	1381.34	1708.35	1584.65	protein_coding	ribosomal protein L18A
Ap3m1	35.268	43.6733	-0.308425	0.067559	47.28	44.49	39.25	37.16	42.9	30.76	33.84	31.68	protein_coding	adaptor-related protein complex 3, mu 1 subunit
Arhgap5	23.264	30.0833	-0.370417	0.0677533	29.46	33.72	27.07	24.8	24.98	20.21	23.38	22.95	protein_coding	Rho GTPase activating protein 5
Grik2	36.058	28.43	0.340268	0.0679256	23.84	26.61	34.84	34.1	32.81	36.63	39.14	37.61	protein_coding	glutamate receptor, ionotropic, kainate 2 (beta 2)
Ank2	104.258	82.6167	0.345306	0.068297	74.1	82.16	91.59	98.9	95.31	122.05	113.01	92.02	protein_coding	ankyrin 2, brain
Tns3	16.188	21.9233	-0.435946	0.068854	21.88	24.87	19.02	17.78	20.11	15.22	13.89	13.94	protein_coding	tensin 3
Cdk1	80.774	105.363	-0.385986	0.0689639	127.28	97.17	91.64	102.95	88.63	49.07	70.67	92.55	protein_coding	cyclin-dependent kinase 1
Isyna1	40.032	31.9767	0.3217	0.0691062	29.44	33.12	33.37	35.16	35.15	39.95	43.66	46.24	protein_coding	myo-inositol 1-phosphate synthase A1
Psph	17.944	23.9467	-0.415118	0.0694255	27.5	24.93	19.41	17.01	19.52	17.06	16.95	19.18	protein_coding	phosphoserine phosphatase
Sez6l2	31.936	24.8267	0.360383	0.0697345	22.7	24.31	27.47	24.72	27.91	38.45	34.6	34	protein_coding	seizure related 6 homolog like 2
Ezr	66.986	82.5333	-0.298911	0.0697484	94.18	84.25	69.17	69.08	75.9	55.1	68.07	66.78	protein_coding	ezrin
Mterf3	31.908	24.81	0.360086	0.0700711	23.02	25.35	26.06	25.49	29.4	30.53	35.42	38.7	protein_coding	mitochondrial transcription termination factor 3
Chd5	22.872	16.93	0.429953	0.0702167	14.27	16.83	19.69	19.97	19.41	29.23	23.62	22.13	protein_coding	chromodomain helicase DNA binding protein 5
Tox3	31.65	39.4933	-0.319439	0.0705846	44.91	38.1	35.47	37.66	37.22	25.7	30.1	27.57	protein_coding	TOX high mobility group box family member 3
Samd1	44.504	35.9433	0.305499	0.0710952	34.43	34.52	38.88	36.5	38.45	40.6	43.62	63.35	protein_coding	sterile alpha motif domain containing 1
Rpl30	852.628	1032.21	-0.264595	0.0711019	944.37	1073.66	1078.59	947.25	784.03	870.05	887.2	774.61	protein_coding	ribosomal protein L30
Nr2e1	19.56	25.76	-0.396319	0.0714713	28.18	26.37	22.73	22.89	22.94	14.29	17.3	20.38	protein_coding	nuclear receptor subfamily 2, group E, member 1
Cdh8	38.29	47.2167	-0.300663	0.0715207	41.96	48.67	51.02	35.17	41.85	48.02	39.63	26.78	protein_coding	cadherin 8
Hbb-bt	485.718	784.933	-0.699839	0.072241	1041.04	950.26	363.5	752.07	503.62	139.54	539.77	493.59	protein_coding	hemoglobin, beta adult t chain
Ednrb	25.674	32.69	-0.348341	0.0724518	31.98	33.91	32.18	25.24	25.86	22.67	24.24	30.36	protein_coding	endothelin receptor type B
Crym	22.39	28.9667	-0.37102	0.0725779	22.97	38.71	25.22	18.89	17.47	15.86	21.95	37.78	protein_coding	crystallin, mu
Pcgf2	56.616	46.3233	0.285794	0.0728133	40.99	42.96	55.02	46.28	48.86	51.63	60.25	76.06	protein_coding	polycomb group ring finger 2
Acss1	20.634	26.9533	-0.384702	0.0730416	29.31	27.44	24.11	22.94	24.13	17.57	18.26	20.27	protein_coding	acyl-CoA synthetase short-chain family member 1
Nes	49.246	63.21	-0.349894	0.0732582	75.56	62.4	51.67	60.06	62.7	42.82	44.91	35.74	protein_coding	nestin
Cd9	49.498	61.03	-0.309975	0.0736619	63.57	65.6	53.92	37.94	53.53	35.06	41.99	78.97	protein_coding	CD9 antigen
Ppp1r3e	10.186	6.3867	0.662176	0.0736928	5.58	2.81	10.77	10.41	10.61	13.3	11.15	5.46	protein_coding	protein phosphatase 1, regulatory (inhibitor) subunit 3E
Pnck	31.634	24.6567	0.356592	0.0738755	18.64	25.1	30.23	24.53	23.97	36.35	33.14	40.18	protein_coding	pregnancy upregulated non-ubiquitously expressed CaM kinase
B4galnt1	21.04	15.4333	0.442696	0.0743225	13.32	16.32	16.66	17.22	18.3	24.04	22.17	23.47	protein_coding	beta-1,4-N-acetyl-galactosaminyl transferase 1
Klc2	34.758	27.44	0.338386	0.0745431	23.55	28.01	30.76	31.23	32.68	35.24	34.84	39.8	protein_coding	kinesin light chain 2
Dctn1	85.792	70.0033	0.298762	0.074725	66.54	69.14	74.33	79.26	89.22	91.51	89.04	79.93	protein_coding	dynactin 1
Aldh1a2	0.034	0.7167	-2.40502	0.0752851	1.72	0.09	0.34	0.04	0	0.08	0.03	0.02	protein_coding	aldehyde dehydrogenase family 1, subfamily A2
Ablim3	19.396	14.05	0.460382	0.0755616	11.13	15.13	15.89	17.63	15.36	23.28	20.85	19.86	protein_coding	actin binding LIM protein family, member 3
Cxx1c	61.206	50.07	0.287559	0.0758021	38.26	51.91	60.04	45.85	54.89	63.38	69.74	72.17	protein_coding	CAAX box 1C
Thra	269.284	217.013	0.31737	0.075817	211.23	209.79	230.02	240.39	235.44	304.23	291.88	274.48	protein_coding	thyroid hormone receptor alpha
Cbs	12.096	16.98	-0.486351	0.0758323	16.31	18.17	16.46	10.75	14.19	10.01	11.98	13.55	protein_coding	cystathionine beta-synthase
Apod	7.97	12.01	-0.585362	0.0758364	13.77	9.7	12.56	9.42	7.85	4.66	6.48	11.44	protein_coding	apolipoprotein D
Snora5c	1.398	3.32	-1.17883	0.0764062	0	0	9.96	0	0	0	6.99	0	snoRNA	small nucleolar RNA, H/ACA box 5C
Zfp57	172.636	134.757	0.359101	0.076905	104.64	133.28	166.35	140.44	153.56	184.97	194.14	190.07	protein_coding	zinc finger protein 57
Zmym3	60.058	48.5433	0.313982	0.0771133	41.61	51.15	52.87	55.76	61.61	73.7	61.94	47.28	protein_coding	zinc finger, MYM-type 3
Ttyh1	112.706	138.167	-0.295546	0.0772307	126.24	163.75	124.51	109.55	105.17	99.54	119.27	130	protein_coding	tweety family member 1
Lhcgr	6.9	10.6667	-0.620636	0.0772631	9.38	10.98	11.64	8.46	7.56	5.23	6.47	6.78	protein_coding	luteinizing hormone/choriogonadotropin receptor
Ccdc80	5.418	8.8	-0.688469	0.077334	7.7	10.45	8.25	4.02	7.69	6.35	5.48	3.55	protein_coding	coiled-coil domain containing 80
Rrm1	50.424	61.0333	-0.275878	0.0779087	70.23	58.82	54.05	56.69	58.04	36.43	45	55.96	protein_coding	ribonucleotide reductase M1
Stxbp2	15.474	10.7767	0.515612	0.0779696	7.63	9.3	15.4	12.35	12.48	15.9	15.78	20.86	protein_coding	syntaxin binding protein 2
Lypla2	47.964	39.2733	0.285978	0.0783677	40.26	38.24	39.32	41.01	41.68	44.27	49.76	63.1	protein_coding	lysophospholipase 2
Eomes	9.29	13.6033	-0.545103	0.0785623	17.53	12.75	10.53	2.31	19.45	10.52	7.98	6.19	protein_coding	eomesodermin
Reep1	51.406	41.8933	0.296417	0.0789544	38.61	40.65	46.42	47.58	44.19	64.39	57.4	43.47	protein_coding	receptor accessory protein 1
Wdr18	25.058	19	0.395692	0.0793748	18.6	19.39	19.01	23.03	22.36	22.65	24.44	32.81	protein_coding	WD repeat domain 18
Gng12	13.398	18.45	-0.459243	0.0794571	18.52	20.01	16.82	14.11	16.85	12.74	11.05	12.24	protein_coding	guanine nucleotide binding protein (G protein), gamma 12
Ppp1r12c	57.766	47.64	0.276017	0.0797244	39.07	48.11	55.74	46.48	55.27	58.21	59.89	68.98	protein_coding	protein phosphatase 1, regulatory (inhibitor) subunit 12C
Mgat4b	40.716	32.8733	0.306229	0.0804745	32.65	32.52	33.45	33.63	33.67	40.58	41.43	54.27	protein_coding	mannoside acetylglucosaminyltransferase 4, isoenzyme B
Mirg	20.036	14.68	0.444186	0.0805582	10.09	14.17	19.78	16.82	15.97	21.65	23.27	22.47	lincRNA	miRNA containing gene
Trim67	31.496	24.6833	0.348758	0.0806574	22.25	24.66	27.14	26.87	26.88	44	31.33	28.4	protein_coding	tripartite motif-containing 67
Ptpn5	28.376	21.9433	0.367735	0.0813412	17.82	23.47	24.54	23.12	23.24	34.24	28.81	32.47	protein_coding	protein tyrosine phosphatase, non-receptor type 5
Hs3st2	4.178	1.9433	1.05563	0.0817027	1.96	2.16	1.71	3.7	3.84	4.97	3.85	4.53	protein_coding	heparan sulfate (glucosamine) 3-O-sulfotransferase 2
Rpa1	29.38	36.6467	-0.318736	0.0817373	39.94	38.06	31.94	39.02	37.39	26.16	23.98	20.35	protein_coding	replication protein A1
Rnf112	14.714	10.2033	0.521494	0.0823425	6.04	10.49	14.08	11.11	10.75	16.48	16.32	18.91	protein_coding	ring finger protein 112
Rac3	66.624	54.9233	0.279877	0.082382	47.13	54.26	63.38	63.2	53.1	76.9	73.8	66.12	protein_coding	RAS-related C3 botulinum substrate 3
Xpo6	45.096	36.7667	0.291792	0.0825693	36.89	34.04	39.37	40.02	36.53	38.68	45.14	65.11	protein_coding	exportin 6
Lhx8	11.068	7.1933	0.611631	0.0827449	7.6	8.32	5.66	18.72	6.34	6.39	10.92	12.97	protein_coding	LIM homeobox protein 8
Lrp3	45.16	36.8833	0.289799	0.0829972	35.97	35.05	39.63	37.87	39.77	44.73	48.88	54.55	protein_coding	low density lipoprotein receptor-related protein 3
C1qtnf4	20.832	15.4067	0.430923	0.0831925	13.91	16.89	15.42	15.52	15.61	22.21	22.13	28.69	protein_coding	C1q and tumor necrosis factor related protein 4
Fstl1	24.808	31.45	-0.342027	0.0832844	33.29	33.9	27.16	25.52	30.95	21.87	22.52	23.18	protein_coding	follistatin-like 1
Cops2	48.404	58.2633	-0.266837	0.0833548	52.77	65.59	56.43	50.61	47.7	44.24	54.56	44.91	protein_coding	COP9 signalosome subunit 2
Atn1	56.8	46.92	0.272355	0.0836205	43.1	45.17	52.49	47.21	47.29	52.21	63.09	74.2	protein_coding	atrophin 1
Kcne1l	29.91	37.1533	-0.312995	0.0837358	34.97	42.27	34.22	25.35	31.57	25.19	28.76	38.68	protein_coding	potassium voltage-gated channel, Isk-related family, member 1-like, pseudogene
Pmp22	16.794	22.31	-0.408405	0.0842231	24.42	23.25	19.26	14.72	20.84	14.25	15.98	18.18	protein_coding	peripheral myelin protein 22
Atp6v1g2	20.024	14.7367	0.437816	0.0847208	11.08	16.84	16.29	15.01	14.87	20.15	21.2	28.89	protein_coding	ATPase, H+ transporting, lysosomal V1 subunit G2
Rlbp1	42.934	55.4967	-0.359657	0.0847551	56.45	59.79	50.25	27.52	64.21	47.84	39.38	35.72	protein_coding	retinaldehyde binding protein 1
Rnasek	58.284	46.1467	0.323517	0.0851672	50.91	43.1	44.43	39.9	45.5	48.94	62.82	94.26	protein_coding	ribonuclease, RNase K
Lrfn1	22.628	16.9933	0.409217	0.0853026	16.86	16.96	17.16	18.47	19.86	25.07	23.36	26.38	protein_coding	leucine rich repeat and fibronectin type III domain containing 1
Aplp1	238.75	194.47	0.297398	0.0855496	191.43	188.82	203.16	206.2	205.57	260.26	255.88	265.84	protein_coding	amyloid beta (A4) precursor-like protein 1
Gas7	28.192	21.8667	0.363412	0.0857402	18.11	22.34	25.15	22.42	26.92	47.26	25.94	18.42	protein_coding	growth arrest specific 7
Celsr1	8.542	12.56	-0.55081	0.0860167	14.57	13.62	9.49	8.2	13.41	8.9	6.66	5.54	protein_coding	cadherin, EGF LAG seven-pass G-type receptor 1
Kcnt1	12.864	8.7167	0.55361	0.0860808	4.05	8.95	13.15	9.55	9.44	16.04	15.2	14.09	protein_coding	potassium channel, subfamily T, member 1
Brsk1	75.234	62.18	0.27286	0.0861086	65.03	58.66	62.85	66.06	63.06	76	84.63	86.42	protein_coding	BR serine/threonine kinase 1
Lmo2	22.728	17.0967	0.406861	0.0862914	17.46	16.87	16.96	21.2	21.71	21.75	19.29	29.69	protein_coding	LIM domain only 2
Trim3	45.168	36.9733	0.286786	0.0871966	27.85	36.17	46.9	40.88	42.11	45.07	48.63	49.15	protein_coding	tripartite motif-containing 3
Nfu1	35.11	28.0467	0.321463	0.0876435	31.38	30.69	22.07	37.21	33.37	31.85	35	38.12	protein_coding	NFU1 iron-sulfur cluster scaffold
Dtx1	40.758	33.06	0.299663	0.0878343	30.24	31.32	37.62	33.57	34.14	43.38	45.11	47.59	protein_coding	deltex 1, E3 ubiquitin ligase
Usp48	62.91	52.42	0.261847	0.0880512	43.74	49.54	63.98	58.6	58.77	63.21	62.28	71.69	protein_coding	ubiquitin specific peptidase 48
Slco1c1	19.282	25.0767	-0.378241	0.0886865	24.77	27.86	22.6	15.58	21.71	17.73	19.14	22.25	protein_coding	solute carrier organic anion transporter family, member 1c1
Hebp1	7.804	11.6233	-0.568535	0.0888543	10.52	13.78	10.57	7.02	6.09	5.77	7.49	12.65	protein_coding	heme binding protein 1
Sst	69.694	52.0167	0.410204	0.0889812	46.56	53.23	56.26	41.61	46.59	89.34	62.37	108.56	protein_coding	somatostatin
Adcyap1r1	33.462	41.0467	-0.294587	0.0893907	38.87	47.74	36.53	36.39	41.33	36.21	26.86	26.52	protein_coding	adenylate cyclase activating polypeptide 1 receptor 1
Dst	38.13	30.76	0.307632	0.0894654	29	30.75	32.53	32.52	36.1	47.56	38.58	35.89	protein_coding	dystonin
Csf2ra	8.408	5.1567	0.69078	0.0895541	4.81	4.54	6.12	7.82	7.25	7	7.17	12.8	protein_coding	colony stimulating factor 2 receptor, alpha, low-affinity (granulocyte-macrophage)
Gtpbp2	50.288	41.31	0.283311	0.0900278	29.25	40.62	54.06	43.21	50.17	53.35	56.78	47.93	protein_coding	GTP binding protein 2
Sh3gl2	12.978	8.8633	0.542481	0.0905114	7.69	10.56	8.34	11.03	13.08	17.02	13.01	10.75	protein_coding	SH3-domain GRB2-like 2
Cgref1	8.996	5.63	0.663094	0.0905448	3.44	7.18	6.27	7.61	7.26	9.31	7.92	12.88	protein_coding	cell growth regulator with EF hand domain 1
Srebf1	29.95	37.0333	-0.306422	0.0906208	34.06	40.61	36.43	29.44	33.63	29.43	29.04	28.21	protein_coding	sterol regulatory element binding transcription factor 1
Irf2bpl	48.292	39.8933	0.273761	0.0906515	43.01	38.47	38.2	43.44	42.23	51.4	54.34	50.05	protein_coding	interferon regulatory factor 2 binding protein-like
Vwf	5.022	2.5967	0.917984	0.0907026	3.95	1.08	2.76	5.53	4.58	4.01	5.09	5.9	protein_coding	Von Willebrand factor
AI593442	8.536	5.27	0.68163	0.0909518	4.85	5.5	5.46	7.05	7	10.1	9.42	9.11	protein_coding	expressed sequence AI593442
Pak3	28.906	35.9	-0.312386	0.0911787	35.8	41.89	30.01	38.21	34.98	32.71	21.69	16.94	protein_coding	p21 protein (Cdc42/Rac)-activated kinase 3
Duxbl3	2.662	0.9933	1.31617	0.091399	0.85	0.39	1.74	5.34	2.67	1.85	2.7	0.75	protein_coding	double homeobox B-like 3
Pax6	20.382	26.27	-0.365448	0.0917076	24.81	26.67	27.33	14.52	27.81	22.46	20.89	16.23	protein_coding	paired box 6
Snrpn	145.494	119.503	0.280077	0.092138	115.38	115.58	127.55	138.31	118.89	139.31	156.53	174.43	protein_coding	small nuclear ribonucleoprotein N
Arhgap33	108.006	89.02	0.28162	0.0924347	84.19	84.55	98.32	98.33	99.58	113.49	116.82	111.81	protein_coding	Rho GTPase activating protein 33
Ank3	83.564	67.03	0.33076	0.0929625	60.37	66.56	74.16	80.6	79.75	102.8	88.61	66.06	protein_coding	ankyrin 3, epithelial
Gpr162	22.35	16.88	0.401064	0.0932079	12.89	17.81	19.94	18.11	18.43	27.06	22.3	25.85	protein_coding	G protein-coupled receptor 162
Shf	27.45	21.35	0.359403	0.0932866	21.87	20.48	21.7	23.97	25.83	26.2	28.79	32.46	protein_coding	Src homology 2 domain containing F
Ncdn	41.166	33.5633	0.292324	0.0935485	31.59	35.33	33.77	36.11	34.28	44.67	44.77	46	protein_coding	neurochondrin
Dnajb5	65.39	54.8033	0.253539	0.0935633	54.22	53.14	57.05	61.33	54.64	69.74	67.74	73.5	protein_coding	DnaJ heat shock protein family (Hsp40) member B5
Ctxn1	164.684	131.007	0.319131	0.0938905	140.45	123.09	129.48	132.11	128.16	161.62	176.16	225.37	protein_coding	cortexin 1
Itfg2	18.172	13.29	0.446464	0.0942963	15.07	11.36	13.44	16.94	19.1	17.2	17.88	19.74	protein_coding	integrin alpha FG-GAP repeat containing 2
Lfng	18.574	24.1567	-0.378205	0.0947143	22.37	26.78	23.32	18.74	19.12	15.41	20.13	19.47	protein_coding	LFNG O-fucosylpeptide 3-beta-N-acetylglucosaminyltransferase
Ccna2	43.39	52.35	-0.271326	0.095669	60.84	52.15	44.06	53.03	50.11	29.63	34.75	49.43	protein_coding	cyclin A2
Slc38a3	19.804	25.52	-0.365108	0.0967135	22.31	30.07	24.18	19.98	23.86	19.12	17.03	19.03	protein_coding	solute carrier family 38, member 3
Camk2a	19.768	14.7067	0.422284	0.0975132	13.1	15.26	15.76	18.25	18.04	22.28	19.34	20.93	protein_coding	calcium/calmodulin-dependent protein kinase II alpha
Cmbl	0.348	1.4133	-1.70257	0.0975853	2	1.58	0.66	0.34	0.28	0.35	0.42	0.35	protein_coding	carboxymethylenebutenolidase-like (Pseudomonas)
Ankrd16	42.6	34.95	0.283423	0.0980573	28.57	34.99	41.29	39.17	42.01	41.12	44.18	46.52	protein_coding	ankyrin repeat domain 16
Islr2	339.594	276.993	0.307229	0.0985268	287.21	258.67	285.1	353.26	320.88	373.23	357.33	293.27	protein_coding	immunoglobulin superfamily containing leucine-rich repeat 2
Syt6	45.148	37.2267	0.276646	0.0988716	32.83	34.58	44.27	40.53	41.36	50.82	49.91	43.12	protein_coding	synaptotagmin VI
Gpc2	152.43	125.65	0.282029	0.0990052	118.21	117.45	141.29	139.48	143.96	159.54	157.13	162.04	protein_coding	glypican 2 (cerebroglycan)
Rhbdl1	11.468	7.7133	0.563347	0.0992946	5.85	7.78	9.51	8.94	8.24	12.31	13.44	14.41	protein_coding	rhomboid, veinlet-like 1 (Drosophila)
Slc15a2	16.624	21.8433	-0.392649	0.0995761	17.83	22.88	24.82	15.25	19.74	15.95	16.61	15.57	protein_coding	solute carrier family 15 (H+/peptide transporter), member 2
Actl6b	84.448	69.4833	0.283173	0.0998255	58.11	70.33	80.01	73.05	72.72	93.6	93.91	88.96	protein_coding	actin-like 6B
Shb	30.974	24.6	0.329597	0.100351	27.02	21.61	25.17	31.77	25.64	26.31	33.16	37.99	protein_coding	src homology 2 domain-containing transforming protein B
Mhrt	2.334	4.5	-0.912641	0.100363	3.85	6.93	2.72	2.26	1.8	2.95	1.86	2.8	antisense	myosin heavy chain associated RNA transcript
Man2c1	56.592	46.73	0.275206	0.100365	33.41	44.78	62	45.43	52.42	63.19	56.2	65.72	protein_coding	mannosidase, alpha, class 2C, member 1
Ikzf1	26.82	20.9267	0.354784	0.101169	21.2	17.78	23.8	30.76	25.73	27.49	25.15	24.97	protein_coding	IKAROS family zinc finger 1
Selenof	122.718	146.943	-0.263942	0.101191	154.17	153.85	132.81	120.55	116.83	104.53	121.29	150.39	protein_coding	selenoprotein F
Ccl27a	109.814	88.69	0.305604	0.101842	70.83	91.3	103.94	91.58	88.05	115.82	122.9	130.72	protein_coding	chemokine (C-C motif) ligand 27A
Podxl2	194.236	157.617	0.296814	0.101877	142.89	158.15	171.81	159.99	159.7	201.93	207.59	241.97	protein_coding	podocalyxin-like 2
Tle2	12.356	8.4767	0.535756	0.102247	5.09	9.1	11.24	10.41	9.61	13.99	15	12.77	protein_coding	transducin-like enhancer of split 2
Tceal5	17.526	12.8433	0.443462	0.102374	10.47	13.87	14.19	13.79	14.01	18.37	20.01	21.45	protein_coding	transcription elongation factor A (SII)-like 5
Asphd2	35.46	28.6533	0.304984	0.102381	27.64	29.8	28.52	31.63	30.51	31.11	38.5	45.55	protein_coding	aspartate beta-hydroxylase domain containing 2
Rn18s-rs5	163.3	227.097	-0.455204	0.10294	331.45	167.18	182.66	202.52	183.03	165.8	148.35	116.8	rRNA	18s RNA, related sequence 5
Ppia	1416.93	1603.26	-0.175523	0.102946	1698.56	1643.71	1467.52	1493.42	1309.63	1327.33	1453.9	1500.39	protein_coding	peptidylprolyl isomerase A
BC037034	32.976	26.4467	0.315685	0.103597	23	26.86	29.48	29.15	26.86	32.97	34.29	41.61	protein_coding	cDNA sequence BC037034
Rab26os	32.514	26.0333	0.318025	0.103614	22.13	27.86	28.11	26.79	25.97	25.48	34.24	50.09	antisense	RAB26, member RAS oncogene family, opposite strand
Slc25a22	35.694	28.9133	0.301465	0.105037	25.23	32.17	29.34	29.46	34.04	39.47	36.54	38.96	protein_coding	solute carrier family 25 (mitochondrial carrier, glutamate), member 22
Tnc	51.776	69.2933	-0.398649	0.105136	69.66	75.82	62.4	36.53	79.64	60.28	48.28	34.15	protein_coding	tenascin C
Tmem150c	9.46	6.1333	0.613716	0.105262	5.64	5.09	7.67	7.13	7.74	12.98	10.07	9.38	protein_coding	transmembrane protein 150C
Tmem132a	63.596	53.5367	0.248174	0.105596	54.12	51.59	54.9	56.18	57.57	72.25	64.66	67.32	protein_coding	transmembrane protein 132A
Aldh7a1	20.776	26.46	-0.34834	0.105746	26.98	27.93	24.47	23.58	24.58	23.12	16.05	16.55	protein_coding	aldehyde dehydrogenase family 7, member A1
Tcf12	47.816	57.5067	-0.262845	0.105796	62.14	58.71	51.67	54.51	56.54	44.08	46.34	37.61	protein_coding	transcription factor 12
Cdk5r2	16.912	12.3633	0.446796	0.106075	10.3	13.96	12.83	13.95	12.34	17.59	16.68	24	protein_coding	cyclin-dependent kinase 5, regulatory subunit 2 (p39)
Qk	68.466	84.1767	-0.288343	0.106551	88.62	86.36	77.55	76.35	81.54	64.88	63.98	55.58	protein_coding	quaking
Rai14	12.638	17.1333	-0.436621	0.10664	19	17.11	15.29	11.24	18.13	13.82	10.78	9.22	protein_coding	retinoic acid induced 14
Elmod1	41.064	33.69	0.283618	0.106866	28.22	34.89	37.96	32.78	31.23	51.82	46.83	42.66	protein_coding	ELMO/CED-12 domain containing 1
Dlgap3	23.362	17.97	0.374973	0.106951	18.12	17.71	18.08	20.79	19.58	23.17	24.08	29.19	protein_coding	discs, large (Drosophila) homolog-associated protein 3
Grip2	11.322	7.68	0.551211	0.108203	6.04	7.94	9.06	9.21	8.79	13.31	11.31	13.99	protein_coding	glutamate receptor interacting protein 2
Arhgdig	13.338	9.36	0.503989	0.108444	6.89	10.86	10.33	9.5	9.68	13.89	14.37	19.25	protein_coding	Rho GDP dissociation inhibitor (GDI) gamma
Ube2d1	105.024	87.7633	0.255814	0.108676	89.3	84.41	89.58	93.86	93.26	99.37	113.58	125.05	protein_coding	ubiquitin-conjugating enzyme E2D 1
Tuba1c	29.872	36.5833	-0.292518	0.108698	45.3	33.35	31.1	37.27	36.47	21.35	27.78	26.49	protein_coding	tubulin, alpha 1C
Sez6	57.334	48.2067	0.248793	0.108902	49.19	45.08	50.35	51.78	53.31	60.13	57.65	63.8	protein_coding	seizure related gene 6
Prdx4	30.178	36.89	-0.289951	0.109098	39.52	38.42	32.73	29.19	31.17	24.74	28.4	37.39	protein_coding	peroxiredoxin 4
Ttc9b	29.572	23.5033	0.328499	0.109412	24.49	22.6	23.42	24.9	24.91	26.52	32.27	39.26	protein_coding	tetratricopeptide repeat domain 9B
Zmynd8	39.164	32.11	0.284365	0.10999	32.18	29.12	35.03	38.35	36.16	45.25	39.88	36.18	protein_coding	zinc finger, MYND-type containing 8
Pet100	29.658	23.59	0.327389	0.11003	24.81	23.23	22.73	25.02	25.32	23	30.39	44.56	protein_coding	PET100 homolog
Gnal	51.918	42.79	0.28011	0.11009	36.54	42.99	48.84	40.43	41.33	68.55	58.06	51.22	protein_coding	guanine nucleotide binding protein, alpha stimulating, olfactory type
Rasgrp2	24.68	19.1767	0.360607	0.110219	14.59	20.82	22.12	17.4	16.84	34.23	28.03	26.9	protein_coding	RAS, guanyl releasing protein 2
Tubb3	1187.43	1046.29	0.180996	0.110247	1096.12	945.59	1097.17	1160.28	1049.72	1110.04	1266.12	1351	protein_coding	tubulin, beta 3 class III
Calu	63.736	77.0733	-0.267757	0.110299	80.54	80.91	69.77	70.4	74.17	59.08	59.99	55.04	protein_coding	calumenin
Efnb3	36.618	29.8467	0.292568	0.110536	25.48	31.23	32.83	32.12	28.98	38.41	38.71	44.87	protein_coding	ephrin B3
Trp53inp1	19.49	24.9167	-0.353673	0.11118	28.42	25.18	21.15	23.42	26	17.74	16.03	14.26	protein_coding	transformation related protein 53 inducible nuclear protein 1
Gpx8	12.984	17.47	-0.425904	0.111452	18.91	19.37	14.13	12.09	11.85	8.47	12.46	20.05	protein_coding	glutathione peroxidase 8 (putative)
Zfp428	88.398	74.06	0.252222	0.111458	78.82	71.78	71.58	85.08	73.08	85	93.15	105.68	protein_coding	zinc finger protein 428
Lypd2	0	0.43	-2.15119	0.111559	1.29	0	0	0	0	0	0	0	protein_coding	Ly6/Plaur domain containing 2
Sema4g	26.81	21.0833	0.343551	0.111756	17.31	20.71	25.23	21.66	24.35	28.89	29.9	29.25	protein_coding	sema domain, immunoglobulin domain (Ig), transmembrane domain (TM) and short cytoplasmic domain, (semaphorin) 4G
Cacng4	56.84	47.7433	0.251306	0.111848	44.68	48.09	50.46	53.04	47.67	65.29	61.68	56.52	protein_coding	calcium channel, voltage-dependent, gamma subunit 4
Hells	9.388	13.2433	-0.49214	0.112119	14.01	15.07	10.65	11.55	11.26	9.46	7.34	7.33	protein_coding	helicase, lymphoid specific
Ngef	32.902	26.52	0.308546	0.112363	19.32	28.81	31.43	21.03	27.07	46.35	36.68	33.38	protein_coding	neuronal guanine nucleotide exchange factor
Gramd1a	106.384	87.8467	0.276676	0.112381	71.77	89.07	102.7	90.01	99.94	108.9	114.34	118.73	protein_coding	GRAM domain containing 1A
Igfbp5	16.334	21.31	-0.38239	0.112516	19.89	24.13	19.91	11.75	18.39	17.93	14.73	18.87	protein_coding	insulin-like growth factor binding protein 5
Nrxn1	50.994	42.6033	0.259786	0.112581	43.19	44.55	40.07	55.37	48.14	56.62	53.82	41.02	protein_coding	neurexin I
Marcksl1-ps4	1.572	0.4233	1.62878	0.11305	0.53	0.37	0.37	1.09	0.42	4.66	0	1.69	processed_pseudogene	MARCKS-like 1, pseudogene 4
Mir124a-1hg	75.658	61.5867	0.305039	0.113164	45.3	59.19	80.27	79.09	75.38	76.84	83.45	63.53	lincRNA	Mir124-1 host gene (non-protein coding)
Tmem240	8.496	5.4267	0.633653	0.113705	3.83	5.84	6.61	6.29	6.75	9.09	8.83	11.52	protein_coding	transmembrane protein 240
AI464131	3.404	5.84	-0.758535	0.11384	5.55	6.79	5.18	4.78	4.8	2.6	2.56	2.28	protein_coding	expressed sequence AI464131
Gprin1	46.232	38.55	0.260262	0.114223	38.87	36.86	39.92	41.32	37.64	51.83	51.04	49.33	protein_coding	G protein-regulated inducer of neurite outgrowth 1
Rps27a	884.23	1009.02	-0.187122	0.114238	1018.69	1025.18	983.2	888.42	829.17	821.89	977.59	904.08	protein_coding	ribosomal protein S27A
Cfp	7.946	4.9933	0.655794	0.114457	3.82	4.99	6.17	7.09	6.83	5.61	7.71	12.49	protein_coding	complement factor properdin
Morn4	65.594	55.56	0.236876	0.114752	56.88	52.56	57.24	63.49	54.4	63.25	65.48	81.35	protein_coding	MORN repeat containing 4
Ddx3y	7.904	4.96	0.657622	0.115093	0	0	14.88	0	0	14.52	12.86	12.14	protein_coding	DEAD (Asp-Glu-Ala-Asp) box polypeptide 3, Y-linked
Mmd2	24.242	30.1767	-0.315769	0.115706	28.45	33.67	28.41	21.46	24.48	22	23.91	29.36	protein_coding	monocyte to macrophage differentiation-associated 2
Clec2l	13.756	9.7867	0.48462	0.115791	9.32	9.89	10.15	12.23	8.11	14.19	15.25	19	protein_coding	C-type lectin domain family 2, member L
Mxra8	5.05	7.9233	-0.638413	0.116623	6.59	10.49	6.69	4.75	5.69	4.54	5.84	4.43	protein_coding	matrix-remodelling associated 8
Pak6	16.722	12.3233	0.435244	0.116661	10.18	13.75	13.04	14.27	13.41	20.2	16.82	18.91	protein_coding	p21 protein (Cdc42/Rac)-activated kinase 6
Fzd2	19.13	24.4233	-0.351691	0.116674	24.25	26.54	22.48	21.91	23.02	17.13	17.73	15.86	protein_coding	frizzled class receptor 2
Reln	35.632	29.0433	0.292669	0.116705	21.08	32.73	33.32	31.21	31.11	45.46	37.3	33.08	protein_coding	reelin
Cltb	54.12	45.4767	0.24846	0.116743	41.33	46.15	48.95	44.57	43.81	55.18	58.85	68.19	protein_coding	clathrin, light polypeptide (Lcb)
Pnmal2	61.766	51.78	0.256598	0.116894	49.11	50.89	55.34	57.95	50.34	74.49	69.37	56.68	protein_coding	PNMA-like 2
Ywhag	229.354	190.923	0.26816	0.117025	185.87	190.95	195.95	208.32	200.95	254.12	235.08	248.3	protein_coding	tyrosine 3-monooxygenase/tryptophan 5-monooxygenase activation protein, gamma polypeptide
Ect2	15.53	20.3233	-0.386657	0.117224	23.83	20.37	16.77	21.39	20.16	11.77	11.91	12.42	protein_coding	ect2 oncogene
Lamp2	22.496	28.1933	-0.325374	0.11762	30.94	29.36	24.28	24.52	25.76	20.31	20.54	21.35	protein_coding	lysosomal-associated membrane protein 2
Sez6l	10.19	6.8333	0.566644	0.117774	6.19	7.23	7.08	12.14	8.81	10.75	9.91	9.34	protein_coding	seizure related 6 homolog like
Ccdc106	14.228	10.21	0.472521	0.118167	7.68	8.97	13.98	11.96	10.67	14.62	14.68	19.21	protein_coding	coiled-coil domain containing 106
Ipo4	42.19	34.99	0.267724	0.119021	27.13	38.92	38.92	35.7	35.22	44.12	43.87	52.04	protein_coding	importin 4
Paics	101.184	123.627	-0.282554	0.119219	132.41	131.39	107.08	114.99	111.87	87.21	96.06	95.79	protein_coding	phosphoribosylaminoimidazole carboxylase, phosphoribosylaminoribosylaminoimidazole, succinocarboxamide synthetase
Htra1	8.648	12.2833	-0.501458	0.119228	10.79	13.8	12.26	9.1	9.59	8.08	7.79	8.68	protein_coding	HtrA serine peptidase 1
Pitpnm1	18.208	13.6367	0.412492	0.119433	10.09	16.04	14.78	14.95	13.86	20.65	18.41	23.17	protein_coding	phosphatidylinositol transfer protein, membrane-associated 1
Myo6	10.048	13.94	-0.468658	0.119438	13.82	16.42	11.58	10.77	12.87	9.47	9.2	7.93	protein_coding	myosin VI
Fgfr2	37.67	45	-0.257028	0.119517	45.69	50.82	38.49	38.36	41.78	27.25	39.56	41.4	protein_coding	fibroblast growth factor receptor 2
Fxyd1	12.892	17.2567	-0.418465	0.119639	13.99	20.86	16.92	9.08	13.86	8.8	11.83	20.89	protein_coding	FXYD domain-containing ion transport regulator 1
Kif11	22.966	28.6833	-0.320456	0.119801	34.64	27.91	23.5	31.03	30.13	16.01	17.18	20.48	protein_coding	kinesin family member 11
Tmem63b	74.364	62.5167	0.253284	0.119914	52.63	65.78	69.14	70.27	78.48	74.38	76.58	72.11	protein_coding	transmembrane protein 63b
Spef1	23.268	18.07	0.361237	0.120214	18.76	15.15	20.3	20.68	18.99	19.62	25.23	31.82	protein_coding	sperm flagellar 1
Bex1	90.714	76.22	0.247263	0.120532	68.52	78.24	81.9	81.94	79.82	85.03	94.25	112.53	protein_coding	brain expressed X-linked 1
Smarcd3	75.964	63.5433	0.254133	0.120625	58	66.13	66.5	61.96	61.54	80.22	81.34	94.76	protein_coding	SWI/SNF related, matrix associated, actin dependent regulator of chromatin, subfamily d, member 3
Slc35a4	36.902	44.2567	-0.262075	0.120947	56.59	38.37	37.81	35.93	48.2	30.01	37.22	33.15	protein_coding	solute carrier family 35, member A4
Dynll2	142.42	119.013	0.254302	0.120974	122.84	115.73	118.47	139.74	118.09	134.26	143.7	176.31	protein_coding	dynein light chain LC8-type 2
Camk2n2	28.17	22.4333	0.325587	0.121198	21.62	22.3	23.38	24.01	21.73	27.58	30.99	36.54	protein_coding	calcium/calmodulin-dependent protein kinase II inhibitor 2
Fam193b	28.198	22.46	0.325309	0.121313	18.64	21.78	26.96	24.49	24.65	25.51	29.57	36.77	protein_coding	family with sequence similarity 193, member B
Acap3	45.468	37.96	0.258843	0.12152	29.99	36.21	47.68	37.38	45.3	51.39	48.23	45.04	protein_coding	ArfGAP with coiled-coil, ankyrin repeat and PH domains 3
Efna3	9.7	6.4633	0.575259	0.121648	5.38	7.23	6.78	7.66	6.44	14.02	9.88	10.5	protein_coding	ephrin A3
Hdac7	26.314	20.79	0.33683	0.121905	17.5	19.9	24.97	23.33	23.38	25.18	27.65	32.03	protein_coding	histone deacetylase 7
Zfp580	33.114	26.87	0.298809	0.121996	29.47	24.83	26.31	27.7	24.73	27.89	34.11	51.14	protein_coding	zinc finger protein 580
Asphd1	7.542	4.7267	0.658904	0.122188	4.66	3.91	5.61	5.59	6.56	7.71	8.61	9.24	protein_coding	aspartate beta-hydroxylase domain containing 1
Rian	498.054	408.44	0.296426	0.122205	341.35	378.22	505.75	499.25	435.81	527.19	577.84	450.18	processed_transcript	RNA imprinted and accumulated in nucleus
Clspn	9.88	13.71	-0.468894	0.122294	16.29	12.79	12.05	12.65	14.24	7.55	7.12	7.84	protein_coding	claspin
Stx1a	26.992	21.4033	0.331661	0.122617	16.61	22.81	24.79	22.87	21.87	30.68	28.16	31.38	protein_coding	syntaxin 1A (brain)
Rnf126	38.464	31.7333	0.275215	0.122783	32.24	30.1	32.86	33.58	30.97	36.96	38.59	52.22	protein_coding	ring finger protein 126
Zfp821	54.182	45.7333	0.242996	0.122826	45.25	42.87	49.08	50.87	49.99	53.41	57.12	59.52	protein_coding	zinc finger protein 821
Tpx2	32.172	38.8967	-0.273954	0.12289	46.9	37.25	32.54	41.86	40.26	22.47	26.49	29.78	protein_coding	TPX2, microtubule-associated
Vps9d1	22.456	17.39	0.36522	0.122945	14.75	16.21	21.21	20.53	20.18	22.79	23.31	25.47	protein_coding	VPS9 domain containing 1
Syt1	24.76	19.43	0.34644	0.12332	17.42	20.53	20.34	25.27	20.54	32.52	23.67	21.8	protein_coding	synaptotagmin I
Ppil3	20.234	25.5633	-0.336746	0.123529	27.13	24.3	25.26	21.14	17.7	19.05	20.32	22.96	protein_coding	peptidylprolyl isomerase (cyclophilin)-like 3
Vps35	50.024	59.56	-0.247531	0.123646	60.49	63.71	54.48	54.08	53.16	54.29	50.45	38.14	protein_coding	VPS35 retromer complex component
Zcchc18	68.512	57.8267	0.242581	0.123671	48.42	60.32	64.74	58.83	56.9	71.14	74.79	80.9	protein_coding	zinc finger, CCHC domain containing 18
Ydjc	16.512	12.22	0.429174	0.123753	10.63	12.8	13.23	13.88	11.85	20.67	18.43	17.73	protein_coding	YdjC homolog (bacterial)
Cacng3	5.52	3.1633	0.778352	0.12391	3.08	2.81	3.6	5.26	3.84	7.31	5.22	5.97	protein_coding	calcium channel, voltage-dependent, gamma subunit 3
Fam131c	10.002	6.73	0.561693	0.124064	4.48	7.56	8.15	7.17	6.57	10.92	11.55	13.8	protein_coding	family with sequence similarity 131, member C
Ntrk2	38.516	46.4867	-0.267657	0.124091	42.92	53.04	43.5	32	43.42	50.69	39.58	26.89	protein_coding	neurotrophic tyrosine kinase, receptor, type 2
Hadha	39.434	46.87	-0.24937	0.124303	44.65	50.44	45.52	43.05	45.82	35.57	36.33	36.4	protein_coding	hydroxyacyl-Coenzyme A dehydrogenase/3-ketoacyl-Coenzyme A thiolase/enoyl-Coenzyme A hydratase (trifunctional protein), alpha subunit
Lrfn5	9.616	6.4167	0.573127	0.124475	5.17	6.5	7.58	9.61	8.26	14.5	9.05	6.66	protein_coding	leucine rich repeat and fibronectin type III domain containing 5
Ackr3	17.232	22.16	-0.361854	0.124537	25.38	21.99	19.11	22.57	16.69	13.16	17.57	16.17	protein_coding	atypical chemokine receptor 3
Ralyl	13.98	10.0633	0.467997	0.124649	9	9.87	11.32	13.17	11.89	17.39	14.2	13.25	protein_coding	RALY RNA binding protein-like
Celf4	55.876	47.3333	0.237933	0.125325	44.35	48.01	49.64	54.97	53.39	52.81	57.64	60.57	protein_coding	CUGBP, Elav-like family member 4
Limk2	53.15	44.8967	0.242236	0.125445	37.61	45.76	51.32	46.91	50.35	57.15	54.73	56.61	protein_coding	LIM motif-containing protein kinase 2
Satb2	7.63	4.8167	0.649114	0.125538	5.3	3.41	5.74	0.92	9.46	20.88	4.21	2.68	protein_coding	special AT-rich sequence binding protein 2
Cnrip1	25.068	19.7333	0.341979	0.125584	17.84	21.04	20.32	20.96	20.68	27.22	25.4	31.08	protein_coding	cannabinoid receptor interacting protein 1
Pip5k1c	72.18	60.82	0.24906	0.125757	53.44	60.89	68.13	63.56	68.27	78.87	77.71	72.49	protein_coding	phosphatidylinositol-4-phosphate 5-kinase, type 1 gamma
Tcerg1l	3.652	1.7967	0.973645	0.125765	1.46	1.88	2.05	4.83	2.26	3.62	2.81	4.74	protein_coding	transcription elongation regulator 1-like
Hipk2	13.558	17.95	-0.402864	0.125836	21.15	18.5	14.2	18.26	19.45	17.74	9.15	3.19	protein_coding	homeodomain interacting protein kinase 2
Sox6	14.412	18.9233	-0.391232	0.126229	23.01	18.65	15.11	20.47	17.22	13.7	13.39	7.28	protein_coding	SRY (sex determining region Y)-box 6
Gap43	288.8	237.227	0.277921	0.126372	207.19	241.58	262.91	257.04	219.73	294.21	309.02	364	protein_coding	growth associated protein 43
Pclaf	34.49	41.4067	-0.264075	0.126382	46.49	43.38	34.35	45.08	41.33	20.42	27.34	38.28	protein_coding	PCNA clamp associated factor
Nme1	65.532	55.5767	0.233159	0.126617	54.81	52.74	59.18	60.96	53.77	54.4	70.92	87.61	protein_coding	NME/NM23 nucleoside diphosphate kinase 1
Pam	33.888	40.6967	-0.26423	0.126765	43.38	38.46	40.25	27.58	44.05	36.77	32.67	28.37	protein_coding	peptidylglycine alpha-amidating monooxygenase
Dnajc19-ps	0.496	0	2.31227	0.12694	0	0	0	0.7	0.27	0.28	0.41	0.82	processed_pseudogene	DnaJ heat shock protein family (Hsp40) member C19, pseudogene
Ybx3	48.158	40.3833	0.250511	0.12703	44.47	38.21	38.47	37.27	40.68	41.34	47.77	73.73	protein_coding	Y box protein 3
Ube2n-ps1	3.682	1.8233	0.965176	0.127072	1.62	1.47	2.38	3.17	4.2	4.32	3.01	3.71	processed_pseudogene	ubiquitin-conjugating enzyme E2N, pseudogene 1
Fam171a2	66.572	56.5767	0.232487	0.12727	51.47	57.59	60.67	56.93	53.84	69.77	72.66	79.66	protein_coding	family with sequence similarity 171, member A2
Lime1	27.184	21.64	0.326067	0.127317	15.98	21.06	27.88	23.9	24.22	24.64	29.71	33.45	protein_coding	Lck interacting transmembrane adaptor 1
Cdkn1b	55.512	65.34	-0.232455	0.127672	64.88	68.95	62.19	55.9	63.05	54.22	56.7	47.69	protein_coding	cyclin-dependent kinase inhibitor 1B
Ephb1	43.702	36.53	0.256643	0.127755	37.98	35.26	36.35	43.01	37.33	45.5	47.12	45.55	protein_coding	Eph receptor B1
Prr18	10.978	7.5667	0.528294	0.127764	6.65	7.74	8.31	9.6	9.35	11.44	11.71	12.79	protein_coding	proline rich 18
Prr12	30.664	24.7633	0.305645	0.127768	27.97	20.63	25.69	24.66	24.77	24.48	32.55	46.86	protein_coding	proline rich 12
Timm10b	3.86	6.3233	-0.695622	0.128335	5.67	5.53	7.77	5.82	3	2.42	4.98	3.08	protein_coding	translocase of inner mitochondrial membrane 10B
Phactr3	50.03	42.1433	0.245898	0.12845	39.29	40.81	46.33	42.56	40.96	56.83	55.29	54.51	protein_coding	phosphatase and actin regulator 3
Plk2	80.528	67.6233	0.256381	0.128581	63.33	66.05	73.49	77.4	70.43	91.78	86.25	76.78	protein_coding	polo-like kinase 2
S1pr1	22.978	28.5567	-0.313349	0.128642	27.26	32.2	26.21	20.91	24.98	19.07	22.43	27.5	protein_coding	sphingosine-1-phosphate receptor 1
Sv2a	36.846	30.35	0.277578	0.129107	24.25	33.74	33.06	34.22	32.85	43.24	39.04	34.88	protein_coding	synaptic vesicle glycoprotein 2 a
Nsg1	356.36	299.557	0.250946	0.12915	282.1	293.64	322.93	317.94	294.22	382.55	382.79	404.3	protein_coding	neuron specific gene family member 1
Syt5	88.404	72.4	0.286598	0.129372	65.94	70.73	80.53	71.07	63.23	103.44	101.07	103.21	protein_coding	synaptotagmin V
Pdcl	26.434	32.38	-0.292762	0.129573	32.44	34.29	30.41	29.48	33.16	28.5	24.8	16.23	protein_coding	phosducin-like
Vis1	0	0.39	-2.04326	0.129669	0	1.17	0	0	0	0	0	0	misc_RNA	viral integration site 1
Col1a1	0.362	1.32	-1.57019	0.129817	1.63	0.49	1.84	0.35	0.31	0.34	0.43	0.38	protein_coding	collagen, type I, alpha 1
Emx2	8.616	12.1333	-0.489184	0.130105	13.67	13.98	8.75	11.14	9.43	4.85	8.88	8.78	protein_coding	empty spiracles homeobox 2
Ptprz1	144.64	186.823	-0.348593	0.13036	175.26	212.49	172.72	145.1	189.26	149.28	129.94	109.62	protein_coding	protein tyrosine phosphatase, receptor type Z, polypeptide 1
Mt2	62.414	78.0733	-0.346552	0.130704	75.52	95.28	63.42	44.26	58.65	41.76	55.94	111.46	protein_coding	metallothionein 2
Rgs4	33.65	27.49	0.289383	0.131253	21.53	28.91	32.03	23.26	31.16	46.44	40.1	27.29	protein_coding	regulator of G-protein signaling 4
Gnai3	53.574	63.2433	-0.236287	0.131729	66.19	65.95	57.59	61.09	61.07	50.51	48.78	46.42	protein_coding	guanine nucleotide binding protein (G protein), alpha inhibiting 3
Trp53i11	63.718	54.3567	0.227923	0.13174	58.18	49.32	55.57	54.64	59.67	64.36	69.48	70.44	protein_coding	transformation related protein 53 inducible protein 11
Fzd3	14.806	19.3033	-0.381149	0.131864	19.41	22.42	16.08	20.33	21.5	20.32	8.48	3.4	protein_coding	frizzled class receptor 3
Zfp414	49.366	41.64	0.242995	0.132203	37.73	40.26	46.93	46.24	46.57	41.62	46.81	65.59	protein_coding	zinc finger protein 414
Rnf123	22.502	17.5467	0.355309	0.132334	15.44	18.56	18.64	20.35	25.1	22.18	23.08	21.8	protein_coding	ring finger protein 123
Zhx2	12.838	17.04	-0.406366	0.132381	19.72	15.92	15.48	13.56	14.59	11.9	12.86	11.28	protein_coding	zinc fingers and homeoboxes 2
Sdc3	73.928	62.4667	0.245317	0.132491	60.34	65.23	61.83	67.75	65.53	86	74.28	76.08	protein_coding	syndecan 3
Gpsm1	62.476	53.3033	0.2273	0.132628	50.45	50.17	59.29	55.87	55.41	62.86	65.5	72.74	protein_coding	G-protein signalling modulator 1 (AGS3-like, C. elegans)
Timp3	8.722	12.23	-0.483126	0.133051	11.62	13.7	11.37	9.49	10.27	8.71	8.13	7.01	protein_coding	tissue inhibitor of metalloproteinase 3
Snhg20	28.928	23.28	0.31057	0.13308	19.18	27.57	23.09	23.62	23.83	27.97	28.9	40.32	lincRNA	small nucleolar RNA host gene 20
Ppp2r5b	36.472	30.0933	0.275	0.13312	28.29	29.79	32.2	32.47	31.08	35.6	39.58	43.63	protein_coding	protein phosphatase 2, regulatory subunit B', beta
Polr2k	69.464	81.2167	-0.227643	0.133285	79.16	80.86	83.63	68.38	65.32	61.28	67.26	85.08	protein_coding	polymerase (RNA) II (DNA directed) polypeptide K
Evl	164.33	135.47	0.269237	0.133323	146.71	123.2	136.5	143.47	130.79	152.26	179.33	215.8	protein_coding	Ena-vasodilator stimulated phosphoprotein
Pitpnm2	17.036	12.7733	0.410654	0.133417	11	13.46	13.86	15.58	16.43	20.46	17.19	15.52	protein_coding	phosphatidylinositol transfer protein, membrane-associated 2
Kif2c	18.71	23.7067	-0.340763	0.133486	28.27	23.22	19.63	24.27	22.27	13.14	15	18.87	protein_coding	kinesin family member 2C
Acot7	64.978	55.4567	0.226134	0.133857	51.94	56.34	58.09	61.12	52.34	65.17	66.3	79.96	protein_coding	acyl-CoA thioesterase 7
Prkar1b	61.246	50.9567	0.270895	0.134025	43.74	52.03	57.1	49.95	54.08	81.26	65.21	55.73	protein_coding	protein kinase, cAMP dependent regulatory, type I beta
B4galnt4	49.04	41.3967	0.242867	0.134191	35.09	43.18	45.92	43.11	43.44	53.32	52.78	52.55	protein_coding	beta-1,4-N-acetyl-galactosaminyl transferase 4
Nnat	2173.64	1940.07	0.157337	0.134305	1924.92	1849.73	2045.57	2198.25	1799.57	1848.13	2406.8	2615.46	protein_coding	neuronatin
P3h3	26.848	21.4367	0.321748	0.134513	16.72	21.74	25.85	21.38	26.2	26.65	28.79	31.22	protein_coding	prolyl 3-hydroxylase 3
Actb	1265.41	1097.47	0.19442	0.134607	1222.84	1003.9	1065.68	1249.56	1093.7	1017.01	1327.17	1639.63	protein_coding	actin, beta
Clstn3	20.496	15.8067	0.37092	0.134673	13.49	16.48	17.45	19.4	17.8	24.46	20.25	20.57	protein_coding	calsyntenin 3
Tceal9	122.61	144.357	-0.236482	0.134687	146.07	150.08	136.92	123.23	112.2	108.32	133.12	136.18	protein_coding	transcription elongation factor A like 9
Micu1	26.972	32.89	-0.28629	0.134827	36.52	29.65	32.5	26.69	30.97	26.69	26.41	24.1	protein_coding	mitochondrial calcium uptake 1
Pdzd4	65.316	55.76	0.228101	0.135523	53.48	53.28	60.52	63.31	54.67	70.19	71.64	66.77	protein_coding	PDZ domain containing 4
Cfap54	1.224	2.7067	-1.07099	0.135569	2.07	3.45	2.6	1.27	1.09	1.17	1.6	0.99	protein_coding	cilia and flagella associated protein 54
Ulk3	18.06	13.6867	0.395566	0.135709	9.22	14.78	17.06	16.68	18.25	20.29	19.91	15.17	protein_coding	unc-51-like kinase 3
Bmyc	27.466	22.0067	0.316786	0.13582	22.06	20.32	23.64	23.36	20.84	24.75	26.43	41.95	protein_coding	brain expressed myelocytomatosis oncogene
Ckap2l	22.226	27.61	-0.312668	0.1359	31.8	27.19	23.84	27.79	28.43	16.88	18.07	19.96	protein_coding	cytoskeleton associated protein 2-like
Kcnq2	44.344	37.0767	0.258793	0.13606	31.97	36.28	42.98	45.22	44.21	56.43	41.67	34.19	protein_coding	potassium voltage-gated channel, subfamily Q, member 2
Sla	5.254	3.0267	0.76996	0.136481	3.05	3.17	2.86	2.82	4.97	11.35	3.41	3.72	protein_coding	src-like adaptor
Gstm5	60.49	70.4867	-0.222796	0.136805	73.01	73.71	64.74	57.2	61.89	47.57	62	73.79	protein_coding	glutathione S-transferase, mu 5
Vrk2	1.788	3.5133	-0.928687	0.136945	4.88	2.61	3.05	2.13	1.86	1.69	1.08	2.18	protein_coding	vaccinia related kinase 2
Mid1	25.602	31.3333	-0.29146	0.137553	35.37	28.23	30.4	13.36	14.22	26.66	28.13	45.64	protein_coding	midline 1
Flii	36.296	30.0033	0.272349	0.137649	26.33	27.8	35.88	32.25	34.17	37.98	35.99	41.09	protein_coding	flightless I actin binding protein
Mcm2	30.662	36.9333	-0.26868	0.137719	43.02	35.53	32.25	40.46	36.15	22.56	25.99	28.15	protein_coding	minichromosome maintenance complex component 2
Baalc	7.846	11.1433	-0.500731	0.137898	10.18	14.8	8.45	5.88	8.67	10.81	7.26	6.61	protein_coding	brain and acute leukemia, cytoplasmic
Rpl3	654.988	754.923	-0.198414	0.137916	717.96	744.48	802.33	656.07	638.45	629.28	710.27	640.87	protein_coding	ribosomal protein L3
Dynll1	229.612	140.13	0.633969	0.13863	142.21	129.85	148.33	143.93	120.65	120.75	148.42	614.31	protein_coding	dynein light chain LC8-type 1
Hmmr	10.512	14.2767	-0.438438	0.138639	16.23	15.05	11.55	13.78	12.92	7.31	9.43	9.12	protein_coding	hyaluronan mediated motility receptor (RHAMM)
Zfp692	14.28	10.45	0.444619	0.138732	8.11	10.28	12.96	11.55	12.14	13.06	14.85	19.8	protein_coding	zinc finger protein 692
Rpl34-ps1	132.47	292.123	-1.13867	0.139048	297.55	297.35	281.47	5.45	214.05	208.89	7.44	226.52	processed_pseudogene	ribosomal protein L34, pseudogene 1
Malat1	100.936	77.84	0.392624	0.139273	52.23	72.03	109.26	134.14	90.14	115.38	81.56	83.46	lincRNA	metastasis associated lung adenocarcinoma transcript 1 (non-coding RNA)
Dpf1	91.63	76.7967	0.257565	0.139355	65.7	74.43	90.26	88	76.47	97.77	103.26	92.65	protein_coding	D4, zinc and double PHD fingers family 1
Nde1	32.81	39.2667	-0.259523	0.139668	45.8	37.44	34.56	39.59	39.06	22.83	27.25	35.32	protein_coding	nudE neurodevelopment protein 1
Tmem267	10.356	7.1433	0.526793	0.13981	6.98	8.37	6.08	6.72	11.71	11.88	9.84	11.63	protein_coding	transmembrane protein 267
Cdc73	15.752	20.2767	-0.363046	0.1403	23.25	18.49	19.09	19.4	17.99	15.02	15.37	10.98	protein_coding	cell division cycle 73, Paf1/RNA polymerase II complex component
Cnr1	19.214	14.7433	0.377974	0.140313	14.56	13.33	16.34	18.6	17.67	23.04	19.88	16.88	protein_coding	cannabinoid receptor 1 (brain)
Aes	285.83	230.76	0.288832	0.140342	235.9	218.97	237.41	245.22	226.79	232.39	290.27	434.48	protein_coding	amino-terminal enhancer of split
Rab3b	16.806	12.6433	0.405802	0.140354	10.84	14.65	12.44	13.51	12.27	18.2	17.41	22.64	protein_coding	RAB3B, member RAS oncogene family
Slc25a17	33.898	40.3967	-0.253484	0.140552	37.24	41.41	42.54	32.94	34.26	30.63	36.86	34.8	protein_coding	solute carrier family 25 (mitochondrial carrier, peroxisomal membrane protein), member 17
Rps3	705.818	812.877	-0.197734	0.140638	850.57	783.13	804.93	730.51	661.85	674.06	778.39	684.28	protein_coding	ribosomal protein S3
Tmem123	17.836	22.6267	-0.342403	0.140754	23.74	23.51	20.63	22.54	20.94	13.9	15.59	16.21	protein_coding	transmembrane protein 123
Pde2a	38.332	31.8867	0.263505	0.141112	27.29	30.46	37.91	34.44	36.31	46.4	38.22	36.29	protein_coding	phosphodiesterase 2A, cGMP-stimulated
Ccne2	6.638	9.6633	-0.534687	0.141485	9.1	11.89	8	9.65	9.22	5.27	4.2	4.85	protein_coding	cyclin E2
Lmo4	189.778	158.99	0.249868	0.142312	150.73	160.71	165.53	163.72	158.54	181.93	211.04	233.66	protein_coding	LIM domain only 4
Dusp26	29.512	23.9367	0.299363	0.14283	21.21	20.47	30.13	25.36	22.32	32.07	36.65	31.16	protein_coding	dual specificity phosphatase 26 (putative)
Kit	7.548	4.8633	0.619955	0.14284	5.15	4.8	4.64	6.95	5.96	7.5	6.73	10.6	protein_coding	KIT proto-oncogene receptor tyrosine kinase
Scmh1	58.464	49.8233	0.229185	0.143171	47.18	44.17	58.12	52.31	47.1	64.08	61.66	67.17	protein_coding	sex comb on midleg homolog 1
Gnb2	378.352	322.163	0.223121	0.143202	330.38	305.61	330.5	337.89	343.21	329.04	389.02	492.6	protein_coding	guanine nucleotide binding protein (G protein), beta 2
Plekha5	34.52	28.48	0.275079	0.143771	21.23	29.41	34.8	33.09	33.57	34.77	34.33	36.84	protein_coding	pleckstrin homology domain containing, family A member 5
St8sia2	53.356	45.2933	0.237081	0.143921	45.79	42.61	47.48	48.2	50.76	64.36	55.82	47.64	protein_coding	ST8 alpha-N-acetyl-neuraminide alpha-2,8-sialyltransferase 2
Sdccag3	83.5	70.82	0.238708	0.144001	63.11	66.79	82.56	73.31	79.43	87.57	87.03	90.16	protein_coding	serologically defined colon cancer antigen 3
Wdr13	72.702	61.33	0.249309	0.14401	51.17	62.06	70.76	62.53	68.97	84.49	76.23	71.29	protein_coding	WD repeat domain 13
Palm	109.352	92.6267	0.237889	0.144455	94.63	86.39	96.86	97.34	95.09	111.16	116.33	126.84	protein_coding	paralemmin
Zcchc24	11.382	15.2267	-0.417178	0.144511	15.98	16	13.7	11.79	12.51	10.26	10.65	11.7	protein_coding	zinc finger, CCHC domain containing 24
R3hdm2	61.32	52.47	0.222206	0.144743	53.54	48.75	55.12	51.4	54.49	59.35	64.75	76.61	protein_coding	R3H domain containing 2
Vgf	8.45	5.6067	0.5799	0.144802	4.56	7.44	4.82	6.3	4.93	8.75	7.28	14.99	protein_coding	VGF nerve growth factor inducible
Ssbp3	72.65	61.9733	0.22805	0.14481	61.28	60.57	64.07	65.43	64.51	75.97	72.89	84.45	protein_coding	single-stranded DNA binding protein 3
Cacna2d2	9.198	6.2233	0.553133	0.14529	5.13	7.44	6.1	11.11	8.62	8.43	9.31	8.52	protein_coding	calcium channel, voltage-dependent, alpha 2/delta subunit 2
Dlgap4	144.314	120.84	0.252462	0.145401	117.4	106.71	138.41	130.15	121.46	138.81	159.53	171.62	protein_coding	discs, large homolog-associated protein 4 (Drosophila)
R3hdm4	97.81	82.9767	0.232834	0.145468	85.44	78.3	85.19	86.47	85.34	91.72	104.4	121.12	protein_coding	R3H domain containing 4
Nxph3	1.106	0.2433	1.73977	0.145521	0.29	0.24	0.2	0.25	1.19	3.23	0.29	0.57	protein_coding	neurexophilin 3
Pacsin3	14.768	19.0967	-0.369396	0.145589	18.33	19.31	19.65	14.97	15.87	12.46	12.53	18.01	protein_coding	protein kinase C and casein kinase substrate in neurons 3
Lxn	29.596	35.6033	-0.266888	0.145849	36.43	39.07	31.31	27.72	25.74	21.87	30.68	41.97	protein_coding	latexin
Rdx	50.61	61.1633	-0.263924	0.146012	64.77	64.46	54.26	61.18	61.57	47.93	47.01	35.36	protein_coding	radixin
Mlip	0.818	0.1133	1.98346	0.146312	0	0.19	0.15	0.38	0.44	2.75	0.23	0.29	protein_coding	muscular LMNA-interacting protein
Dpysl4	48.578	41.2867	0.232553	0.146616	42.23	39.02	42.61	45.74	40.78	45.59	53.11	57.67	protein_coding	dihydropyrimidinase-like 4
Chga	28.33	22.9233	0.30272	0.146738	25.06	20.74	22.97	27.67	27.44	27.52	31.99	27.03	protein_coding	chromogranin A
Arpc1a	118.242	99.7267	0.238723	0.146769	102.83	92.71	103.64	108.1	102.41	103.68	125.02	152	protein_coding	actin related protein 2/3 complex, subunit 1A
Adgrl2	56.654	46.85	0.284107	0.146823	40.56	50.41	49.58	47.41	55.55	77.38	58.47	44.46	protein_coding	adhesion G protein-coupled receptor L2
Gfra4	11.954	8.5433	0.477385	0.147549	7.37	8.4	9.86	10.22	7.75	13.96	12.62	15.22	protein_coding	glial cell line derived neurotrophic factor family receptor alpha 4
Gprc5b	16.18	20.6733	-0.352451	0.147672	20.56	18.95	22.51	17.23	19.06	17.06	13.11	14.44	protein_coding	G protein-coupled receptor, family C, group 5, member B
Dag1	30.082	36.1167	-0.263912	0.14844	38.15	37.22	32.98	33.41	34.41	34.74	27.27	20.58	protein_coding	dystroglycan 1
Rps12-ps26	0.284	1.1133	-1.5993	0.148484	1.17	0.81	1.36	0.26	0	0.62	0.23	0.31	processed_pseudogene	ribosomal protein S12, pseudogene 26
Entpd4	9.466	6.4667	0.539753	0.148552	5.46	3.65	10.29	10.61	9.96	8.99	9.97	7.8	protein_coding	ectonucleoside triphosphate diphosphohydrolase 4
Kcnmb4	18.712	14.3933	0.374397	0.149108	12	14.55	16.63	18.55	14.94	18.63	19.55	21.89	protein_coding	potassium large conductance calcium-activated channel, subfamily M, beta member 4
Npdc1	192.192	158.94	0.270619	0.149142	132.42	155.85	188.55	155.01	171.29	191.47	210.68	232.51	protein_coding	neural proliferation, differentiation and control 1
Shkbp1	43.154	36.3933	0.243703	0.14933	32.66	35.52	41	42.61	39.45	38.45	44.11	51.15	protein_coding	Sh3kbp1 binding protein 1
Mki67	43.602	52.14	-0.257036	0.14943	61.52	51.67	43.23	55.13	54.62	26.79	37.47	44	protein_coding	antigen identified by monoclonal antibody Ki 67
Siva1	29.844	35.8067	-0.263086	0.150277	42.42	35.29	29.71	32.41	36.62	21.64	25.36	33.19	protein_coding	SIVA1, apoptosis-inducing factor
Igfbp2	52.324	60.8033	-0.217776	0.150911	69.83	57.79	54.79	51.93	47.15	51.25	47.46	63.83	protein_coding	insulin-like growth factor binding protein 2
Atxn2	77.154	65.7867	0.226703	0.151184	61.25	63.48	72.63	67.37	69.12	75.41	77.31	96.56	protein_coding	ataxin 2
Lhx2	24.64	30.07	-0.287308	0.151232	33.72	28.11	28.38	19.39	27.8	23.61	23.17	29.23	protein_coding	LIM homeobox protein 2
Adk	13.364	17.43	-0.381395	0.151645	18.18	17.38	16.73	14.09	13.45	11.93	13.3	14.05	protein_coding	adenosine kinase
Glmp	34.312	28.4033	0.270262	0.151777	29.91	28.12	27.18	28.35	36.2	23.13	33.1	50.78	protein_coding	glycosylated lysosomal membrane protein
H2afz	537.274	641.337	-0.262192	0.151914	752.3	645.39	526.32	606.17	555.35	369.47	501.31	654.07	protein_coding	H2A histone family, member Z
Ywhah	163.708	138.637	0.234153	0.152524	137.18	139.7	139.03	155.47	137.73	153.11	165.71	206.52	protein_coding	tyrosine 3-monooxygenase/tryptophan 5-monooxygenase activation protein, eta polypeptide
Mid1ip1	47.27	54.9633	-0.21845	0.152709	55.48	60.03	49.38	42.55	44.69	43.25	50.51	55.35	protein_coding	Mid1 interacting protein 1 (gastrulation specific G12-like (zebrafish))
Tox2	16.434	12.4367	0.397293	0.152716	13.15	11.21	12.95	12.83	11.82	13.65	19.43	24.44	protein_coding	TOX high mobility group box family member 2
Ampd3	7.434	10.52	-0.495197	0.15332	10.43	10.98	10.15	7.69	9.12	6.62	6.61	7.13	protein_coding	adenosine monophosphate deaminase 3
Gstm6	4.068	2.21	0.843312	0.153555	1.84	1.56	3.23	6.3	1.91	1.61	2.49	8.03	protein_coding	glutathione S-transferase, mu 6
Meis2	323.358	278.323	0.213349	0.153666	277.89	264.66	292.42	291.88	298.79	302.09	341.03	383	protein_coding	Meis homeobox 2
F730043M19Rik	5.774	3.5133	0.695925	0.153676	1.71	3.19	5.64	5.69	5.05	9.34	5.79	3	bidirectional_promoter_lncRNA	RIKEN cDNA F730043M19 gene
Rab15	12.568	9.12	0.455997	0.15465	7.56	10.06	9.74	10.43	9.36	14.11	13.92	15.02	protein_coding	RAB15, member RAS oncogene family
C330027C09Rik	16.602	21.0667	-0.342616	0.154806	22.6	21.11	19.49	19.29	18.4	11.74	15.22	18.36	protein_coding	RIKEN cDNA C330027C09 gene
Vps16	51.784	44.29	0.223395	0.154995	42.19	45.05	45.63	49.71	49.81	46.2	48.92	64.28	protein_coding	VSP16 CORVET/HOPS core subunit
Snrpa	113.366	95.6033	0.237069	0.155091	97.35	92.48	96.98	100.88	102.33	94.12	117.53	151.97	protein_coding	small nuclear ribonucleoprotein polypeptide A
Rbfox3	16.408	12.4367	0.395026	0.155219	12.15	12.65	12.51	12.64	14.45	22.97	17.26	14.72	protein_coding	RNA binding protein, fox-1 homolog (C. elegans) 3
Adgrv1	10.06	13.5833	-0.4299	0.155921	16.19	12.91	11.65	11.39	11.29	7.83	8.3	11.49	protein_coding	adhesion G protein-coupled receptor V1
Igsf9	51.236	43.6533	0.229929	0.156273	32.82	40.73	57.41	44.59	47.5	53.56	56.81	53.72	protein_coding	immunoglobulin superfamily, member 9
Cck	1.516	0.4833	1.43054	0.156421	0.33	0.68	0.44	0.45	2.03	3.78	0.58	0.74	protein_coding	cholecystokinin
Mb21d2	21.446	16.8833	0.341554	0.156665	15.66	15.97	19.02	18.73	19.46	23.38	23.21	22.45	protein_coding	Mab-21 domain containing 2
BC023719	4.826	7.34	-0.593703	0.156714	4.87	8.81	8.34	3.58	4.12	6.03	6.81	3.59	antisense	cDNA sequence BC023719
Serp2	31.35	25.78	0.279675	0.156841	21.57	28.11	27.66	25.72	22.76	33.83	32.73	41.71	protein_coding	stress-associated endoplasmic reticulum protein family member 2
Cacng7	67.824	58.3133	0.216014	0.156943	54.79	55.86	64.29	60.62	63.23	63.2	73.55	78.52	protein_coding	calcium channel, voltage-dependent, gamma subunit 7
Gas1	15.22	19.48	-0.35475	0.157183	21.93	20.12	16.39	12.54	19.95	14.91	15.05	13.65	protein_coding	growth arrest specific 1
Dtnb	23.068	18.3367	0.327858	0.157639	14.96	18.43	21.62	21.65	21.57	22.69	21.67	27.76	protein_coding	dystrobrevin, beta
Epb41l1	32.034	26.41	0.27609	0.15801	22.02	27.96	29.25	28.9	28.11	43.2	32.89	27.07	protein_coding	erythrocyte membrane protein band 4.1 like 1
Acsbg1	21.402	26.3933	-0.302143	0.158075	24.89	29.6	24.69	20.84	21.89	17.87	21.71	24.7	protein_coding	acyl-CoA synthetase bubblegum family member 1
Adap1	19.258	14.9633	0.360062	0.158237	12.99	16.16	15.74	16.36	14.64	22.61	20.58	22.1	protein_coding	ArfGAP with dual PH domains 1
Hba-a1	2300.92	2922.33	-0.382031	0.158552	3313.37	3415.23	2038.39	2649.45	1772.62	933.62	2258.5	3890.41	protein_coding	hemoglobin alpha, adult chain 1
Gpam	14.022	18.1067	-0.367247	0.158589	17.58	20.48	16.26	16.16	17.41	17.13	12.15	7.26	protein_coding	glycerol-3-phosphate acyltransferase, mitochondrial
Fbxo7	14.286	10.6267	0.421317	0.158744	9.94	9.89	12.05	11.29	11.65	15.11	15.72	17.66	protein_coding	F-box protein 7
Clasrp	39.464	33.1767	0.248179	0.158748	25.45	34.31	39.77	32.32	37.55	39.48	39.12	48.85	protein_coding	CLK4-associating serine/arginine rich protein
Sfswap	75.942	64.8533	0.228638	0.15875	55.25	63.87	75.44	67.67	71	81.52	77.07	82.45	protein_coding	splicing factor, suppressor of white-apricot homolog (Drosophila)
Il17rc	0.576	1.6067	-1.30584	0.158808	1.16	3.44	0.22	0.48	0.68	0.67	0.24	0.81	protein_coding	interleukin 17 receptor C
Mettl22	13.144	9.6467	0.440092	0.15905	8.55	8.67	11.72	11.43	10.59	11.09	14.91	17.7	protein_coding	methyltransferase like 22
Kirrel3	18.764	14.5367	0.364201	0.159134	13	16.36	14.25	18.73	17.32	21.57	20.25	15.95	protein_coding	kin of IRRE like 3 (Drosophila)
Snw1	37.456	44.1633	-0.236891	0.159768	47.54	44.72	40.23	42.93	44.37	37.85	36.69	25.44	protein_coding	SNW domain containing 1
Gale	9.56	6.62	0.520649	0.159966	6.33	6.65	6.88	8.07	9.16	10.81	8.75	11.01	protein_coding	galactose-4-epimerase, UDP
Prkce	17.498	13.4367	0.37663	0.16046	12.11	14.53	13.67	15.08	15.27	24.69	18.17	14.28	protein_coding	protein kinase C, epsilon
Slc4a4	6.072	8.8333	-0.532946	0.160501	7.62	10.99	7.89	5.98	7.57	7.6	5.37	3.84	protein_coding	solute carrier family 4 (anion exchanger), member 4
Atp9a	81.928	69.8467	0.235264	0.160655	69.28	70.17	70.09	75.41	77.73	94.44	84	78.06	protein_coding	ATPase, class II, type 9A
Cenpt	28.048	22.84	0.293577	0.16069	20.23	23.47	24.82	24.91	29.91	26.16	27.3	31.96	protein_coding	centromere protein T
Sfxn5	16.78	21.1967	-0.336168	0.16102	18.22	23.91	21.46	14.63	17.48	17.17	16.08	18.54	protein_coding	sideroflexin 5
Fgfbp3	51.448	59.78	-0.221376	0.161069	55.92	65.58	57.84	40.01	46.95	38.88	54.86	76.54	protein_coding	fibroblast growth factor binding protein 3
Zmiz2	90.748	77.6133	0.224265	0.16127	81.94	68.97	81.93	79.56	83.6	89.82	97.32	103.44	protein_coding	zinc finger, MIZ-type containing 2
Prdx6	98.632	116.293	-0.248658	0.161579	106.58	124.23	118.07	80.98	95.97	77.69	96.81	141.71	protein_coding	peroxiredoxin 6
Nusap1	25.252	30.6033	-0.277349	0.161583	36.5	29.84	25.47	32.99	29.49	15.27	20.6	27.91	protein_coding	nucleolar and spindle associated protein 1
Alg2	56.934	48.9333	0.217791	0.161735	46.39	47.63	52.78	51.47	55.39	57.25	63.61	56.95	protein_coding	asparagine-linked glycosylation 2 (alpha-1,3-mannosyltransferase)
Ergic3	115.614	99.0767	0.223543	0.162128	96.9	98.08	102.25	103.59	114.38	114.14	118.79	127.17	protein_coding	ERGIC and golgi 3
Hepacam	10.754	14.33	-0.411317	0.162189	12.75	16.7	13.54	10.35	10.85	8.76	11.53	12.28	protein_coding	hepatocyte cell adhesion molecule
Slc6a17	17.658	13.5933	0.373098	0.162254	11.42	13.02	16.34	14.35	16.08	24.68	17.32	15.86	protein_coding	solute carrier family 6 (neurotransmitter transporter), member 17
P2ry12	14.682	18.8133	-0.356327	0.162606	21.61	17.56	17.27	13.73	23.18	9.63	8.07	18.8	protein_coding	purinergic receptor P2Y, G-protein coupled 12
Adora1	12.054	8.7433	0.456371	0.162845	7.47	8.51	10.25	10.34	10.79	15.51	12.83	10.8	protein_coding	adenosine A1 receptor
Kcnj10	8.318	11.4867	-0.461038	0.162998	11.83	12.87	9.76	8.3	9.68	7	8.47	8.14	protein_coding	potassium inwardly-rectifying channel, subfamily J, member 10
Zic1	7.936	5.2967	0.570942	0.163012	5.15	5.4	5.34	8.78	5.11	4.47	9.84	11.48	protein_coding	zinc finger protein of the cerebellum 1
Elmo2	42.164	35.7067	0.237829	0.163171	33.94	37.56	35.62	41.83	41.73	40.86	39.95	46.45	protein_coding	engulfment and cell motility 2
Golga7b	11.882	8.6	0.459359	0.163288	7.76	8.74	9.3	10.49	9.3	15.96	11.84	11.82	protein_coding	golgi autoantigen, golgin subfamily a, 7B
Slc10a4	7.848	5.2267	0.573855	0.163363	4.6	6.06	5.02	10.52	5.86	6.45	7.31	9.1	protein_coding	solute carrier family 10 (sodium/bile acid cotransporter family), member 4
Uhrf1	37.74	44.3833	-0.233967	0.163893	52.25	42.98	37.92	47.11	46.24	28.91	29.6	36.84	protein_coding	ubiquitin-like, containing PHD and RING finger domains, 1
Sem1	71.226	82.84	-0.223292	0.16401	88.27	81.86	78.39	76.15	66.75	52.52	66.96	93.75	protein_coding	SEM1, 26S proteasome complex subunit
Grb14	7.88	5.2567	0.571568	0.164039	5.39	5.56	4.82	7.48	5.96	8.04	7.3	10.62	protein_coding	growth factor receptor bound protein 14
Srrd	19.056	14.8467	0.356147	0.164694	16.17	14.2	14.17	15.21	16.6	18.51	18.75	26.21	protein_coding	SRR1 domain containing
Syt7	9.406	6.5233	0.51835	0.164962	5.01	6.71	7.85	7.4	7.57	13.18	9.2	9.68	protein_coding	synaptotagmin VII
Phf24	21.886	17.3633	0.330534	0.165336	13.5	17.67	20.92	20.22	18.43	29.49	21.41	19.88	protein_coding	PHD finger protein 24
Mast2	64.64	55.6533	0.216961	0.165991	49.33	52.09	65.54	56.22	60.95	72.28	69.27	64.48	protein_coding	microtubule associated serine/threonine kinase 2
Dkk3	9.228	12.5267	-0.437118	0.166026	11.4	14.9	11.28	8.03	11.1	9.43	8.41	9.17	protein_coding	dickkopf WNT signaling pathway inhibitor 3
Ncor2	61.408	52.9967	0.209814	0.166188	55.78	48.1	55.11	58.63	52.52	56.41	62.6	76.88	protein_coding	nuclear receptor co-repressor 2
Hexb	35.204	44.7233	-0.34679	0.166255	57.88	40.91	35.38	44.01	48.24	20.73	18.4	44.64	protein_coding	hexosaminidase B
Supt16	40.96	48.1467	-0.230899	0.166577	51.94	47.97	44.53	49.24	49.36	39.02	39.82	27.36	protein_coding	suppressor of Ty 16
Grm4	7.29	4.79	0.591978	0.166659	3.86	4.49	6.02	5.76	5.18	8.94	9.17	7.4	protein_coding	glutamate receptor, metabotropic 4
Mycbp2	57.614	49.35	0.225678	0.166686	42.41	48.7	56.94	54.49	54.23	67.95	60.64	50.76	protein_coding	MYC binding protein 2
Ska2	34.568	40.7333	-0.237199	0.16683	40.89	40.28	41.03	38.04	38.81	31.16	30.53	34.3	protein_coding	spindle and kinetochore associated complex subunit 2
Ccdc184	9.396	6.5267	0.516112	0.166837	4.73	7.59	7.26	8.49	5.93	9.52	9.74	13.3	protein_coding	coiled-coil domain containing 184
Lrrc4b	100.136	85.4133	0.225009	0.166859	85.36	85.81	85.07	84.15	87.11	98.98	104.52	125.92	protein_coding	leucine rich repeat containing 4B
Tmem145	14.452	10.8367	0.409934	0.166988	8.03	10.22	14.26	9.67	11.61	16.75	15.61	18.62	protein_coding	transmembrane protein 145
Copg2	24.71	29.9333	-0.276691	0.16717	32.93	29.93	26.94	28.08	27.95	23.79	24.42	19.31	protein_coding	coatomer protein complex, subunit gamma 2
Rgag4	26.956	21.9367	0.29444	0.167816	19.04	21.34	25.43	24.39	23.21	25.9	26.01	35.27	protein_coding	retrotransposon gag domain containing 4
Dmtn	9.396	6.5333	0.514667	0.167915	5.31	6.86	7.43	7.66	6.58	11.83	10.44	10.47	protein_coding	dematin actin binding protein
Acrbp	19.888	15.6133	0.345358	0.167945	12.48	16.29	18.07	17.75	19.16	18.58	21.43	22.52	protein_coding	proacrosin binding protein
Neurog2	7.378	10.3533	-0.482912	0.16797	13.56	8.79	8.71	2.16	14.02	8.82	7.16	4.73	protein_coding	neurogenin 2
Abr	97.804	82.88	0.24675	0.167984	75.22	82.52	90.9	90.62	93.49	111.59	103.66	89.66	protein_coding	active BCR-related gene
Mapk3	57.664	49.72	0.211727	0.168378	49.2	47.85	52.11	49.51	52.67	55.08	62.47	68.59	protein_coding	mitogen-activated protein kinase 3
Scnm1	39.11	32.99	0.243193	0.168478	32.56	33.87	32.54	37.76	32.5	29.52	40.86	54.91	protein_coding	sodium channel modifier 1
Phactr1	34.134	28.4633	0.259756	0.1686	25.05	30.92	29.42	32.71	28.84	42.66	31.02	35.44	protein_coding	phosphatase and actin regulator 1
Zfp24	22.852	27.8667	-0.286107	0.168644	29.58	28.27	25.75	25.6	26.98	21.73	21.6	18.35	protein_coding	zinc finger protein 24
Arl8a	149.178	126.03	0.236711	0.168747	124.39	121.72	131.98	124.95	125.68	145.38	158.2	191.68	protein_coding	ADP-ribosylation factor-like 8A
Abca2	19.806	15.55	0.345252	0.168935	13.8	14.76	18.09	18.42	18.29	23.01	18.88	20.43	protein_coding	ATP-binding cassette, sub-family A (ABC1), member 2
Hgf	2.714	4.6	-0.736195	0.168948	4.79	5.24	3.77	2.14	4.01	3.01	3	1.41	protein_coding	hepatocyte growth factor
Rpl22	462.388	522.367	-0.177817	0.169227	520.7	527	519.4	458.25	419.84	415.72	489.64	528.49	protein_coding	ribosomal protein L22
Vstm2a	37.894	31.9133	0.245621	0.169234	30.98	32.16	32.6	38.94	32.21	39.71	40.98	37.63	protein_coding	V-set and transmembrane domain containing 2A
Pi4ka	56.756	48.85	0.214649	0.16936	44.26	48.71	53.58	47.17	51.72	60.98	55.58	68.33	protein_coding	phosphatidylinositol 4-kinase, catalytic, alpha polypeptide
Ankrd24	14.606	10.99	0.405054	0.169483	7.34	9.91	15.72	12.63	12.72	16.82	15.63	15.23	protein_coding	ankyrin repeat domain 24
Slc32a1	43.002	36.5533	0.232638	0.16952	38.12	35.62	35.92	45.61	37.33	44.04	47.79	40.24	protein_coding	solute carrier family 32 (GABA vesicular transporter), member 1
Disp2	11.374	8.2133	0.462389	0.169789	6.64	9.21	8.79	11.31	9.96	13.2	10.57	11.83	protein_coding	dispatched RND tramsporter family member 2
Epb41l3	17.712	13.71	0.365255	0.169997	13.19	13.74	14.2	17.08	16.06	16.78	17.85	20.79	protein_coding	erythrocyte membrane protein band 4.1 like 3
Olig1	23.708	19.04	0.313188	0.170074	16.99	20.38	19.75	16.14	17.88	26.07	24.3	34.15	protein_coding	oligodendrocyte transcription factor 1
Carmil2	7.046	4.61	0.597533	0.170088	4.12	4.83	4.88	5.35	5.41	6.78	7.99	9.7	protein_coding	capping protein regulator and myosin 1 linker 2
Kdm5d	8.19	5.54	0.552292	0.170095	0	0	16.62	0	0	15.08	14.26	11.61	protein_coding	lysine (K)-specific demethylase 5D
Tac1	95.148	79.5767	0.25169	0.170133	67.64	86.74	84.35	76.89	84.61	100.3	82.05	131.89	protein_coding	tachykinin 1
Acaa2	26.716	32.0967	-0.264894	0.170201	34.42	31.49	30.38	27.34	27.54	17.11	27.38	34.21	protein_coding	acetyl-Coenzyme A acyltransferase 2 (mitochondrial 3-oxoacyl-Coenzyme A thiolase)
Mrpl4	33.2	27.6333	0.262383	0.170387	27.33	26.82	28.75	30.96	28.73	28.94	30.98	46.39	protein_coding	mitochondrial ribosomal protein L4
Sema6b	19.764	15.5267	0.344358	0.170418	13.74	15.98	16.86	17.56	16.42	21.61	21.77	21.46	protein_coding	sema domain, transmembrane domain (TM), and cytoplasmic domain, (semaphorin) 6B
Btg2	18.718	23.26	-0.312854	0.170461	27.45	22.29	20.04	21.33	21.97	13.89	15.7	20.7	protein_coding	B cell translocation gene 2, anti-proliferative
Slc39a2	3.826	2.0933	0.831497	0.170538	1.27	1.22	3.79	3.48	3.53	4.54	4.72	2.86	protein_coding	solute carrier family 39 (zinc transporter), member 2
Ano8	41.364	35.0967	0.235021	0.171585	31.03	34.28	39.98	37.32	37.32	42.65	43.93	45.6	protein_coding	anoctamin 8
Sgsm3	20.36	16.0667	0.338019	0.171589	12.62	16.57	19.01	17.26	19.37	21.8	20.8	22.57	protein_coding	small G protein signaling modulator 3
Epha3	20.21	24.9067	-0.301089	0.171596	28.85	25.61	20.26	24.35	27.55	21.6	15.98	11.57	protein_coding	Eph receptor A3
Cxx1a	81.384	68.28	0.242237	0.171933	69.52	65.79	69.53	61.14	65.89	74.77	85.85	119.27	protein_coding	CAAX box 1A
Rnu3a	0	0.3167	-1.82162	0.172089	0	0	0.95	0	0	0	0	0	snoRNA	U3A small nuclear RNA
Ascl1	45.404	52.7133	-0.215957	0.172105	61.52	48.78	47.84	52.88	51.11	31.04	42.74	49.25	protein_coding	achaete-scute family bHLH transcription factor 1
Nrarp	25.026	30.2167	-0.271985	0.172181	31.5	32.9	26.25	25.4	24.66	19.84	23.57	31.66	protein_coding	Notch-regulated ankyrin repeat protein
Spcs1	70.996	83.2767	-0.223463	0.17251	81.46	86.33	82.04	74.34	71.11	77.27	69.05	63.21	protein_coding	signal peptidase complex subunit 1 homolog (S. cerevisiae)
Prkd3	25.162	30.36	-0.271004	0.172658	30.08	30.66	30.34	28.89	30.7	27.39	22.82	16.01	protein_coding	protein kinase D3
Jph3	18.726	14.6333	0.351815	0.173234	13.44	14	16.46	16.28	16.16	23.51	20.72	16.96	protein_coding	junctophilin 3
Prps1l3	12.054	15.72	-0.380927	0.173463	17.11	16.79	13.26	13.7	14.61	11.16	12.07	8.73	protein_coding	phosphoribosyl pyrophosphate synthetase 1-like 3
Eif2b2	31.564	37.3567	-0.243539	0.173487	40.75	35.55	35.77	32.27	24.68	27.56	33.88	39.43	protein_coding	eukaryotic translation initiation factor 2B, subunit 2 beta
Gli3	7.114	9.9833	-0.482971	0.173769	11.5	10.19	8.26	8.12	10.22	6.62	5.33	5.28	protein_coding	GLI-Kruppel family member GLI3
Fam167a	10.338	13.7467	-0.408138	0.173944	13.62	15.59	12.03	9.72	12.36	9.17	9.81	10.63	protein_coding	family with sequence similarity 167, member A
Rnf180	16.152	20.35	-0.332326	0.174194	20.42	21.25	19.38	16.28	18.79	16.89	16.4	12.4	protein_coding	ring finger protein 180
Rpl21-ps10	0.06	0.55	-1.86819	0.174244	1.27	0	0.38	0.3	0	0	0	0	processed_pseudogene	ribosomal protein L21, pseudogene 10
Cxx1b	94.334	80.3267	0.224583	0.174279	83.48	72.48	85.02	83.42	78.96	84.33	100.18	124.78	protein_coding	CAAX box 1B
Speg	17.888	13.9067	0.359056	0.174757	11.64	15.87	14.21	14.92	14.82	19.21	17.72	22.77	protein_coding	SPEG complex locus
Cntnap2	63.474	55.0133	0.20446	0.175074	57.62	46.58	60.84	63.45	55.62	57.77	67.79	72.74	protein_coding	contactin associated protein-like 2
Mpdz	17.598	21.9567	-0.318525	0.175369	20.74	23.62	21.51	18.04	20.04	17.3	17.51	15.1	protein_coding	multiple PDZ domain protein
Hapln3	3.452	5.5133	-0.65779	0.175426	6.01	5.48	5.05	3.89	3.45	2.68	2.8	4.44	protein_coding	hyaluronan and proteoglycan link protein 3
Rph3a	41.392	35.11	0.236477	0.175632	31.05	36.11	38.17	37	37.1	52.93	47.02	32.91	protein_coding	rabphilin 3A
Dhrs1	33.428	39.3867	-0.236825	0.175791	35.3	44.08	38.78	31.82	43.33	33.37	32.83	25.79	protein_coding	dehydrogenase/reductase (SDR family) member 1
Prpf40a	41.754	48.5133	-0.216264	0.175912	50.77	47.69	47.08	46.55	46.27	42.35	39.87	33.73	protein_coding	pre-mRNA processing factor 40A
Dars	41.592	48.25	-0.214671	0.176271	47.75	52.38	44.62	44.39	41.83	39.33	41.3	41.11	protein_coding	aspartyl-tRNA synthetase
Myl6b	19.768	15.5867	0.339128	0.176538	15.51	13.71	17.54	15.4	15.58	18.34	21.06	28.46	protein_coding	myosin, light polypeptide 6B
Timm17b	32.408	26.9833	0.261784	0.177052	28.8	25.99	26.16	29.54	26.39	21.71	32.45	51.95	protein_coding	translocase of inner mitochondrial membrane 17b
Rcn1	16.992	21.2567	-0.322243	0.177524	22.05	22.93	18.79	14.99	18.95	16.05	15.39	19.58	protein_coding	reticulocalbin 1
LOC102639653	1.6	0.5733	1.30348	0.177657	0.13	1.32	0.27	0.26	0.3	0	3.32	4.12	protein_coding	zinc finger protein 431-like
Tnk2	31.056	25.77	0.266693	0.177971	23.26	25.02	29.03	28.39	29.23	31.79	30.15	35.72	protein_coding	tyrosine kinase, non-receptor, 2
Chchd7	19.894	24.4833	-0.299076	0.178007	25.49	27.22	20.74	18.23	20.62	16.13	18.31	26.18	protein_coding	coiled-coil-helix-coiled-coil-helix domain containing 7
Camk1	28.044	33.4467	-0.254437	0.178035	28.52	34.68	37.14	25.66	28.66	25.57	27.15	33.18	protein_coding	calcium/calmodulin-dependent protein kinase I
Sema6c	56.07	48.2867	0.216819	0.17812	41.06	48.3	55.5	52.02	53.48	63.62	61.13	50.1	protein_coding	sema domain, transmembrane domain (TM), and cytoplasmic domain, (semaphorin) 6C
Vit	12.876	16.6133	-0.365829	0.178168	18.36	17.99	13.49	14.71	14.23	9.43	11.96	14.05	protein_coding	vitrin
Nwd1	7.062	9.89	-0.479989	0.178219	9.43	10.7	9.54	6.41	9.59	8.6	5.89	4.82	protein_coding	NACHT and WD repeat domain containing 1
Araf	65.298	56.68	0.202628	0.178252	49.99	58.36	61.69	59.06	56.62	66.88	68.15	75.78	protein_coding	Araf proto-oncogene, serine/threonine kinase
Plxnb1	45.61	53.2967	-0.221037	0.178297	49.35	55.98	54.56	51.02	55.01	45.49	43.87	32.66	protein_coding	plexin B1
Gcsh	25.4	30.55	-0.266453	0.178325	32.28	31.78	27.59	23.89	24.56	18.85	23.51	36.19	protein_coding	glycine cleavage system protein H (aminomethyl carrier)
Nap1l5	20.59	16.3367	0.330268	0.178582	15.17	17.27	16.57	19.8	13.3	17.39	22.65	29.81	protein_coding	nucleosome assembly protein 1-like 5
Aif1l	19.828	24.4033	-0.299143	0.178618	23.98	25.5	23.73	23.15	24.24	16.06	17.81	17.88	protein_coding	allograft inflammatory factor 1-like
Tbc1d15	17.552	21.8633	-0.316163	0.179344	22.83	20.49	22.27	19.78	17.99	19.95	16.02	14.02	protein_coding	TBC1 domain family, member 15
Arsb	8.94	12.0767	-0.429991	0.180299	15.18	10.93	10.12	8.96	11.91	9.31	7.43	7.09	protein_coding	arylsulfatase B
Map7d1	83.618	72.1067	0.210739	0.180758	73.74	67.82	74.76	75.82	71.31	80.09	91.45	99.42	protein_coding	MAP7 domain containing 1
Notch3	10.27	13.61	-0.40326	0.180946	13.95	15.51	11.37	12.5	12.25	9.72	8.71	8.17	protein_coding	notch 3
Dio3	5.146	3.1433	0.688258	0.180979	4.28	2.66	2.49	6.75	2.81	2.18	4.96	9.03	protein_coding	deiodinase, iodothyronine type III
LOC108168233	1.082	2.32	-1.01962	0.181041	3.15	1.41	2.4	0.57	0.36	0.84	1.59	2.05	processed_pseudogene	60S ribosomal protein L23a pseudogene
Ppp1r1b	31.122	25.8667	0.264368	0.181134	19.74	29.57	28.29	18.59	25.03	44.21	30.21	37.57	protein_coding	protein phosphatase 1, regulatory (inhibitor) subunit 1B
F2r	18.038	22.3833	-0.310755	0.181431	24.55	22.49	20.11	18.5	21.55	17.7	17.06	15.38	protein_coding	coagulation factor II (thrombin) receptor
Prr36	39.99	33.96	0.23387	0.181484	34.42	30.46	37	35.88	37.71	41.76	45.42	39.18	protein_coding	proline rich 36
Ptpn23	27.242	22.3467	0.28303	0.18168	18.75	21.05	27.24	22.39	26.05	25.03	26.33	36.41	protein_coding	protein tyrosine phosphatase, non-receptor type 23
Lat2	3.68	2.0233	0.823436	0.181909	1.02	2.04	3.01	1.59	3.84	3.58	4	5.39	protein_coding	linker for activation of T cells family, member 2
Ift74	13.194	16.9367	-0.358569	0.182271	18.89	17.76	14.16	11.22	12.55	12.84	12.45	16.91	protein_coding	intraflagellar transport 74
Aldh6a1	13.628	17.4267	-0.353158	0.182409	16.04	19.7	16.54	13.13	15.66	13.12	13.76	12.47	protein_coding	aldehyde dehydrogenase family 6, subfamily A1
Gnaz	20.684	16.4567	0.326321	0.182522	15.67	14.83	18.87	17.39	17.89	25.08	22.53	20.53	protein_coding	guanine nucleotide binding protein, alpha z subunit
Atp13a2	52.442	45.3167	0.209398	0.182728	42.69	46.32	46.94	48.83	48.58	55.98	52.68	56.14	protein_coding	ATPase type 13A2
Eepd1	8.444	11.48	-0.438838	0.18282	11.57	11.92	10.95	8.66	10.46	6.34	7.87	8.89	protein_coding	endonuclease/exonuclease/phosphatase family domain containing 1
Slc6a11	20.294	24.8633	-0.292642	0.183727	24.06	28.34	22.19	19.84	23.84	20.39	18.15	19.25	protein_coding	solute carrier family 6 (neurotransmitter transporter, GABA), member 11
Mmp14	28.29	33.64	-0.250177	0.18386	34.64	34.71	31.57	29.08	36.71	24.74	26.45	24.47	protein_coding	matrix metallopeptidase 14 (membrane-inserted)
Rps27l	95.926	113.733	-0.254759	0.183875	135.84	109.23	96.13	103.56	94.45	68.32	83.61	129.69	protein_coding	ribosomal protein S27-like
Nsmce1	39.788	46.15	-0.21465	0.184697	48.36	46.55	43.54	39.44	39.47	35.04	40.5	44.49	protein_coding	NSE1 homolog, SMC5-SMC6 complex component
Mocs2	27.974	33.2833	-0.250991	0.184811	38.79	33.34	27.72	24.99	28.72	22.87	28.18	35.11	protein_coding	molybdenum cofactor synthesis 2
Ccdc107	20.614	16.42	0.324654	0.185366	13.77	19.17	16.32	17.11	15.84	19.1	20.54	30.48	protein_coding	coiled-coil domain containing 107
Nlgn2	67.658	58.58	0.209345	0.185794	54.46	58.67	62.61	58.22	63.24	76.81	71.96	68.06	protein_coding	neuroligin 2
Tenm2	19.97	15.85	0.329724	0.185856	16.38	13.73	17.44	21.35	19.84	24.85	20.83	12.98	protein_coding	teneurin transmembrane protein 2
Cacnb1	20.65	16.4567	0.323962	0.185868	13.87	16.84	18.66	17.11	16.56	23.19	23.06	23.33	protein_coding	calcium channel, voltage-dependent, beta 1 subunit
Mapk1ip1	23.006	18.57	0.305877	0.186177	15.34	18.3	22.07	21.09	19.48	20.83	22.23	31.4	protein_coding	mitogen-activated protein kinase 1 interacting protein 1
Fkbp9	14.77	18.6767	-0.337329	0.186464	19.3	19.71	17.02	16.12	16.51	13.47	14.09	13.66	protein_coding	FK506 binding protein 9
Abcg4	14.514	11.04	0.389541	0.186516	8.17	11.3	13.65	11.12	15.04	16.44	14.66	15.31	protein_coding	ATP-binding cassette, sub-family G (WHITE), member 4
Pdxp	48.098	41.46	0.211983	0.186591	41.06	41.21	42.11	42.11	38.04	46.1	50.21	64.03	protein_coding	pyridoxal (pyridoxine, vitamin B6) phosphatase
Slc27a3	11.228	8.2	0.446263	0.186631	6.87	7.94	9.79	9.54	9.7	12.47	10.32	14.11	protein_coding	solute carrier family 27 (fatty acid transporter), member 3
Nrsn2	6.506	4.2533	0.597571	0.186674	3.14	5.02	4.6	4.86	5.06	6.06	6.66	9.89	protein_coding	neurensin 2
Pdzph1	8.486	11.5	-0.434269	0.18673	11.76	13.43	9.31	8.83	7.15	5.77	7.54	13.14	protein_coding	PDZ and pleckstrin homology domains 1
Ston2	3.322	5.29	-0.65289	0.186917	5.25	6.74	3.88	3.67	5.18	4.54	1.8	1.42	protein_coding	stonin 2
Sfxn3	27.824	22.93	0.276417	0.186919	21.38	21.23	26.18	25.51	24.09	31.51	28.07	29.94	protein_coding	sideroflexin 3
Fndc1	11.344	8.29	0.445875	0.186919	5.6	7.8	11.47	5.31	8.83	20.58	15.95	6.05	protein_coding	fibronectin type III domain containing 1
Gar1	44.21	37.88	0.220506	0.186973	37.44	35.75	40.45	41.61	39.75	33.01	45.86	60.82	protein_coding	GAR1 ribonucleoprotein
Tmem254b	7.822	5.3333	0.54067	0.187109	6.02	2.3	7.68	7.29	9.05	8.98	7.09	6.7	protein_coding	transmembrane protein 254b
Tmem254a	7.822	5.3333	0.54067	0.187109	6.02	2.3	7.68	7.29	9.05	8.98	7.09	6.7	protein_coding	transmembrane protein 254a
Ndn	85.518	73.63	0.210924	0.187371	69.78	76.82	74.29	84.24	67.85	76.64	91.29	107.57	protein_coding	necdin
Lrrc73	10.828	7.8633	0.454071	0.187424	7.4	7.61	8.58	7.5	6.7	11.91	11.92	16.11	protein_coding	leucine rich repeat containing 73
H2-M5	6.614	4.3467	0.590447	0.187906	2.67	4.08	6.29	5.21	4.67	5.43	8.07	9.69	protein_coding	histocompatibility 2, M region locus 5
Anxa2	22.948	27.7433	-0.273721	0.187952	32.63	27	23.6	24.21	24.75	17.05	21.98	26.75	protein_coding	annexin A2
Fam69c	3.56	5.5833	-0.632677	0.188126	5.79	5.79	5.17	3.11	5.34	3.95	2.25	3.15	protein_coding	family with sequence similarity 69, member C
Prom1	15.28	19.2333	-0.330853	0.188178	20.92	19.67	17.11	16.35	15.55	12.75	14.24	17.51	protein_coding	prominin 1
Lrp4	5.626	8.11	-0.519239	0.188605	8	9.1	7.23	4.67	8.43	6.32	5.21	3.5	protein_coding	low density lipoprotein receptor-related protein 4
Aup1	56.618	48.8367	0.209737	0.18883	40.36	47.84	58.31	47.37	57.71	49.06	50.97	77.98	protein_coding	ancient ubiquitous protein 1
Dtx3	89.58	77.0967	0.212724	0.188887	66.54	77.89	86.86	79.19	79.94	84.95	92.14	111.68	protein_coding	deltex 3, E3 ubiquitin ligase
Psmb5	122.512	102.103	0.259056	0.188903	115.11	70.11	121.09	129.89	109.43	102.76	127.66	142.82	protein_coding	proteasome (prosome, macropain) subunit, beta type 5
Smpd3	30.472	25.3633	0.262253	0.189087	24.01	25.64	26.44	28	27.97	34.99	33.28	28.12	protein_coding	sphingomyelin phosphodiesterase 3, neutral
Fam20c	37.07	31.3967	0.237467	0.189164	34.86	26.82	32.51	32.21	33.72	38.3	38.04	43.08	protein_coding	family with sequence similarity 20, member C
Dsn1	11.214	14.6233	-0.380553	0.189371	16.4	13.97	13.5	13.02	13.47	9.23	8.53	11.82	protein_coding	DSN1 homolog, MIS12 kinetochore complex component
Cldn12	8.466	11.4567	-0.432235	0.189476	9.91	12.41	12.05	8.66	9.26	8.69	8.16	7.56	protein_coding	claudin 12
Tmem214	21.342	17.1133	0.315203	0.190064	15.59	16.23	19.52	18.81	19.56	18.91	23.54	25.89	protein_coding	transmembrane protein 214
Ccdc190	4.746	7.0367	-0.557357	0.190144	5.95	7.41	7.75	3.38	4.93	4.3	5.77	5.35	protein_coding	coiled-coil domain containing 190
Caskin1	15.672	12.0833	0.37049	0.190445	9.66	12.33	14.26	13.2	13.53	16.47	15.97	19.19	protein_coding	CASK interacting protein 1
Abhd17a	48.166	41.58	0.209795	0.190632	44.7	38.74	41.3	42.1	41.41	42.43	49.91	64.98	protein_coding	abhydrolase domain containing 17A
Cxcr4	41.13	35.1467	0.224739	0.191519	35.36	35.8	34.28	40.97	36.79	33.55	49.52	44.82	protein_coding	chemokine (C-X-C motif) receptor 4
Crip2	109.33	93.3467	0.220955	0.191735	92.23	91.74	96.07	91.78	90.18	105.39	115.35	143.95	protein_coding	cysteine rich protein 2
Bicdl1	30.582	25.4967	0.259903	0.192092	21.31	26.04	29.14	27.27	24.41	35.1	31.49	34.64	protein_coding	BICD family like cargo adaptor 1
Lrrc45	36.73	31.1167	0.237157	0.192235	23.14	33.44	36.77	33.1	34.65	40.36	36.31	39.23	protein_coding	leucine rich repeat containing 45
Edem2	18.376	14.4867	0.339186	0.192265	11.77	14.49	17.2	15.85	16	18.58	18.06	23.39	protein_coding	ER degradation enhancer, mannosidase alpha-like 2
Susd4	14.728	11.27	0.38106	0.19238	9.38	10.85	13.58	13.57	12.7	14.91	15.81	16.65	protein_coding	sushi domain containing 4
Vstm2b	6.816	4.5333	0.574054	0.192654	3.78	5.11	4.71	4.42	5.95	8.66	6.44	8.61	protein_coding	V-set and transmembrane domain containing 2B
Gad1	90.188	76.3233	0.244146	0.192659	57.19	76.88	94.9	80.68	77.48	98.16	102.46	92.16	protein_coding	glutamate decarboxylase 1
Echs1	44.19	50.88	-0.203864	0.19266	50.5	52.23	49.91	43.32	47.98	38.56	44.5	46.59	protein_coding	enoyl Coenzyme A hydratase, short chain, 1, mitochondrial
Vars	45.126	38.8167	0.215333	0.192924	33.6	37.28	45.57	36.6	39.28	48.33	48.02	53.4	protein_coding	valyl-tRNA synthetase
Faap100	23.094	18.7133	0.300336	0.192977	18.18	17.88	20.08	20.33	18.47	24.89	23.27	28.51	protein_coding	Fanconi anemia core complex associated protein 100
Hk1	32.75	27.49	0.250238	0.193041	25.26	28.16	29.05	29.02	28.76	39.17	35.43	31.37	protein_coding	hexokinase 1
Hyi	13.178	9.9233	0.403504	0.193041	8.93	9.67	11.17	11.4	11.29	12.46	14.02	16.72	polymorphic_pseudogene	hydroxypyruvate isomerase (putative)
Pbx4	15.668	12.1	0.368156	0.193115	11.2	15.33	9.77	12.45	11.48	15.17	14.04	25.2	protein_coding	pre B cell leukemia homeobox 4
Rps14	1055.21	1160.93	-0.142262	0.193123	1204.06	1110.83	1167.89	988.61	959.19	924.73	1159.15	1244.37	protein_coding	ribosomal protein S14
Smarca5	27.694	32.8733	-0.247624	0.193269	35.75	33.05	29.82	32.31	30.08	25.27	27.2	23.61	protein_coding	SWI/SNF related, matrix associated, actin dependent regulator of chromatin, subfamily a, member 5
Snhg9	2.188	3.8	-0.764181	0.193374	2.57	5.27	3.56	0	0	4.17	4.7	2.07	antisense	small nucleolar RNA host gene 9
Pcdhgc4	85.378	66.8333	0.321752	0.193605	64.68	65.6	70.22	59.15	59.32	66.45	82.75	159.22	protein_coding	protocadherin gamma subfamily C, 4
Insm1	46.71	53.7233	-0.202575	0.19365	63.89	52.9	44.38	47.8	49.6	39.35	43.37	53.43	protein_coding	insulinoma-associated 1
Rrp7a	33.302	28.0033	0.247689	0.193697	25.27	29.02	29.72	32.7	32.52	31.42	32.98	36.89	protein_coding	ribosomal RNA processing 7 homolog A (S. cerevisiae)
Chd3	305.848	262.983	0.229019	0.193787	256.14	252.47	280.34	299.77	304.01	328.81	317.3	279.35	protein_coding	chromodomain helicase DNA binding protein 3
Sox2ot	60.336	69.4067	-0.199595	0.19409	70.28	68.05	69.89	71.89	60.82	51.08	64.97	52.92	processed_transcript	SOX2 overlapping transcript (non-protein coding)
Rell2	22.648	18.3233	0.302536	0.194203	15.46	19.1	20.41	19.34	18.64	24.14	24.1	27.02	protein_coding	RELT-like 2
Ppan	21.776	17.54	0.308805	0.194229	17.03	16.95	18.64	19.45	21.18	18.22	22.38	27.65	protein_coding	peter pan homolog (Drosophila)
Coro7	16.298	12.6633	0.359595	0.194252	10.74	12.28	14.97	16.17	17.19	16.63	13.96	17.54	protein_coding	coronin 7
Mcm5	37.726	43.9033	-0.218857	0.194418	50.02	43	38.69	50.01	44.45	26.87	31.46	35.84	protein_coding	minichromosome maintenance complex component 5
Fam234b	29.818	24.8267	0.261782	0.194624	28.63	24.03	21.82	29.08	29.93	31.81	29.29	28.98	protein_coding	family with sequence similarity 234, member B
Rnu1b2	0.358	0	1.94973	0.194739	0	0	0	0	0	0	0	1.79	snRNA	U1b2 small nuclear RNA
Rnu1b1	0.358	0	1.94973	0.194739	0	0	0	0	0	0	0	1.79	snRNA	U1b1 small nuclear RNA
Celf3	138.19	118.333	0.227588	0.194949	117.02	108.83	129.15	126.98	122.14	146.12	155.91	139.8	protein_coding	CUGBP, Elav-like family member 3
Zfp703	13.96	17.6867	-0.339959	0.195105	21.48	16.73	14.85	11.38	16.22	11.6	12.94	17.66	protein_coding	zinc finger protein 703
Sp3	40.98	47.3267	-0.207941	0.195165	45.87	49.05	47.06	45.03	45.06	37.69	41.75	35.37	protein_coding	trans-acting transcription factor 3
Fyn	74.456	64.5967	0.20339	0.195484	66.76	62.16	64.87	63.63	66.53	76.94	78.74	86.44	protein_coding	Fyn proto-oncogene
Rpl13a	1955.9	2142.51	-0.142123	0.195861	2275.38	2117.35	2034.8	1858.1	1696.52	1569.96	2164.56	2490.38	protein_coding	ribosomal protein L13A
Fat3	11.292	8.3133	0.434865	0.195947	7.29	8.94	8.71	10.24	11.14	15.5	11.45	8.13	protein_coding	FAT atypical cadherin 3
Rcbtb2	37.656	43.7033	-0.215251	0.196058	49.91	40.25	40.95	42.23	43.06	31.94	34.76	36.29	protein_coding	regulator of chromosome condensation (RCC1) and BTB (POZ) domain containing protein 2
Gng4	11.476	8.4733	0.430831	0.196251	6.06	10.51	8.85	9.29	7.02	13.45	14.41	13.21	protein_coding	guanine nucleotide binding protein (G protein), gamma 4
Plekhg2	32.786	27.56	0.248164	0.196338	24.47	24.49	33.72	28.63	34.01	28.58	35.06	37.65	protein_coding	pleckstrin homology domain containing, family G (with RhoGef domain) member 2
Gdpd2	7.462	10.2367	-0.450943	0.196352	7.26	12.64	10.81	5.9	6.39	7.68	8.83	8.51	protein_coding	glycerophosphodiester phosphodiesterase domain containing 2
Slc27a1	40.188	46.4133	-0.20841	0.196657	40.58	49.58	49.08	34.04	41.79	38.76	40.85	45.5	protein_coding	solute carrier family 27 (fatty acid transporter), member 1
Apex1	96.344	110.88	-0.201375	0.196888	114.05	111.35	107.24	96.35	98.08	87.36	96.73	103.2	protein_coding	apurinic/apyrimidinic endonuclease 1
Tmem254c	9.246	6.5767	0.482398	0.197022	3.74	3.94	12.05	8.88	7.69	6.76	13.09	9.81	protein_coding	transmembrane protein 254c
Pbdc1	10.59	13.8467	-0.384166	0.197338	15.78	15.24	10.52	12.71	11.76	7.1	9.69	11.69	protein_coding	polysaccharide biosynthesis domain containing 1
Aatk	15.306	11.8133	0.368936	0.197367	9.82	12.12	13.5	12.85	12.85	19.21	16.83	14.79	protein_coding	apoptosis-associated tyrosine kinase
Map1lc3a	82.812	71.5533	0.207982	0.197493	70.21	73.19	71.26	73.58	65.44	84.56	91.8	98.68	protein_coding	microtubule-associated protein 1 light chain 3 alpha
Pole3	40.146	46.3733	-0.208468	0.197548	49.55	46.79	42.78	45.57	42.93	34.64	38.78	38.81	protein_coding	polymerase (DNA directed), epsilon 3 (p17 subunit)
Cpt1a	11.124	14.4533	-0.375323	0.197727	14.64	15.56	13.16	12.33	14.93	9.57	9.35	9.44	protein_coding	carnitine palmitoyltransferase 1a, liver
Elmo1	30.966	25.91	0.254744	0.197851	23.5	25.32	28.91	29.23	26.24	34.3	33.18	31.88	protein_coding	engulfment and cell motility 1
Pcna	143.088	170.43	-0.25815	0.198473	191.46	170.84	148.99	161.77	154.03	95.3	128.22	176.12	protein_coding	proliferating cell nuclear antigen
Csdc2	60.866	53.0867	0.19501	0.199013	51.86	52.36	55.04	50.77	54.48	59.86	65.1	74.12	protein_coding	cold shock domain containing C2, RNA binding
Rarb	36.84	31.3033	0.232807	0.199026	27.94	32.43	33.54	35.09	29.88	39.31	38	41.92	protein_coding	retinoic acid receptor, beta
Kifc2	11.452	8.47	0.428403	0.199041	5.43	9.03	10.95	7.87	9.49	12.57	12.27	15.06	protein_coding	kinesin family member C2
Fsd1	25.598	21.0367	0.280306	0.199402	20.72	19.65	22.74	21.4	19.48	26.25	28.96	31.9	protein_coding	fibronectin type 3 and SPRY domain-containing protein
Eml1	16.212	12.6267	0.356162	0.199425	13.91	12.64	11.33	16.4	13.79	18.18	15.69	17	protein_coding	echinoderm microtubule associated protein like 1
Ap1s2	52.854	45.85	0.202792	0.199751	41.96	46.15	49.44	42.12	45.06	53.19	58.61	65.29	protein_coding	adaptor-related protein complex 1, sigma 2 subunit
Rgs19	24.006	19.6	0.289564	0.199853	18.32	17.99	22.49	20.32	19.42	22.38	23.94	33.97	protein_coding	regulator of G-protein signaling 19
Rif1	15.512	19.3833	-0.320424	0.200018	19.88	20.88	17.39	17.81	18.28	14.43	14.08	12.96	protein_coding	replication timing regulatory factor 1
Ppp1r37	36.918	31.39	0.231787	0.200524	31.75	31.08	31.34	30.56	31.18	33.47	40.18	49.2	protein_coding	protein phosphatase 1, regulatory subunit 37
Sptbn4	8.76	6.1867	0.492067	0.200676	4.18	6.58	7.8	7.49	6.71	11.13	8.81	9.66	protein_coding	spectrin beta, non-erythrocytic 4
Ldhb	198.046	228.077	-0.203644	0.200876	240.45	227.17	216.61	206.38	200.84	169.8	191.42	221.79	protein_coding	lactate dehydrogenase B
Dnah6	0.794	1.83	-1.09022	0.200903	0.77	2.72	2	0.59	0.86	0.82	0.77	0.93	protein_coding	dynein, axonemal, heavy chain 6
Atp6v0e2	81.38	69.8067	0.220572	0.201141	64.23	60.88	84.31	67.15	68.44	88.01	91.06	92.24	protein_coding	ATPase, H+ transporting, lysosomal V0 subunit E2
Calb2	6.626	4.4167	0.570604	0.201144	5.34	4.72	3.19	6.26	5.49	4.47	7.14	9.77	protein_coding	calbindin 2
AI606473	3.956	2.2967	0.751673	0.201768	1.92	2.88	2.09	7.04	2.81	1.92	4.32	3.69	processed_transcript	expressed sequence AI606473
Ncs1	38.74	33.0867	0.225529	0.202021	32.33	32.42	34.51	34.36	31.63	43.67	42.59	41.45	protein_coding	neuronal calcium sensor 1
Ube3a	21.734	26.2533	-0.272426	0.202183	25.59	30	23.17	26.17	29.48	27.4	15.97	9.65	protein_coding	ubiquitin protein ligase E3A
Ercc2	27.386	22.6933	0.268515	0.202711	19.67	22.71	25.7	28.73	24.09	25.7	27.08	31.33	protein_coding	excision repair cross-complementing rodent repair deficiency, complementation group 2
Stk32c	15.608	12.12	0.360307	0.202973	11.93	11.62	12.81	15.16	12.02	16.43	15.15	19.28	protein_coding	serine/threonine kinase 32C
Phb	59.662	67.89	-0.187353	0.203246	75.59	60.78	67.3	63.26	51.55	55.33	59.94	68.23	protein_coding	prohibitin
Stag3	3.594	2.0267	0.788218	0.203389	1.02	2.71	2.35	4.37	3.97	4.14	2.34	3.15	protein_coding	stromal antigen 3
Bub1b	20.452	24.83	-0.279596	0.203419	29.24	23.76	21.49	25.78	27.5	14.23	15.67	19.08	protein_coding	BUB1B, mitotic checkpoint serine/threonine kinase
Rem2	13.4	10.1867	0.390059	0.203451	9.15	9.67	11.74	10.99	11.48	13.95	15.75	14.83	protein_coding	rad and gem related GTP binding protein 2
Kcp	8.528	6.0067	0.495638	0.203578	4.16	5.42	8.44	7.36	8.21	9.14	8.28	9.65	protein_coding	kielin/chordin-like protein
Dcdc2b	1.346	0.4633	1.321	0.20365	0.22	0.34	0.83	1.24	1.16	1.42	1.24	1.67	protein_coding	doublecortin domain containing 2b
Tceal8	39.872	45.9633	-0.205785	0.203717	45.56	47.53	44.8	37.79	40.66	35.98	39.51	45.42	protein_coding	transcription elongation factor A (SII)-like 8
Klhl24	22.652	27.2433	-0.26623	0.203855	27.79	28.22	25.72	25.64	28.39	26.28	20.42	12.53	protein_coding	kelch-like 24
Nfix	49.334	57.67	-0.21895	0.204005	57.5	59.86	55.65	37.85	56.3	61.77	51.23	39.52	protein_coding	nuclear factor I/X
Trnp1	5.74	3.71	0.611635	0.20417	3.41	4.27	3.45	4.08	4.78	8.82	4.93	6.09	protein_coding	TMF1-regulated nuclear protein 1
Polr2b	44.398	57.1933	-0.338898	0.204399	59.89	67.26	44.43	61.23	51.69	51.33	35.44	22.3	protein_coding	polymerase (RNA) II (DNA directed) polypeptide B
Ube2r2	73.07	63.2533	0.202491	0.204454	65.63	56.32	67.81	65.25	63.21	61.64	79.85	95.4	protein_coding	ubiquitin-conjugating enzyme E2R 2
Atp2b1	40.428	34.5433	0.227358	0.204459	31.45	37.94	34.24	42.53	40.69	52.71	37.37	28.84	protein_coding	ATPase, Ca++ transporting, plasma membrane 1
Lpcat4	10.952	8.0733	0.432876	0.204558	6.35	8.97	8.9	7.72	8.04	11.27	11.66	16.07	protein_coding	lysophosphatidylcholine acyltransferase 4
Plch1	4.518	6.68	-0.552816	0.204683	7.83	6.34	5.87	5.17	5.58	3.76	3.46	4.62	protein_coding	phospholipase C, eta 1
Nptxr	9.228	6.6033	0.473895	0.20475	5.08	7.69	7.04	8.62	7.74	11.05	9.15	9.58	protein_coding	neuronal pentraxin receptor
Abcc5	74.496	64.3633	0.21566	0.204761	50.9	68.21	73.98	71.13	73.21	83.09	72.89	72.16	protein_coding	ATP-binding cassette, sub-family C (CFTR/MRP), member 5
Fabp3	18.698	14.88	0.325757	0.205437	12.82	17	14.82	17.22	12.82	20.61	18.95	23.89	protein_coding	fatty acid binding protein 3, muscle and heart
Axl	10.23	13.3733	-0.383747	0.205485	14.21	13.14	12.77	10.81	12.92	7.91	8.78	10.73	protein_coding	AXL receptor tyrosine kinase
Rbpj	19.248	23.48	-0.286344	0.205619	23.41	22.49	24.54	22.24	23.39	19.69	16.85	14.07	protein_coding	recombination signal binding protein for immunoglobulin kappa J region
Anxa6	18.884	23.0767	-0.288845	0.205739	22.7	23.34	23.19	18.16	21.12	18.09	16.92	20.13	protein_coding	annexin A6
Arhgef1	50.512	43.8367	0.202905	0.205943	33.23	47.2	51.08	40.71	50.51	48.26	57.87	55.21	protein_coding	Rho guanine nucleotide exchange factor (GEF) 1
Git1	42.1	36.2267	0.214692	0.20648	35.54	35.17	37.97	38.18	36.56	39.99	43.55	52.22	protein_coding	G protein-coupled receptor kinase-interactor 1
BC024139	13.298	10.12	0.388495	0.206838	6.28	9.79	14.29	10.19	10.38	17.29	14.5	14.13	protein_coding	cDNA sequence BC024139
Doc2a	4.552	2.7767	0.687443	0.207225	2.81	2.41	3.11	2.56	1.86	8.33	5.04	4.97	protein_coding	double C2, alpha
S100a1	24.152	28.8467	-0.256353	0.207446	27.47	33	26.07	18.02	24.5	18.33	21.17	38.74	protein_coding	S100 calcium binding protein A1
Dlk2	5.748	3.73	0.606097	0.207534	2.3	4.73	4.16	4	4.15	6.76	5.61	8.22	protein_coding	delta-like 2 homolog (Drosophila)
Nsmce4a	39.392	45.4	-0.205465	0.207561	47.55	46.41	42.24	42.88	41.79	31.19	36.59	44.51	protein_coding	NSE4 homolog A, SMC5-SMC6 complex component
Ccl28	1.996	0.8867	1.06683	0.207631	0.42	1.28	0.96	0.88	1.81	2.49	2.22	2.58	protein_coding	chemokine (C-C motif) ligand 28
Zfp512b	56.186	48.9033	0.200997	0.207636	38.83	50.54	57.34	53.4	53.83	62.72	57.56	53.42	protein_coding	zinc finger protein 512B
Dnpep	46.162	53.06	-0.199365	0.207783	57.04	52.11	50.03	52.59	50.7	48.26	41.48	37.78	protein_coding	aspartyl aminopeptidase
B630019K06Rik	18.094	14.36	0.329588	0.2078	14.34	13.51	15.23	16.9	12.33	18.51	19.86	22.87	protein_coding	F-box and leucine-rich repeat protein 17 pseudogene
Phf12	39.17	33.5567	0.221097	0.207989	33.11	29.48	38.08	35.45	38.08	37.83	40.31	44.18	protein_coding	PHD finger protein 12
Ubp1	48.938	42.4867	0.202344	0.208242	36.44	41.33	49.69	42.84	48.01	49.37	50.14	54.33	protein_coding	upstream binding protein 1
Mmp24	26.718	22.14	0.268469	0.208329	21.37	22.24	22.81	24.75	23.3	31.78	29.42	24.34	protein_coding	matrix metallopeptidase 24
Specc1	10.606	13.7767	-0.374767	0.208986	14.09	15.54	11.7	11.62	13.47	11.15	8.72	8.07	protein_coding	sperm antigen with calponin homology and coiled-coil domains 1
Reep5	59.2	51.68	0.196954	0.209068	46.7	53.81	54.53	60.33	53.07	66.71	59.98	55.91	protein_coding	receptor accessory protein 5
Slc9a5	13.346	10.1767	0.385687	0.209096	7.1	10.32	13.11	10.57	11.69	14.51	14.24	15.72	protein_coding	solute carrier family 9 (sodium/hydrogen exchanger), member 5
Glud1	86.976	100.383	-0.203664	0.209178	96.75	113.65	90.75	85.01	86.98	82.74	93.23	86.92	protein_coding	glutamate dehydrogenase 1
Sumo1	107.18	122.623	-0.19563	0.209364	127.72	124.35	115.8	105.92	104.2	94.84	106.65	124.29	protein_coding	small ubiquitin-like modifier 1
Efnb2	48.188	41.8633	0.201567	0.209384	47.36	35.91	42.32	45.47	47.94	50.27	49.51	47.75	protein_coding	ephrin B2
Lst1	2.98	4.7533	-0.653061	0.209469	5.52	4.19	4.55	2.36	3.26	2.17	1.78	5.33	protein_coding	leukocyte specific transcript 1
Ubtd2	33.876	39.4833	-0.220489	0.209916	39.76	42.68	36.01	38.71	41.83	36.82	32.4	19.62	protein_coding	ubiquitin domain containing 2
Nfib	38.41	44.4833	-0.210845	0.209967	45.72	45.53	42.2	31.69	47.11	45.33	39.86	28.06	protein_coding	nuclear factor I/B
Pbk	43.53	50.9	-0.229764	0.210101	64.07	47.96	40.67	52.29	47.56	24.88	34.93	57.99	protein_coding	PDZ binding kinase
Dcaf8	36.138	41.95	-0.214641	0.21011	41.01	42.62	42.22	39.63	44.08	39.59	31.8	25.59	protein_coding	DDB1 and CUL4 associated factor 8
Hdhd2	45.808	52.3567	-0.193436	0.210142	52.57	51.52	52.98	45.74	46.45	39.39	47.73	49.73	protein_coding	haloacid dehalogenase-like hydrolase domain containing 2
Ehmt2	117.596	102.393	0.198538	0.210143	98.33	99.61	109.24	108.3	110.43	112.42	121.46	135.37	protein_coding	euchromatic histone lysine N-methyltransferase 2
Diras2	6.308	4.1967	0.572631	0.21039	3.52	4.67	4.4	5.97	5.47	8.56	6.07	5.47	protein_coding	DIRAS family, GTP-binding RAS-like 2
Pmepa1	16.126	12.6333	0.347794	0.210675	13.74	11.42	12.74	13.98	14.07	15.94	17.04	19.6	protein_coding	prostate transmembrane protein, androgen induced 1
Bcl2l13	14.758	18.44	-0.320217	0.211448	18.87	19.32	17.13	17.98	15.02	17.69	13.24	9.86	protein_coding	BCL2-like 13 (apoptosis facilitator)
Mgst1	10.556	13.6967	-0.373178	0.212113	14.4	15.41	11.28	7.82	9.06	9.21	9.59	17.1	protein_coding	microsomal glutathione S-transferase 1
Sox9	19.17	23.33	-0.282967	0.21222	21.73	25.02	23.24	16.96	20.08	19.63	22.37	16.81	protein_coding	SRY (sex determining region Y)-box 9
Tmem259	51.632	45	0.196055	0.212243	40.63	46.02	48.35	44.46	47.02	48.68	51.2	66.8	protein_coding	transmembrane protein 259
Sarnp	77.948	89.6633	-0.200064	0.212474	96.08	89.06	83.85	85.12	79.5	64.8	83.04	77.28	protein_coding	SAP domain containing ribonucleoprotein
Tubb2b	2329.14	2108.66	0.153248	0.212604	2263.4	1975.11	2087.47	2237.37	2158.29	2512.69	2554.86	2182.49	protein_coding	tubulin, beta 2B class IIB
Fxr1	39.626	45.6233	-0.203502	0.21281	46.67	48.36	41.84	43.72	44.24	37.86	37.67	34.64	protein_coding	fragile X mental retardation gene 1, autosomal homolog
Chgb	16.878	13.3167	0.337782	0.212922	12.22	13.79	13.94	14.23	15.39	20.25	17.84	16.68	protein_coding	chromogranin B
Fcho1	30.738	25.8633	0.246714	0.213349	17.56	28.25	31.78	22.52	31.85	34.32	34.47	30.53	protein_coding	FCH domain only 1
Jakmip1	27.36	22.7733	0.262102	0.213373	19.18	22.13	27.01	22.27	24.37	43.12	26.01	21.03	protein_coding	janus kinase and microtubule interacting protein 1
Casp8ap2	11.116	14.3233	-0.363427	0.213489	13.9	14.98	14.09	12.49	15.46	9.64	10.24	7.75	protein_coding	caspase 8 associated protein 2
Vamp3	27.596	32.5267	-0.237478	0.213825	34.51	33.15	29.92	31.07	30.82	23.59	24.45	28.05	protein_coding	vesicle-associated membrane protein 3
Stum	2.182	1.0267	1.0011	0.213873	0.86	1.11	1.11	1.79	2.38	2.85	2.23	1.66	protein_coding	mechanosensory transduction mediator
Prkag2	36.838	31.47	0.225155	0.214024	29.62	28.05	36.74	33.72	30.06	42.76	39.55	38.1	protein_coding	protein kinase, AMP-activated, gamma 2 non-catalytic subunit
Mapre2	70.36	61.2167	0.204661	0.214428	59.23	59.12	65.3	63.77	66.51	82.31	72.1	67.11	protein_coding	microtubule-associated protein, RP/EB family, member 2
Grik5	57.342	50.14	0.192188	0.21443	44.95	50.03	55.44	49.54	50.07	60.88	60.94	65.28	protein_coding	glutamate receptor, ionotropic, kainate 5 (gamma 2)
Hist1h3i	0.38	1.1333	-1.31826	0.214434	2.02	0.74	0.64	0.39	0	0.23	0.82	0.46	protein_coding	histone cluster 1, H3i
Bdh1	47.136	40.9767	0.200469	0.214678	45.39	38.31	39.23	44.02	43.12	50.22	51.83	46.49	protein_coding	3-hydroxybutyrate dehydrogenase, type 1
Kmt5c	35.558	30.3133	0.228046	0.214705	27.16	28.95	34.83	32.82	35.05	33.18	36.72	40.02	protein_coding	lysine methyltransferase 5C
Cfap44	2.68	4.35	-0.675149	0.214832	2.67	5.24	5.14	1.88	2.52	2.95	3.54	2.51	protein_coding	cilia and flagella associated protein 44
Bscl2	34.334	29.1867	0.232105	0.21493	26.24	30.45	30.87	30.91	36.64	31.7	34.76	37.66	protein_coding	Berardinelli-Seip congenital lipodystrophy 2 (seipin)
Mbp	9.07	6.5233	0.466572	0.215053	5.91	6.61	7.05	7.57	6.8	8.23	8.01	14.74	protein_coding	myelin basic protein
Sulf2	18.278	14.58	0.322338	0.215064	17.51	12.56	13.67	19.55	14.41	16.53	16.5	24.4	protein_coding	sulfatase 2
Zfp804a	6.588	4.4467	0.552962	0.215208	3.95	4.46	4.93	6.23	6.12	7.39	6.83	6.37	protein_coding	zinc finger protein 804A
Spock2	52.636	45.57	0.212304	0.215409	41.1	46.92	48.69	55.57	54.16	64.25	47.46	41.74	protein_coding	sparc/osteonectin, cwcv and kazal-like domains proteoglycan 2
Mpped2	84.212	98.4933	-0.218323	0.215709	105.92	91.55	98.01	92.42	86.62	77.52	94.08	70.42	protein_coding	metallophosphoesterase domain containing 2
Sox8	52.832	46.13	0.193984	0.215724	50.66	40.34	47.39	50.68	50.15	49.02	54.61	59.7	protein_coding	SRY (sex determining region Y)-box 8
Hcfc1r1	61.19	53.4667	0.190921	0.2158	50.04	54.6	55.76	50.05	49.66	56.9	68.88	80.46	protein_coding	host cell factor C1 regulator 1 (XPO1-dependent)
Prdm16	7.59	10.26	-0.430052	0.215882	11.78	10.23	8.77	7.76	10.99	7.82	5.95	5.43	protein_coding	PR domain containing 16
Atp6v0c	232.57	195.027	0.237799	0.215913	204.72	172.59	207.77	212.64	206.62	185.68	213.56	344.35	protein_coding	ATPase, H+ transporting, lysosomal V0 subunit C
Entpd2	8.494	11.3067	-0.408734	0.215951	8.67	14.47	10.78	6.32	7.56	7.34	8.57	12.68	protein_coding	ectonucleoside triphosphate diphosphohydrolase 2
Cst3	363.444	422.64	-0.237872	0.216004	396.2	456.27	415.45	308.88	340.99	273.93	326.29	567.13	protein_coding	cystatin C
C030005K06Rik	1.218	2.4033	-0.913948	0.216271	2.02	2.56	2.63	2.36	1.82	1.26	0.46	0.19	processed_transcript	RIKEN cDNA C030005K06 gene
Pfdn6	74.626	63.9367	0.212093	0.21657	68.69	61.56	61.56	69.78	61.56	58.81	71.08	111.9	protein_coding	prefoldin subunit 6
Alad	33.956	28.8567	0.232526	0.216655	29.5	28.34	28.73	30.83	31.14	30.16	34.66	42.99	protein_coding	aminolevulinate, delta-, dehydratase
Sox2	85.132	97.6467	-0.207192	0.216691	107.48	92.88	92.58	80.52	74.91	64.3	88.87	117.06	protein_coding	SRY (sex determining region Y)-box 2
Nol4l	28.61	23.95	0.253973	0.216978	24.74	22.6	24.51	28.59	24.81	32.8	30.72	26.13	protein_coding	nucleolar protein 4-like
Ap3b2	60.184	52.8167	0.18805	0.217003	50.43	52.67	55.35	60.04	56.08	63.2	59.4	62.2	protein_coding	adaptor-related protein complex 3, beta 2 subunit
Kmt5a	37.402	32.0467	0.220836	0.217326	35.52	28.77	31.85	35.72	33.12	32.95	39.72	45.5	protein_coding	lysine methyltransferase 5A
Hmgb2	198.074	243.39	-0.29685	0.217673	312.83	226.26	191.08	236.03	235.6	123.63	187.63	207.48	protein_coding	high mobility group box 2
Mtss1l	73.258	64.0033	0.19418	0.218469	63.77	63.79	64.45	64.21	63.4	76.77	81.08	80.83	protein_coding	metastasis suppressor 1-like
Rnf7	71.31	81.43	-0.193642	0.218577	86.98	77.57	79.74	80.01	67.49	58.7	64.02	86.33	protein_coding	ring finger protein 7
Rnf157	36.328	31.0567	0.224104	0.218722	29.5	30.66	33.01	34.97	30.95	39.58	41.85	34.29	protein_coding	ring finger protein 157
Scarna10	0.782	0.17	1.61949	0.218777	0	0.51	0	1.24	2.24	0	0.43	0	snoRNA	small Cajal body-specific RNA 10
Lgi2	6.212	4.1533	0.565478	0.218915	3.01	4.48	4.97	4.83	4.69	9.25	7.02	5.27	protein_coding	leucine-rich repeat LGI family, member 2
Cend1	28.902	24.2367	0.251482	0.218984	20.65	25.63	26.43	26.9	26.07	28.13	31.52	31.89	protein_coding	cell cycle exit and neuronal differentiation 1
Prkcz	25.914	21.51	0.266007	0.219263	18.11	21.37	25.05	21.42	21.33	29.73	25.9	31.19	protein_coding	protein kinase C, zeta
Rhob	61.132	53.6033	0.186691	0.21946	55.49	52.91	52.41	51.24	52.99	58.86	64.23	78.34	protein_coding	ras homolog family member B
Ggt7	20.492	16.6	0.300531	0.219475	12	16.72	21.08	17.26	18.73	20.48	24.46	21.53	protein_coding	gamma-glutamyltransferase 7
Tcea1	53.604	60.99	-0.185341	0.219949	64.05	59.98	58.94	58.04	54.25	51.57	53.4	50.76	protein_coding	transcription elongation factor A (SII) 1
Agpat1	44.544	38.65	0.202824	0.220099	36.53	37.99	41.43	40	40.53	43.41	46.29	52.49	protein_coding	1-acylglycerol-3-phosphate O-acyltransferase 1 (lysophosphatidic acid acyltransferase, alpha)
Impdh1	17.39	13.83	0.326513	0.220791	13.04	14.04	14.41	15.66	14.12	18.1	18.52	20.55	protein_coding	inosine 5'-phosphate dehydrogenase 1
Hdac5	60.424	52.99	0.188785	0.220802	50.39	50.93	57.65	51.07	53.95	67.61	64.21	65.28	protein_coding	histone deacetylase 5
Elavl3	141.792	122.703	0.214312	0.221053	121.18	114.91	132.02	131.57	131.7	151.35	155.58	138.76	protein_coding	ELAV (embryonic lethal, abnormal vision, Drosophila)-like 3 (Hu antigen C)
Carmil3	24.398	20.1467	0.273372	0.221061	16.63	19.46	24.35	16.31	25.13	28.74	25.86	25.95	protein_coding	capping protein regulator and myosin 1 linker 3
Dok4	28.194	23.61	0.253454	0.22122	21.57	24.65	24.61	24.73	22.52	33.52	30.06	30.14	protein_coding	docking protein 4
Gp1bb	11.944	9.03	0.397384	0.221309	8.36	9.32	9.41	10.24	9.54	12.13	12.45	15.36	protein_coding	glycoprotein Ib, beta polypeptide
Ppfia3	13.6	10.48	0.370769	0.221684	8.64	10.5	12.3	11.52	10.99	15.49	15.29	14.71	protein_coding	protein tyrosine phosphatase, receptor type, f polypeptide (PTPRF), interacting protein (liprin), alpha 3
Zbtb8os	15.048	18.6767	-0.310651	0.221804	20.58	19.11	16.34	16.18	13.81	12.49	11.58	21.18	protein_coding	zinc finger and BTB domain containing 8 opposite strand
Prpf38a	36.784	42.3967	-0.205268	0.221986	42.5	45.75	38.94	40.67	38.13	36.02	36.85	32.25	protein_coding	PRP38 pre-mRNA processing factor 38 (yeast) domain containing A
Ubald1	28.822	24.1933	0.250069	0.222097	23.64	23.45	25.49	22.41	23.8	28.32	29.36	40.22	protein_coding	UBA-like domain containing 1
Gga3	21.854	17.85	0.288836	0.222122	16.59	17.11	19.85	19.85	25.64	21.5	20.31	21.97	protein_coding	golgi associated, gamma adaptin ear containing, ARF binding protein 3
Sh3bp2	18.92	15.21	0.311287	0.222345	15.5	14.99	15.14	17.35	18.73	18.13	20.91	19.48	protein_coding	SH3-domain binding protein 2
Slfn9	6.06	8.43	-0.469279	0.222426	8.91	9.07	7.31	7.45	7.53	4.83	4.59	5.9	protein_coding	schlafen 9
Ngdn	21.346	25.6233	-0.263389	0.222444	25.01	29.16	22.7	23.36	21.86	17.43	18.47	25.61	protein_coding	neuroguidin, EIF4E binding protein
Tead2	48.486	55.41	-0.193767	0.222669	64.98	46.69	54.56	56.08	51.07	35.94	41.74	57.6	protein_coding	TEA domain family member 2
Mob1a	19.99	24.1333	-0.271508	0.222704	27.75	23.06	21.59	23.5	24.09	18.33	16.94	17.09	protein_coding	MOB kinase activator 1A
Vcp	116.314	145.803	-0.305278	0.222822	156.78	143.39	137.24	153.76	148.14	101.82	95.73	82.12	protein_coding	valosin containing protein
Ppp2r5a	13	16.3767	-0.33159	0.22309	15.96	17.69	15.48	13.05	12.56	11	13.72	14.67	protein_coding	protein phosphatase 2, regulatory subunit B', alpha
Fmnl1	6.756	4.62	0.534934	0.22339	3.03	5.54	5.29	5.11	5.26	7.91	7.8	7.7	protein_coding	formin-like 1
Rogdi	31.386	26.56	0.238526	0.223422	21.78	27.86	30.04	26.84	30.16	28.75	28.96	42.22	protein_coding	rogdi homolog
Inpp5f	134.32	115.397	0.222169	0.223502	102.9	120.44	122.85	157.67	107.27	129.82	139.19	137.65	protein_coding	inositol polyphosphate-5-phosphatase F
Lta4h	38.432	33.07	0.214725	0.223533	36.13	30.71	32.37	35.81	36.36	39.45	34.11	46.43	protein_coding	leukotriene A4 hydrolase
Cd164	25.266	29.89	-0.242667	0.22355	30.27	30.31	29.09	26.68	28.48	20.77	22.16	28.24	protein_coding	CD164 antigen
Sh3bgrl3	93.722	79.43	0.225367	0.224066	72.63	74.13	91.53	85.02	72.08	79.83	91.68	140	protein_coding	SH3 domain binding glutamic acid-rich protein-like 3
Iglon5	30.87	26.0933	0.240159	0.22421	25.05	23.96	29.27	25.71	27.17	30.41	33.7	37.36	protein_coding	IgLON family member 5
Srgap1	24.756	20.5	0.269351	0.224234	20.33	19.67	21.5	23.86	21.57	29.38	25.91	23.06	protein_coding	SLIT-ROBO Rho GTPase activating protein 1
Rps6kl1	8.874	6.4033	0.461766	0.224305	5.47	6.52	7.22	7.67	7.87	9.56	9.27	10	protein_coding	ribosomal protein S6 kinase-like 1
Asic4	1.674	0.7033	1.11776	0.224318	0.31	0.86	0.94	1.6	1.39	1.85	1.59	1.94	protein_coding	acid-sensing (proton-gated) ion channel family member 4
Etv1	23.254	19.1367	0.278182	0.224393	19.17	21.21	17.03	25.92	26.96	23.63	22.98	16.78	protein_coding	ets variant 1
Tmco1	32.422	37.62	-0.215063	0.22463	41.52	38.94	32.4	31.36	32.86	28.31	30.42	39.16	protein_coding	transmembrane and coiled-coil domains 1
Scaf1	52.59	46.07	0.189445	0.224631	46.03	43.09	49.09	48.79	50.01	50.9	56.01	57.24	protein_coding	SR-related CTD-associated factor 1
Pcyox1	31.736	36.9067	-0.218069	0.224868	39.23	37.08	34.41	37.08	38.21	31.47	27.09	24.83	protein_coding	prenylcysteine oxidase 1
Rpgrip1	4.06	2.45	0.699374	0.224956	3.98	1.53	1.84	1.78	1.62	1.37	1.86	13.67	protein_coding	retinitis pigmentosa GTPase regulator interacting protein 1
Bmpr1a	16.282	20.02	-0.297408	0.225149	20.48	20.31	19.27	18.18	19.64	16.2	14.84	12.55	protein_coding	bone morphogenetic protein receptor, type 1A
Cacnb4	8.082	5.7367	0.484262	0.225165	4.87	5.97	6.37	8.86	5.91	12.04	8.81	4.79	protein_coding	calcium channel, voltage-dependent, beta 4 subunit
Dxo	25.786	21.4467	0.263128	0.225181	18.98	20.99	24.37	21.56	26.45	20.51	25.76	34.65	protein_coding	decapping exoribonuclease
Rps4x	1017.59	1150.87	-0.167086	0.225207	1133.52	1141.77	1177.32	1053.21	1007.52	991.3	1129.24	906.69	protein_coding	ribosomal protein S4, X-linked
Tyms	34.18	39.5333	-0.210545	0.225779	47.16	36.52	34.92	38.47	41.07	21.93	28.62	40.81	protein_coding	thymidylate synthase
Porcn	18.764	15.0967	0.310123	0.225871	11.71	14.65	18.93	14.73	16.46	22.25	20.19	20.19	protein_coding	porcupine homolog (Drosophila)
Lhfpl4	30.526	25.7967	0.240475	0.226203	26.58	26.38	24.43	30.23	28.98	36.68	32.68	24.06	protein_coding	lipoma HMGIC fusion partner-like protein 4
Kif5a	51.128	43.7667	0.23415	0.22646	37.23	44.55	49.52	50.84	51.48	65.97	51.93	35.42	protein_coding	kinesin family member 5A
Eif1ax	70.61	82.4667	-0.217479	0.226493	97.67	78.44	71.29	87.81	71.11	64.63	66.61	62.89	protein_coding	eukaryotic translation initiation factor 1A, X-linked
Tnpo1	34.764	40.2833	-0.211712	0.226829	41.15	42.62	37.08	40.1	44.38	38.31	28.69	22.34	protein_coding	transportin 1
Scrt2	36.958	31.7267	0.218093	0.226869	33	29.94	32.24	28.66	37.21	37.02	39.44	42.46	protein_coding	scratch family zinc finger 2
Flot1	27.542	23.0667	0.25326	0.226927	21.63	22.82	24.75	23.74	26.11	23.64	29.15	35.07	protein_coding	flotillin 1
Pdlim7	38.726	33.3467	0.213491	0.227019	32.33	32.66	35.05	29.4	33.26	33.31	41.62	56.04	protein_coding	PDZ and LIM domain 7
Lgals1	14.072	17.5433	-0.316876	0.227358	22.98	15.45	14.2	18.22	14.34	7.19	9.79	20.82	protein_coding	lectin, galactose binding, soluble 1
Gpc1	84.066	73.7633	0.188081	0.227421	76.47	67.74	77.08	86.59	78.96	77.02	85.1	92.66	protein_coding	glypican 1
Trex1	10.722	8.0067	0.414385	0.227781	7.23	7.55	9.24	10.49	10.27	8.05	9.99	14.81	protein_coding	three prime repair exonuclease 1
Kcnh4	10.928	8.1867	0.40994	0.228097	5.38	8	11.18	8.24	8.59	11.47	12.19	14.15	protein_coding	potassium voltage-gated channel, subfamily H (eag-related), member 4
Cdon	13.148	16.5033	-0.326445	0.228212	18.87	15.91	14.73	11.78	18.96	14.86	11.17	8.97	protein_coding	cell adhesion molecule-related/down-regulated by oncogenes
Dlg2	35.754	30.17	0.251582	0.228296	23.34	31.41	35.76	33.58	33.22	54.27	34.66	23.04	protein_coding	discs, large homolog 2 (Drosophila)
Mapkapk2	25.292	29.8667	-0.240069	0.228537	35.87	26.88	26.85	26.71	27.49	21.96	22.7	27.6	protein_coding	MAP kinase-activated protein kinase 2
Rxrg	78.544	68.23	0.204189	0.228643	56.23	68.16	80.3	67.79	67.65	85.66	87.66	83.96	protein_coding	retinoid X receptor gamma
Tubg2	8.802	6.3633	0.459044	0.228652	5.19	6.81	7.09	6.02	5.87	10.56	10.26	11.3	protein_coding	tubulin, gamma 2
Pcbp3	19.59	15.86	0.301278	0.22868	15.48	16.01	16.09	18.72	18.75	17.99	19.25	23.24	protein_coding	poly(rC) binding protein 3
Gtf3a	30.648	25.9333	0.23862	0.228724	26.38	25.67	25.75	28.67	24.12	26.15	31.43	42.87	protein_coding	general transcription factor III A
Pcnx3	34.908	29.8633	0.223012	0.228813	27.13	29.27	33.19	32.52	37.76	34.41	32.73	37.12	protein_coding	pecanex homolog 3
Shc3	8.394	11.1267	-0.402183	0.228854	11.26	13.4	8.72	10.96	11.41	11.06	5.97	2.57	protein_coding	src homology 2 domain-containing transforming protein C3
Limk1	27.792	23.3133	0.250974	0.228864	23.48	21.12	25.34	24.38	24.8	26.93	29.55	33.3	protein_coding	LIM-domain containing, protein kinase
Tspyl2	34.884	29.83	0.223589	0.228929	23.29	28.62	37.58	29.36	31.72	32.22	35.58	45.54	protein_coding	TSPY-like 2
Napa	52.656	46.1467	0.188519	0.228937	41.56	45.28	51.6	49.82	49.23	49.18	52.86	62.19	protein_coding	N-ethylmaleimide sensitive fusion protein attachment protein alpha
Zfp36l2	15.938	19.6067	-0.298069	0.228949	19.07	21.16	18.59	15.9	15.7	13.23	15.19	19.67	protein_coding	zinc finger protein 36, C3H type-like 2
Spint2	9.972	7.3667	0.429281	0.22907	6.74	7.26	8.1	7.89	6.52	9.7	11.56	14.19	protein_coding	serine protease inhibitor, Kunitz type 2
Scamp1	33.902	28.94	0.226096	0.229439	25.38	30.5	30.94	32.02	30.99	37.87	36.93	31.7	protein_coding	secretory carrier membrane protein 1
Tnfaip8	7.794	10.4133	-0.413546	0.229451	9.95	11.99	9.3	7.13	9.1	6.62	7.02	9.1	protein_coding	tumor necrosis factor, alpha-induced protein 8
Bend6	11.846	8.9933	0.391411	0.22969	7.05	10.19	9.74	8.45	9	16.81	12.21	12.76	protein_coding	BEN domain containing 6
Cep170b	17.288	13.8033	0.320846	0.229765	13.31	13.93	14.17	15.48	14.1	18.97	19.74	18.15	protein_coding	centrosomal protein 170B
Cse1l	43.966	50.1367	-0.189543	0.229793	51.73	52.34	46.34	46.91	46.29	42.5	42.42	41.71	protein_coding	chromosome segregation 1-like (S. cerevisiae)
Mest	58.454	66.6533	-0.187892	0.229877	72.52	65.21	62.23	69.09	67.13	44.77	54.28	57	protein_coding	mesoderm specific transcript
Por	35.822	41.2567	-0.204255	0.230122	44.82	39.35	39.6	37.16	35.08	36.73	35.41	34.73	protein_coding	P450 (cytochrome) oxidoreductase
Pcm1	35.832	41.4333	-0.208448	0.230179	39.19	47.3	37.81	36.79	44.51	39.52	35.17	23.17	protein_coding	pericentriolar material 1
Zfr2	10.502	7.83	0.416513	0.230286	5.44	8.62	9.43	8.95	10.61	11.58	11.74	9.63	protein_coding	zinc finger RNA binding protein 2
Chmp3	33.83	39.0867	-0.208842	0.230523	37.52	40.45	39.29	36.73	36.71	34.96	31.41	29.34	protein_coding	charged multivesicular body protein 3
Sec61g	117.468	133.833	-0.190714	0.230564	133.27	138.52	129.71	119.05	100.24	104.36	128.07	135.62	protein_coding	SEC61, gamma subunit
Zfp467	19.806	16.0733	0.297872	0.231161	14.99	16.48	16.75	17.1	15.64	18.94	20.97	26.38	protein_coding	zinc finger protein 467
Sstr2	15.618	19.2333	-0.299542	0.231179	22.92	16.46	18.32	7.67	23.25	18.22	17.58	11.37	protein_coding	somatostatin receptor 2
Cops4	52.988	60.0533	-0.180281	0.231433	60	59.64	60.52	56.12	52.97	48.83	54.87	52.15	protein_coding	COP9 signalosome subunit 4
Rab31	23.836	28.2533	-0.245402	0.231512	28.58	30.16	26.02	25.81	26.91	20.94	23.16	22.36	protein_coding	RAB31, member RAS oncogene family
Bub1	13.414	16.7733	-0.321056	0.231853	18.15	16.64	15.53	17.6	15.51	9.19	10.94	13.83	protein_coding	BUB1, mitotic checkpoint serine/threonine kinase
Ormdl2	6.37	8.74	-0.450077	0.232327	8.83	9.93	7.46	7.63	7.55	3.97	6.26	6.44	protein_coding	ORM1-like 2 (S. cerevisiae)
Ablim1	12.604	9.6733	0.37622	0.232687	7.99	9.53	11.5	11.68	11.24	18.74	11.83	9.53	protein_coding	actin-binding LIM protein 1
Ntsr1	1.866	0.8467	1.03379	0.232765	0.69	1	0.85	1.91	1.06	3.1	1.71	1.55	protein_coding	neurotensin receptor 1
Tecr	221.136	191.513	0.203222	0.23278	166.49	195.09	212.96	191.92	195.36	210.8	237.9	269.7	protein_coding	trans-2,3-enoyl-CoA reductase
Sfrp5	6.584	8.9867	-0.442903	0.233007	8.6	10.14	8.22	6.14	6.39	4.78	6.23	9.38	protein_coding	secreted frizzled-related sequence protein 5
Dpysl2	66.158	57.47	0.195264	0.233017	58.54	52.84	61.03	53.12	49.12	56.6	78.58	93.37	protein_coding	dihydropyrimidinase-like 2
Tceal6	23.526	19.46	0.270853	0.233509	17.71	19.54	21.13	20.99	16.38	24.76	26.65	28.85	protein_coding	transcription elongation factor A (SII)-like 6
E130114P18Rik	11.142	14.2067	-0.348397	0.233808	14.26	14.24	14.12	7.4	13.22	9.64	10.77	14.68	protein_coding	RIKEN cDNA E130114P18 gene
Vax1	13.088	16.3933	-0.323406	0.233887	19.91	15.15	14.12	15.41	11.79	7.28	13.96	17	protein_coding	ventral anterior homeobox 1
Thap12	33.124	38.29	-0.20954	0.234081	40.42	38.14	36.31	37.48	35.73	31.44	31.89	29.08	protein_coding	THAP domain containing 12
Nptn	93.66	81.1533	0.214726	0.234499	71.82	83.96	87.68	84.65	88.87	111.73	94.61	88.44	protein_coding	neuroplastin
Chst10	24.964	20.78	0.261908	0.23471	19.61	20.98	21.75	24.6	21.55	27.81	24.14	26.72	protein_coding	carbohydrate sulfotransferase 10
Rtn2	56.244	49.4833	0.182971	0.234808	48.53	49	50.92	48.35	50.72	55.67	61.45	65.03	protein_coding	reticulon 2 (Z-band associated protein)
Syt16	25.878	21.6167	0.256916	0.234952	19.08	22.05	23.72	23.25	21.13	29.09	28.09	27.83	protein_coding	synaptotagmin XVI
Pcyt2	45.892	40.04	0.194935	0.235051	29.97	41.35	48.8	36.16	42.13	45.67	52.89	52.61	protein_coding	phosphate cytidylyltransferase 2, ethanolamine
Recql	16.854	20.5667	-0.286596	0.235418	22.41	16.99	22.3	16.33	18.78	14.98	16.08	18.1	protein_coding	RecQ protein-like
Arhgef6	5.464	7.6567	-0.478771	0.235433	7.56	7.88	7.53	6.46	6.22	3.87	6.48	4.29	protein_coding	Rac/Cdc42 guanine nucleotide exchange factor (GEF) 6
Scn10a	1.554	0.6433	1.12666	0.235597	0.35	0.72	0.86	2.1	0.93	1.91	1.5	1.33	protein_coding	sodium channel, voltage-gated, type X, alpha
Mybbp1a	47.71	41.7733	0.1897	0.235624	44.04	39.05	42.23	41.54	43.93	43.57	50.1	59.41	protein_coding	MYB binding protein (P160) 1a
Mfsd10	29.434	24.8833	0.239888	0.235712	18.81	25.13	30.71	24.21	27.19	26.17	31.85	37.75	protein_coding	major facilitator superfamily domain containing 10
Phf1	12.674	9.7533	0.3724	0.23586	7.84	10.51	10.91	10.21	10.3	13.18	14.43	15.25	protein_coding	PHD finger protein 1
Daam2	10.972	14	-0.349375	0.235931	11.32	16.68	14	9.46	11.08	10.67	10.36	13.29	protein_coding	dishevelled associated activator of morphogenesis 2
Sema7a	16.99	13.58	0.319263	0.235938	13.28	12.16	15.3	15.06	16.28	21.97	17.51	14.13	protein_coding	sema domain, immunoglobulin domain (Ig), and GPI membrane anchor, (semaphorin) 7A
Atad3a	30.612	25.97	0.234902	0.236004	22.43	26.32	29.16	26.95	28.82	32.64	30.44	34.21	protein_coding	ATPase family, AAA domain containing 3A
Atcay	53.766	47.1867	0.188336	0.236099	45.43	45.38	50.75	51.74	49.55	59.58	57.51	50.45	protein_coding	ataxia, cerebellar, Cayman type
Sox21	14.092	17.4967	-0.31103	0.236233	18.76	17.97	15.76	16.4	14.47	10.8	12.25	16.54	protein_coding	SRY (sex determining region Y)-box 21
Phf6	36.654	42.08	-0.19954	0.236663	42.47	43.62	40.15	40.28	39.37	36.08	35.89	31.65	protein_coding	PHD finger protein 6
Rbm17	78.82	69.27	0.184505	0.236744	72.53	63.01	72.27	78.93	71.6	75.19	74.9	93.48	protein_coding	RNA binding motif protein 17
Stfa1	0.298	0	1.75838	0.236791	0	0	0	0	0	0.78	0.52	0.19	protein_coding	stefin A1
Tubb2a	766.448	871.347	-0.194479	0.236893	682.63	936.53	994.88	737.98	691.39	567.92	886.11	948.84	protein_coding	tubulin, beta 2A class IIA
Gjb6	0.06	0.4567	-1.65347	0.237027	0.6	0.06	0.71	0.08	0	0.14	0.02	0.06	protein_coding	gap junction protein, beta 6
E130307A14Rik	52.93	46.5267	0.184946	0.237481	44.76	45.03	49.79	54.05	50.93	49.8	56.57	53.3	antisense	RIKEN cDNA E130307A14 gene
B4galt2	47.4	41.5167	0.189397	0.237493	38.81	40.74	45	43.77	41.1	48.07	50.21	53.85	protein_coding	UDP-Gal:betaGlcNAc beta 1,4- galactosyltransferase, polypeptide 2
Diras1	19.292	15.66	0.297469	0.237828	13.92	16.16	16.9	18.52	17.63	25.38	19.53	15.4	protein_coding	DIRAS family, GTP-binding RAS-like 1
Fam189b	12.998	10.05	0.365777	0.237901	7.93	10.35	11.87	10.6	10.91	14.01	13.96	15.51	protein_coding	family with sequence similarity 189, member B
Dbh	0.038	0.3933	-1.66974	0.238149	0	0.05	1.13	0.02	0.07	0.04	0.01	0.05	protein_coding	dopamine beta hydroxylase
Slc17a7	0.812	0.2033	1.51196	0.238217	0.23	0.16	0.22	0.08	0.54	2.8	0.24	0.4	protein_coding	solute carrier family 17 (sodium-dependent inorganic phosphate cotransporter), member 7
Llph-ps2	14.184	11.1	0.348914	0.238489	17	6.63	9.67	10.62	17.02	11.81	17.44	14.03	processed_pseudogene	LLP homolog, pseudogene 2
Hmgb1	689.928	807.173	-0.211475	0.238716	893.07	777.74	750.71	753.95	742.92	645.71	767.37	539.69	protein_coding	high mobility group box 1
Nans	46.056	40.28	0.191361	0.238804	39.36	37.97	43.51	42.9	41.03	41.18	49.87	55.3	protein_coding	N-acetylneuraminic acid synthase (sialic acid synthase)
Sec31a	52.68	46.24	0.185454	0.239513	45.55	44.72	48.45	43.13	49.38	49.46	50.77	70.66	protein_coding	Sec31 homolog A (S. cerevisiae)
Nfia	11.92	15.04	-0.333606	0.239939	16.6	15.88	12.64	12.26	15.08	11.35	9.29	11.62	protein_coding	nuclear factor I/A
Frmd4a	43.466	37.8467	0.198928	0.240156	40.56	35.37	37.61	40.29	48.53	51.08	41.64	35.79	protein_coding	FERM domain containing 4A
Tbkbp1	16.704	13.3533	0.319012	0.240208	11.55	13.51	15	13.53	14	18.48	17.6	19.91	protein_coding	TBK1 binding protein 1
Vim	297.46	341.237	-0.199077	0.240233	374.71	344.34	304.66	301.96	329.94	231.85	287.93	335.62	protein_coding	vimentin
Zfp871	13.772	17.11	-0.311799	0.240548	16.89	19.45	14.99	18.14	20.94	19.08	8.28	2.42	protein_coding	zinc finger protein 871
Arfrp1	42.368	36.8833	0.198121	0.240861	34.39	36.34	39.92	41.87	40.24	39.39	43.47	46.87	protein_coding	ADP-ribosylation factor related protein 1
Sh3kbp1	19.044	15.46	0.29732	0.241049	14.79	15.41	16.18	17.07	17.59	19.01	20.71	20.84	protein_coding	SH3-domain kinase binding protein 1
Lrrn2	13.612	10.61	0.354452	0.241062	9.69	10.66	11.48	10.8	12.53	16.07	13.15	15.51	protein_coding	leucine rich repeat protein 2, neuronal
Entpd1	7.93	10.5	-0.400796	0.241291	9.17	15.02	7.31	9.75	7.74	6.95	5.71	9.5	protein_coding	ectonucleoside triphosphate diphosphohydrolase 1
Phkg2	36.882	31.8067	0.211464	0.241315	25.33	34.32	35.77	32.71	32.44	33.64	38.37	47.25	protein_coding	phosphorylase kinase, gamma 2 (testis)
Stx1b	37.384	32.2633	0.210817	0.241375	28.3	33.27	35.22	36.01	36.68	45.65	39.08	29.5	protein_coding	syntaxin 1B
BC002163	27.298	22.9733	0.246298	0.241418	31.36	37.56	0	0.87	29.11	25.82	32.14	48.55	processed_pseudogene	NADH dehydrogenase Fe-S protein 5 pseudogene
Cic	85.538	75.28	0.185435	0.241826	70.07	73.17	82.6	78	83.26	87.05	87.5	91.88	protein_coding	capicua transcriptional repressor
Lzic	28.526	33.23	-0.220619	0.241885	36.66	33.54	29.49	32.85	28	30.46	28.78	22.54	protein_coding	leucine zipper and CTNNBIP1 domain containing
Jag2	9.47	7	0.428107	0.242016	5.01	7.37	8.62	8.31	7.37	11.05	9.12	11.5	protein_coding	jagged 2
Wsb2	68.034	59.9967	0.181616	0.242332	59	59.17	61.82	61.41	58.23	75.47	73.12	71.94	protein_coding	WD repeat and SOCS box-containing 2
Itgb5	14.992	18.45	-0.298487	0.242364	19.67	19.28	16.4	15.12	17.37	10.53	12.31	19.63	protein_coding	integrin beta 5
Sybu	25.476	21.3133	0.254708	0.24245	21.05	22.39	20.5	24.29	20.67	30.96	23.93	27.53	protein_coding	syntabulin (syntaxin-interacting)
Slitrk1	6.514	4.4967	0.521278	0.242475	4.04	4.52	4.93	5.33	6.25	8.47	6.1	6.42	protein_coding	SLIT and NTRK-like family, member 1
Arrb2	38.258	33.1133	0.206316	0.242514	36.47	28.89	33.98	32.63	35.59	32.33	39.58	51.16	protein_coding	arrestin, beta 2
Prdx1	120.678	138.173	-0.203003	0.2426	154.63	136.09	123.8	123.11	114.76	93.62	114.22	157.68	protein_coding	peroxiredoxin 1
Smarca2	91.36	80.11	0.192983	0.242666	83.01	73.87	83.45	87.15	82.42	97.91	98.8	90.52	protein_coding	SWI/SNF related, matrix associated, actin dependent regulator of chromatin, subfamily a, member 2
Timm13	73.432	63.2067	0.204626	0.242831	65.4	62.88	61.34	67.69	61.13	59.3	65.44	113.6	protein_coding	translocase of inner mitochondrial membrane 13
Lhx6	35.784	41.0567	-0.199096	0.24296	49.7	36.2	37.27	41.04	25.91	27.78	40.96	43.23	protein_coding	LIM homeobox protein 6
Ptn	299.808	343.983	-0.193456	0.242995	330.98	379.65	321.32	251.3	309.37	313.54	305.64	319.19	protein_coding	pleiotrophin
Foxp2	32.894	28.1433	0.222809	0.243027	27.49	28.56	28.38	36.34	30.88	34.13	36.68	26.44	protein_coding	forkhead box P2
Ppp2r3d	84.924	74.7267	0.181119	0.243398	75.08	75.73	73.37	77.41	82.51	73.64	87.54	103.52	protein_coding	protein phosphatase 2 (formerly 2A), regulatory subunit B'', delta
Scp2	87.66	99.24	-0.181993	0.243565	103.39	102.53	91.8	84.26	85.51	76.9	83.37	108.26	protein_coding	sterol carrier protein 2, liver
Nr4a1	5.334	3.53	0.577498	0.244006	2.86	3.71	4.02	4.08	6.09	6.29	4.94	5.27	protein_coding	nuclear receptor subfamily 4, group A, member 1
Mgp	0.466	1.2167	-1.18392	0.244134	2.2	0.53	0.92	1.14	0.49	0.1	0.31	0.29	protein_coding	matrix Gla protein
Iqsec3	7.992	5.7467	0.465895	0.244205	4.8	5.98	6.46	7.78	6.41	9.36	7.87	8.54	protein_coding	IQ motif and Sec7 domain 3
Apba1	15.3	12.1267	0.330998	0.244223	10.76	12.94	12.68	13.57	13.19	20.76	15.8	13.18	protein_coding	amyloid beta (A4) precursor protein binding, family A, member 1
Numbl	25.6	21.4433	0.252957	0.244415	19.21	21.4	23.72	21.55	20.01	28.33	28.44	29.67	protein_coding	numb-like
Tstd1	2.146	1.0633	0.933194	0.244418	0.64	0.66	1.89	0.95	1.92	2.62	1.87	3.37	protein_coding	thiosulfate sulfurtransferase (rhodanese)-like domain containing 1
Hn1l	23.7	27.9767	-0.23948	0.244827	34.12	23.92	25.89	30.53	26.27	16.59	19.02	26.09	protein_coding	hematological and neurological expressed 1-like
Th	3.188	1.8333	0.757276	0.244834	1.73	2.23	1.54	3.3	2.8	3.01	3.13	3.7	protein_coding	tyrosine hydroxylase
Spock3	3.732	2.2533	0.69628	0.245055	1.58	2.6	2.58	4.03	2.32	3.68	3.86	4.77	protein_coding	sparc/osteonectin, cwcv and kazal-like domains proteoglycan 3
Ttc33	17.226	20.8967	-0.278156	0.245153	20.95	22.47	19.27	18.83	17.01	17.84	18.27	14.18	protein_coding	tetratricopeptide repeat domain 33
Unc13a	32.34	27.6533	0.223624	0.245349	24.25	25.95	32.76	27.97	29.47	38.89	33.22	32.15	protein_coding	unc-13 homolog A (C. elegans)
Dvl1	30.318	25.7867	0.231208	0.245384	21.5	27.83	28.03	24.55	27.42	29.53	32.17	37.92	protein_coding	dishevelled segment polarity protein 1
Snx6	44.102	50.0667	-0.183208	0.245385	53.25	49.28	47.67	46.76	47.89	39.84	43.56	42.46	protein_coding	sorting nexin 6
Spns2	14.51	11.4333	0.339196	0.245687	9.12	11.09	14.09	11.91	11.49	15.95	16.33	16.87	protein_coding	spinster homolog 2
Col1a2	1.936	3.28	-0.725557	0.245733	4.4	2.13	3.31	1.95	2.07	2.06	1.82	1.78	protein_coding	collagen, type I, alpha 2
Nsg2	546.948	485.927	0.178648	0.245901	479.99	465.39	512.4	503.37	508.55	599.38	584.36	539.08	protein_coding	neuron specific gene family member 2
Snrpe	274.562	308.663	-0.17467	0.245958	313.57	313.3	299.12	274.08	251.25	231.38	276.33	339.77	protein_coding	small nuclear ribonucleoprotein E
Hist1h2an	0.512	1.2867	-1.14917	0.245959	1.26	1.29	1.31	0	1.71	0.26	0	0.59	protein_coding	histone cluster 1, H2an
Cabp1	7.186	5.0733	0.490741	0.24605	4.51	4.57	6.14	6.42	4.94	9.32	6.84	8.41	protein_coding	calcium binding protein 1
Dynlt1c	43.084	37.5267	0.198194	0.246076	25.1	48.87	38.61	36.55	45.19	46.79	47.06	39.83	protein_coding	dynein light chain Tctex-type 1C
Tjp2	7.68	10.1833	-0.402629	0.246307	11.27	10.6	8.68	8.23	9.24	6.69	6.78	7.46	protein_coding	tight junction protein 2
Clic4	46.992	53.6	-0.187933	0.246531	62.87	51.09	46.84	53.27	56.92	41.47	42.75	40.55	protein_coding	chloride intracellular channel 4 (mitochondrial)
Mospd3	27.554	23.2533	0.24232	0.246566	24.46	20.49	24.81	24.11	22.42	24.75	32.2	34.29	protein_coding	motile sperm domain containing 3
Bbc3	9.26	6.8433	0.428258	0.247003	6.47	6.65	7.41	7.85	7.18	8.97	10.2	12.1	protein_coding	BCL2 binding component 3
Cyb5d1	22.794	26.9667	-0.242605	0.247537	27.39	29.42	24.09	30.3	29.86	22.63	18.7	12.48	protein_coding	cytochrome b5 domain containing 1
Galnt18	5.684	3.83	0.553342	0.247824	3.15	4.04	4.3	4.73	4.45	7.35	6.71	5.18	protein_coding	UDP-N-acetyl-alpha-D-galactosamine:polypeptide N-acetylgalactosaminyltransferase 18
Evi5l	44.672	39.1	0.190518	0.247933	36.17	39.91	41.22	42.83	41.2	47.2	45.21	46.92	protein_coding	ecotropic viral integration site 5 like
Alg10b	21.084	25.1067	-0.251754	0.24794	26.42	27.25	21.65	28.27	27.94	26.9	15.07	7.24	protein_coding	asparagine-linked glycosylation 10B (alpha-1,2-glucosyltransferase)
Nuf2	17.18	20.8233	-0.276945	0.247945	24.24	20.3	17.93	19.59	19.65	10.88	14.86	20.92	protein_coding	NUF2, NDC80 kinetochore complex component
Ebf1	41.084	35.7667	0.198276	0.248	37.35	32.29	37.66	45.43	38.14	41.32	43.93	36.6	protein_coding	early B cell factor 1
Cpne3	6.322	8.6	-0.437812	0.248096	9.02	9.49	7.29	7.6	8.52	6.03	4.99	4.47	protein_coding	copine III
Hexdc	17.936	14.5133	0.30183	0.248283	13.2	16.29	14.05	15.75	16.67	19.37	15.31	22.58	protein_coding	hexosaminidase (glycosyl hydrolase family 20, catalytic domain) containing
Rbms1	10.098	7.5733	0.407913	0.248315	6.26	6.97	9.49	9.94	8.64	12.09	10.29	9.53	protein_coding	RNA binding motif, single stranded interacting protein 1
Glul	106.392	121.22	-0.187363	0.248692	116.52	126.18	120.96	100.68	117.76	95.26	97.67	120.59	protein_coding	glutamate-ammonia ligase (glutamine synthetase)
Shank3	14.714	11.6333	0.334417	0.248734	8.89	12.24	13.77	14.17	14.14	16.67	14.53	14.06	protein_coding	SH3/ankyrin domain gene 3
Tmem181a	18.946	15.4267	0.293015	0.248754	11.86	16.87	17.55	16.24	18.46	19.16	17.68	23.19	protein_coding	transmembrane protein 181A
Hexim2	9.746	7.2733	0.414709	0.249262	7.85	7.03	6.94	9.33	9.59	10.25	9.91	9.65	protein_coding	hexamethylene bis-acetamide inducible 2
Ppp1r1a	34.886	30.0333	0.213829	0.249375	27.79	31.22	31.09	25.62	27.27	33.51	36.24	51.79	protein_coding	protein phosphatase 1, regulatory (inhibitor) subunit 1A
Gldc	9.826	12.6133	-0.357555	0.24971	13.74	13.82	10.28	11.32	10.21	7.92	9.39	10.29	protein_coding	glycine decarboxylase
Hspa4l	12.436	15.55	-0.320809	0.249714	16.31	15.73	14.61	12.4	15.42	13.92	12.19	8.25	protein_coding	heat shock protein 4 like
Shtn1	46.018	52.1067	-0.179053	0.24988	53.84	51.94	50.54	46.39	46.23	50.37	44.16	42.94	protein_coding	shootin 1
Crot	11.168	14.1267	-0.336996	0.249931	13.98	15.73	12.67	10.23	13	10.13	10.07	12.41	protein_coding	carnitine O-octanoyltransferase
Prc1	43.976	50.5767	-0.199465	0.250183	59.91	47.41	44.41	57.33	53.18	32.94	37.16	39.27	protein_coding	protein regulator of cytokinesis 1
Pantr1	216.926	247.797	-0.199693	0.250358	252.31	265.3	225.78	202.78	228.52	165.57	207.73	280.03	lincRNA	POU domain, class 3, transcription factor 3 adjacent noncoding transcript 1
Mtss1	33.852	29.1033	0.21589	0.250595	27.96	29.44	29.91	28.25	30.55	39.65	37.05	33.76	protein_coding	metastasis suppressor 1
Kif15	17.506	21.1567	-0.272795	0.251071	22.94	22.58	17.95	20.73	21.21	15.28	15.37	14.94	protein_coding	kinesin family member 15
Ppp1r14c	8.14	5.9033	0.453973	0.251227	5.94	6.09	5.68	6.03	9.37	10.33	8.49	6.48	protein_coding	protein phosphatase 1, regulatory (inhibitor) subunit 14c
Dnal4	34.646	29.85	0.212823	0.251656	30.75	27.99	30.81	30.86	29.25	30.17	34.94	48.01	protein_coding	dynein, axonemal, light chain 4
Dpm2	51.752	45.58	0.180675	0.251749	46.01	41.81	48.92	45.65	45.12	47.48	52.29	68.22	protein_coding	dolichol-phosphate (beta-D) mannosyltransferase 2
St8sia4	14.646	17.9933	-0.295979	0.252003	16.19	19.58	18.21	15.23	14.25	16.9	14.96	11.89	protein_coding	ST8 alpha-N-acetyl-neuraminide alpha-2,8-sialyltransferase 4
Phip	26.546	30.99	-0.223639	0.252038	29.54	33.07	30.36	29.21	31.37	27.93	26.8	17.42	protein_coding	pleckstrin homology domain interacting protein
Kif18a	6.026	8.2333	-0.443679	0.252213	9.64	8.19	6.87	7.6	7.07	4.16	5.09	6.21	protein_coding	kinesin family member 18A
Mapk8ip3	68.006	60.1067	0.180087	0.252304	51.84	58.97	69.51	65.64	68.05	72.32	66.06	67.96	protein_coding	mitogen-activated protein kinase 8 interacting protein 3
Pick1	37.872	32.8567	0.20292	0.252437	27.61	31.7	39.26	33.27	37.3	36.61	39.27	42.91	protein_coding	protein interacting with C kinase 1
Ipo13	42.538	37.16	0.193026	0.252501	33.59	37.77	40.12	37.09	37.55	42.82	42.59	52.64	protein_coding	importin 13
Foxo6	28.642	24.3067	0.234362	0.252588	25.91	23.22	23.79	24.83	25.19	26.81	29.75	36.63	protein_coding	forkhead box O6
Nek6	27.354	31.8567	-0.220217	0.25261	38.12	28.2	29.25	26.98	33.15	19.11	25.61	31.92	protein_coding	NIMA (never in mitosis gene a)-related expressed kinase 6
Atp6v0e	34.794	39.8467	-0.196268	0.252777	38.77	41.38	39.39	32.16	36.25	29.78	33.92	41.86	protein_coding	ATPase, H+ transporting, lysosomal V0 subunit E
Dennd6b	14.51	11.4767	0.333797	0.252807	7.63	11.24	15.56	12.33	13.02	14.58	15.75	16.87	protein_coding	DENN/MADD domain containing 6B
Cyp4f15	3.926	5.7367	-0.534307	0.253004	4.35	6.96	5.9	4.27	3.57	3.74	3.08	4.97	protein_coding	cytochrome P450, family 4, subfamily f, polypeptide 15
Gucy1b2	4.276	6.1567	-0.514592	0.253404	7.8	5.97	4.7	5.94	4.74	2.96	3.76	3.98	protein_coding	guanylate cyclase 1, soluble, beta 2
LOC108169010	2.678	1.47	0.812195	0.253711	1.42	1.08	1.91	1.79	2.33	2.51	3.54	3.22	protein_coding	protein FAM205A-like
Cox19	42.684	37.2967	0.192448	0.253856	40.12	33.84	37.93	35.14	40.11	36.15	44.37	57.65	protein_coding	cytochrome c oxidase assembly protein 19
Nefm	15.094	12.0033	0.326198	0.253867	13.13	10.1	12.78	18.7	13.38	14.9	16.31	12.18	protein_coding	neurofilament, medium polypeptide
G530011O06Rik	2.422	3.8767	-0.653059	0.253922	3.7	3.56	4.37	1.42	1.2	3.05	2.95	3.49	processed_transcript	RIKEN cDNA G530011O06 gene
Ptpn18	2.922	4.5033	-0.604368	0.25397	6.61	3.45	3.45	3.24	4.1	1.23	1.78	4.26	protein_coding	protein tyrosine phosphatase, non-receptor type 18
Cys1	1.326	0.5233	1.16113	0.254106	0.85	0.37	0.35	1.46	0.89	1.73	1.41	1.14	protein_coding	cystin 1
Rnf215	25.086	21.0533	0.250165	0.254173	16.9	23.74	22.52	22.52	25.16	27.06	23.58	27.11	protein_coding	ring finger protein 215
Arcn1	44.67	50.7933	-0.18367	0.254446	55.59	50.51	46.28	48.58	48.35	47.29	45.21	33.92	protein_coding	archain 1
Gmnn	18.942	22.7033	-0.261047	0.254542	24.32	24.13	19.66	19.08	21.18	9.87	16.88	27.7	protein_coding	geminin
Haghl	35.044	30.24	0.210576	0.254827	29.62	29.17	31.93	32.09	32.43	32.79	34.56	43.35	protein_coding	hydroxyacylglutathione hydrolase-like
Grid1	8.6	6.3133	0.437184	0.255009	6.44	6.22	6.28	7.63	7.48	9.59	8.96	9.34	protein_coding	glutamate receptor, ionotropic, delta 1
Hpcal1	14.798	11.7467	0.328721	0.255052	11.82	10.92	12.5	14.84	11.89	13.33	17.13	16.8	protein_coding	hippocalcin-like 1
Mpeg1	10.078	12.88	-0.351262	0.255198	17.69	11.64	9.31	14.82	16.46	4.95	3.78	10.38	protein_coding	macrophage expressed gene 1
Adamts18	4.612	6.55	-0.496072	0.255375	6.08	6.96	6.61	3.85	5.87	5.94	4.23	3.17	protein_coding	a disintegrin-like and metallopeptidase (reprolysin type) with thrombospondin type 1 motif, 18
Stk11	55.386	48.86	0.177536	0.255385	51.81	45.66	49.11	50.91	51.31	45.63	53.24	75.84	protein_coding	serine/threonine kinase 11
Praf2	49.688	43.7733	0.180733	0.255569	42.05	44.14	45.13	44.5	42.6	47.97	51.03	62.34	protein_coding	PRA1 domain family 2
Spryd3	16.174	12.98	0.313371	0.25565	11.47	13.4	14.07	14.79	14.14	18.48	16.74	16.72	protein_coding	SPRY domain containing 3
Pard3	12.686	15.7867	-0.313997	0.255867	16.97	16.74	13.65	14.51	13.36	14.33	11.8	9.43	protein_coding	par-3 family cell polarity regulator
Slc25a23	58.18	51.49	0.175668	0.256129	48.44	51.69	54.34	49.14	55.04	63.01	62.53	61.18	protein_coding	solute carrier family 25 (mitochondrial carrier; phosphate carrier), member 23
Cpne8	9.2	6.8367	0.420386	0.256607	4.55	7.67	8.29	8.15	9.3	9.94	9.58	9.03	protein_coding	copine VIII
Mapt	191.288	161.483	0.265038	0.256699	145.55	167.78	171.12	189.96	170.95	254.5	191.33	149.7	protein_coding	microtubule-associated protein tau
Dut	53.79	60.89	-0.183529	0.256769	73.23	57.73	51.71	47.99	56.36	41.41	46.07	77.12	protein_coding	deoxyuridine triphosphatase
Sh2d1a	2.588	1.41	0.820433	0.256885	1.2	1.26	1.77	2.16	1.32	2.13	3.58	3.75	protein_coding	SH2 domain containing 1A
Clmp	20.024	16.46	0.279532	0.25696	16.38	16.65	16.35	21.22	18.58	23.93	21.85	14.54	protein_coding	CXADR-like membrane protein
Dlx1as	94.496	115.29	-0.269339	0.257483	128.08	115	102.79	124.42	107.96	79.9	97.69	62.51	antisense	distal-less homeobox 1, antisense
Esco2	7.456	9.8633	-0.399144	0.25754	10.97	10.13	8.49	10.81	10.09	5.49	5.97	4.92	protein_coding	establishment of sister chromatid cohesion N-acetyltransferase 2
Sdcbp	60.78	68.1333	-0.166483	0.258114	67.57	74.06	62.77	60.84	62.64	48.13	58.83	73.46	protein_coding	syndecan binding protein
Srsf3	257.968	290.473	-0.170973	0.258211	304.24	270.52	296.66	254.15	239.9	237.93	274.7	283.16	protein_coding	serine/arginine-rich splicing factor 3
Scg2	10.532	8	0.390073	0.258241	5.19	11.09	7.72	9.58	9.1	12.42	9.7	11.86	protein_coding	secretogranin II
Bahcc1	27.194	23.0233	0.237696	0.258384	24.38	21.19	23.5	26.57	23.68	24.88	29.36	31.48	protein_coding	BAH domain and coiled-coil containing 1
Pex2	20.464	24.3333	-0.249752	0.258427	25.21	24.97	22.82	19.3	20.92	18.04	19.85	24.21	protein_coding	peroxisomal biogenesis factor 2
Srm	52.352	46.25	0.177036	0.258444	45.16	45.59	48	46.37	43.14	55.47	55.63	61.15	protein_coding	spermidine synthase
Ids	52.566	46.3567	0.181781	0.258477	42.45	45.92	50.7	47.22	49.19	63.61	53.53	49.28	protein_coding	iduronate 2-sulfatase
Rnu3b4	0	0.2167	-1.45118	0.258679	0.65	0	0	0	0	0	0	0	snoRNA	U3B small nuclear RNA 4
Rnu3b3	0	0.2167	-1.45118	0.258679	0.65	0	0	0	0	0	0	0	snoRNA	U3B small nuclear RNA 3
Rnu3b2	0	0.2167	-1.45118	0.258679	0.65	0	0	0	0	0	0	0	snoRNA	U3B small nuclear RNA 2
Rnu3b1	0	0.2167	-1.45118	0.258679	0.65	0	0	0	0	0	0	0	snoRNA	U3B small nuclear RNA 1
Fzd8	9.31	11.9733	-0.360005	0.258747	12.04	13.38	10.5	8.74	11.61	8.21	8.26	9.73	protein_coding	frizzled class receptor 8
H2-D1	18.034	14.6733	0.293954	0.258864	16.13	13.11	14.78	17.65	16.16	13.17	18.98	24.21	protein_coding	histocompatibility 2, D region locus 1
Smo	17.426	21.0033	-0.268924	0.25928	24.14	19.83	19.04	19.79	20.25	13.02	16.18	17.89	protein_coding	smoothened, frizzled class receptor
Scn3b	30.258	25.8567	0.22447	0.259281	19.97	29.44	28.16	28.95	25.78	38.52	32.23	25.81	protein_coding	sodium channel, voltage-gated, type III, beta
Otp	0.4	0.0333	1.72881	0.259604	0.04	0.06	0	0.07	0.02	0.02	0.04	1.85	protein_coding	orthopedia homeobox
Dcp2	13.722	16.9133	-0.300507	0.259617	20.57	16.98	13.19	15.5	18.94	16.07	10.92	7.18	protein_coding	decapping mRNA 2
Fbxl19	65.214	58.02	0.168671	0.259672	57.32	55.88	60.86	65.18	60.25	66.83	67.48	66.33	protein_coding	F-box and leucine-rich repeat protein 19
Knstrn	35.42	40.5233	-0.195048	0.259833	50.25	36.99	34.33	45.82	38.76	20.09	29.26	43.17	protein_coding	kinetochore-localized astrin/SPAG5 binding
Col22a1	5.278	7.3167	-0.463146	0.260323	9.08	8.31	4.56	7.16	6.86	3.52	4.74	4.11	protein_coding	collagen, type XXII, alpha 1
Bex4	82.74	71.4467	0.203395	0.260423	64.01	71.44	78.89	65.4	59.39	82.42	94.53	111.96	protein_coding	brain expressed X-linked 4
Rhov	5.44	3.6733	0.549747	0.260523	2.73	4.47	3.82	4.67	4.25	6.41	6.12	5.75	protein_coding	ras homolog family member V
Smap1	42.64	37.3333	0.189702	0.260555	37.06	33.47	41.47	36.35	36.86	43.14	41.61	55.24	protein_coding	small ArfGAP 1
Tmem243	3.938	5.72	-0.525932	0.260565	5.61	6.03	5.52	3.57	3.57	3.47	3.86	5.22	protein_coding	transmembrane protein 243, mitochondrial
Trpc7	7.01	4.9833	0.480783	0.260574	4.56	4.7	5.69	6.32	6.95	8.36	7.27	6.15	protein_coding	transient receptor potential cation channel, subfamily C, member 7
Ubr4	56.086	49.6933	0.172801	0.260663	51.27	45.65	52.16	53.23	49.65	53.23	59.7	64.62	protein_coding	ubiquitin protein ligase E3 component n-recognin 4
Ncapd2	70.264	60.1433	0.232054	0.260912	78.86	47.7	53.87	86.43	83.06	59.02	61.75	61.06	protein_coding	non-SMC condensin I complex, subunit D2
Sult1a1	0.82	1.72	-0.966421	0.26094	1.89	1.36	1.91	0.93	0.79	0.75	0.78	0.85	protein_coding	sulfotransferase family 1A, phenol-preferring, member 1
Gabbr1	99.134	86.7833	0.196842	0.261113	74.14	89.56	96.65	91.37	88.82	112.43	102.57	100.48	protein_coding	gamma-aminobutyric acid (GABA) B receptor, 1
Myc	16.324	13.15	0.307993	0.261254	13.52	12	13.93	14.61	12.11	16.4	18.12	20.38	protein_coding	myelocytomatosis oncogene
Fam19a2	7.038	5.01	0.478922	0.261345	4.91	4.89	5.23	5.67	6.85	10.49	5.96	6.22	protein_coding	family with sequence similarity 19, member A2
Dmpk	22.726	18.9533	0.259024	0.261655	12.31	19.42	25.13	17.91	21.6	19.17	22.38	32.57	protein_coding	dystrophia myotonica-protein kinase
Gjb2	0.038	0.3667	-1.59353	0.261808	0.65	0.03	0.42	0.05	0.04	0.08	0	0.02	protein_coding	gap junction protein, beta 2
Kdm5a	16.828	20.3267	-0.271976	0.261836	20.41	20.44	20.13	18.12	22.47	18.34	14.26	10.95	protein_coding	lysine (K)-specific demethylase 5A
B3gnt5	18.68	22.3567	-0.258931	0.261876	24.74	22.31	20.02	19.96	20.92	21.42	17.56	13.54	protein_coding	UDP-GlcNAc:betaGal beta-1,3-N-acetylglucosaminyltransferase 5
Smarcb1	100.472	87.8433	0.186003	0.261915	96.88	80.27	86.38	90.75	90.39	83.41	105.64	132.17	protein_coding	SWI/SNF related, matrix associated, actin dependent regulator of chromatin, subfamily b, member 1
Ostc	54.63	61.3967	-0.168264	0.26193	62.19	65.23	56.77	60.19	54.19	49.75	53.42	55.6	protein_coding	oligosaccharyltransferase complex subunit (non-catalytic)
Haus1	11.826	14.7833	-0.320282	0.262266	15.59	15.9	12.86	13.45	13.14	8.33	11.6	12.61	protein_coding	HAUS augmin-like complex, subunit 1
Tepsin	12.286	9.56	0.356504	0.262304	8.06	8.78	11.84	10.63	10.64	10.57	12.84	16.75	protein_coding	TEPSIN, adaptor related protein complex 4 accessory protein
Ulk4	3.942	5.7167	-0.523689	0.262571	4.21	6.17	6.77	3.97	4.3	3.48	3.31	4.65	protein_coding	unc-51-like kinase 4
Ak3	41.1	46.54	-0.179867	0.262659	44.49	49.03	46.1	39.77	45.22	39.34	40.04	41.13	protein_coding	adenylate kinase 3
Rpl37rt	19.74	16.2433	0.278024	0.262762	11.22	17.09	20.42	17.05	15.79	16.63	22.12	27.11	transcribed_processed_pseudogene	ribosomal protein L37, retrotransposed
Copb2	53.326	60.2067	-0.172959	0.262883	63.19	60.95	56.48	57.68	56.85	52.49	53.95	45.66	protein_coding	coatomer protein complex, subunit beta 2 (beta prime)
Rfx4	5.878	8.0067	-0.439151	0.263185	7.99	8.37	7.66	5.69	6.17	4.86	5.93	6.74	protein_coding	regulatory factor X, 4 (influences HLA class II expression)
Sox1	40.388	45.77	-0.181568	0.263722	53.88	43.67	39.76	43.57	35.35	29.29	43	50.73	protein_coding	SRY (sex determining region Y)-box 1
Cadm3	49.34	43.46	0.183377	0.26379	37.29	44.08	49.01	43.03	47.78	59.91	51.86	44.12	protein_coding	cell adhesion molecule 3
Dzip1	28.212	24.0067	0.230459	0.263803	20.65	24.46	26.91	25.64	24.25	28.02	28.32	34.83	protein_coding	DAZ interacting protein 1
Wasf1	37.746	32.8533	0.198274	0.263836	32.28	32.24	34.04	32.37	32.62	41.56	41.53	40.65	protein_coding	WAS protein family, member 1
Ikbkg	9.706	12.39	-0.34954	0.264055	13.22	11.91	12.04	12.71	11.93	9.95	7.91	6.03	protein_coding	inhibitor of kappaB kinase gamma
Fam78b	19.094	15.6667	0.282073	0.264056	14.24	15.32	17.44	19.34	18.9	21.73	19.53	15.97	protein_coding	family with sequence similarity 78, member B
Rab34	27.536	23.3867	0.233177	0.264185	21.29	23.35	25.52	19.76	24.93	28.84	29.18	34.97	protein_coding	RAB34, member RAS oncogene family
Rpl10-ps6	0.12	0.5633	-1.49123	0.264215	0.25	1.03	0.41	0.15	0.2	0	0.25	0	processed_pseudogene	ribosomal protein L10, pseudogene 6
Selenoh	112.548	129.913	-0.203674	0.264232	143.59	130.36	115.79	130.29	122.98	89.39	105.31	114.77	protein_coding	selenoprotein H
Fbxl6	23.284	19.4833	0.254298	0.264299	19.15	19.46	19.84	19.88	21.82	21.38	23.58	29.76	protein_coding	F-box and leucine-rich repeat protein 6
Msn	26.088	30.3767	-0.219906	0.264487	34.13	30.18	26.82	29.32	32.57	19.64	22.51	26.4	protein_coding	moesin
Cd320	11.024	13.87	-0.329291	0.264641	16.41	12.78	12.42	11.78	12.51	9	10.71	11.12	protein_coding	CD320 antigen
Rps4l	27.296	23.17	0.233961	0.264722	25.78	24.19	19.54	18.69	22.44	30.78	27.46	37.11	transcribed_processed_pseudogene	ribosomal protein S4-like
Aspm	12.754	15.8	-0.307568	0.265049	17.59	16.7	13.11	16.02	17.24	9.42	10.06	11.03	protein_coding	asp (abnormal spindle)-like, microcephaly associated (Drosophila)
Ptprs	173.786	153.403	0.182374	0.265125	143.92	149.65	166.64	160.68	176.08	168.01	176.51	187.65	protein_coding	protein tyrosine phosphatase, receptor type, S
Gclm	29.968	25.64	0.222715	0.265148	27.1	26.36	23.46	26.55	27.1	21.06	33.07	42.06	protein_coding	glutamate-cysteine ligase, modifier subunit
Vopp1	67.724	60	0.17817	0.265221	63.11	57.88	59.01	66.67	64.36	77.81	67.09	62.69	protein_coding	vesicular, overexpressed in cancer, prosurvival protein 1
Emp1	11.06	13.9067	-0.328415	0.26523	14.75	15.56	11.41	13.57	13.28	8.16	9.47	10.82	protein_coding	epithelial membrane protein 1
Cfap100	5.898	8.02	-0.436716	0.265276	6.99	8.8	8.27	6.61	5.07	5.09	5.19	7.53	protein_coding	cilia and flagella associated protein 100
Sptan1	256.374	224.46	0.19963	0.265967	198.28	222.16	252.94	230.42	250.48	284.25	256.46	260.26	protein_coding	spectrin alpha, non-erythrocytic 1
Chn2	18.504	15.1467	0.285396	0.266151	14.76	15.17	15.51	19.83	16.46	19.55	18.86	17.82	protein_coding	chimerin 2
Chst2	7.216	5.18	0.467345	0.266272	4.41	5.39	5.74	7.82	5	6.47	7.97	8.82	protein_coding	carbohydrate sulfotransferase 2
Pcyox1l	17.778	14.4933	0.291126	0.266588	14.36	14.55	14.57	15.49	14.78	16.54	18.51	23.57	protein_coding	prenylcysteine oxidase 1 like
Spaca6	31.29	26.8767	0.217105	0.266613	17.99	24.35	38.29	33.58	34.15	30.39	30.75	27.58	protein_coding	sperm acrosome associated 6
Ctdspl2	17.542	21.0733	-0.264192	0.266614	20.34	24.22	18.66	20.17	20.63	20.66	15.35	10.9	protein_coding	CTD (carboxy-terminal domain, RNA polymerase II, polypeptide A) small phosphatase like 2
Plce1	4.642	6.5367	-0.48408	0.266625	6.36	8.14	5.11	5.06	6	4.38	4.05	3.72	protein_coding	phospholipase C, epsilon 1
Lima1	28.998	33.4967	-0.208486	0.266673	38.93	31.75	29.81	33.38	37.1	23.44	26.06	25.01	protein_coding	LIM domain and actin binding 1
Crtac1	4.198	2.6833	0.621063	0.266874	2.22	2.69	3.14	3.54	3.56	4.76	4.68	4.45	protein_coding	cartilage acidic protein 1
Col4a5	4.478	6.34	-0.491353	0.267029	6.21	7.38	5.43	4.06	5.55	4.17	4.28	4.33	protein_coding	collagen, type IV, alpha 5
Zfyve27	38.444	33.5167	0.196071	0.267051	29.11	32.09	39.35	35.97	40.98	42.21	37.41	35.65	protein_coding	zinc finger, FYVE domain containing 27
Tyw5	12.31	9.6067	0.352357	0.267071	7.87	11.61	9.34	14.26	10.03	11.89	13.01	12.36	protein_coding	tRNA-yW synthesizing protein 5
Prr3	27	22.9167	0.234078	0.267074	23.06	22.84	22.85	23.7	24.23	22.78	29.35	34.94	protein_coding	proline-rich polypeptide 3
Pafah1b3	193.12	169.643	0.182598	0.267214	164.65	161.36	182.92	183.04	162.23	177.61	211.81	230.91	protein_coding	platelet-activating factor acetylhydrolase, isoform 1b, subunit 3
Jam3	19.292	22.98	-0.252184	0.26749	23.32	22.88	22.74	20.01	20.25	18.03	17.39	20.78	protein_coding	junction adhesion molecule 3
Fam189a1	1.188	0.4533	1.18181	0.267582	0.35	0.55	0.46	0.75	1.13	1.33	0.89	1.84	protein_coding	family with sequence similarity 189, member A1
Gsk3a	77.654	68.44	0.176513	0.267622	71.17	64.41	69.74	68.46	65.47	70.77	80.68	102.89	protein_coding	glycogen synthase kinase 3 alpha
Eif1	274.648	230.197	0.231048	0.267676	247.5	224.34	218.75	234.59	218.43	205.59	283.55	431.08	protein_coding	eukaryotic translation initiation factor 1
Chchd10	10.088	7.66	0.39035	0.267944	5.26	7.68	10.04	10.32	6.5	6.71	11.89	15.02	protein_coding	coiled-coil-helix-coiled-coil-helix domain containing 10
Ubl7	50.638	44.8133	0.174362	0.267956	47.86	41.62	44.96	46.91	47.37	43.81	56.59	58.51	protein_coding	ubiquitin-like 7 (bone marrow stromal cell-derived)
Degs2	9.858	7.46	0.395037	0.26802	6.09	7.09	9.2	9.15	8.84	9.7	10.48	11.12	protein_coding	delta(4)-desaturase, sphingolipid 2
Osr1	0.022	0.31	-1.56585	0.268077	0.6	0.04	0.29	0	0.02	0	0.09	0	protein_coding	odd-skipped related 1 (Drosophila)
Mrpl34	67.104	59.3167	0.172577	0.268365	69.01	53.97	54.97	70.44	54.02	54.29	65.82	90.95	protein_coding	mitochondrial ribosomal protein L34
Cdk9	52.9	46.7667	0.174554	0.268373	44.95	45.8	49.55	44.87	46.66	45.41	53.87	73.69	protein_coding	cyclin-dependent kinase 9 (CDC2-related kinase)
Mro	3.04	4.5967	-0.578356	0.268459	3.78	5.74	4.27	4.01	2.51	2.24	2.42	4.02	protein_coding	maestro
Retsat	2.176	3.5167	-0.66359	0.268553	2.61	4.5	3.44	2.1	2.26	2.06	1.98	2.48	protein_coding	retinol saturase (all trans retinol 13,14 reductase)
Gapdh	1016.78	902.433	0.160191	0.268558	1028.42	820.15	858.73	987.29	974.71	776.39	986.38	1359.14	protein_coding	glyceraldehyde-3-phosphate dehydrogenase
Slc25a5	204.472	232.183	-0.185237	0.268672	250.69	228.17	217.69	220.42	208.63	163.12	194.63	235.56	protein_coding	solute carrier family 25 (mitochondrial carrier, adenine nucleotide translocator), member 5
Trub1	6.652	4.7133	0.48486	0.268932	4.49	3.7	5.95	6.55	5.97	7.3	6.15	7.29	protein_coding	TruB pseudouridine (psi) synthase family member 1
Dock1	4.628	6.51	-0.482536	0.268977	6.91	7.19	5.43	5.54	6.17	4.31	3.79	3.33	protein_coding	dedicator of cytokinesis 1
Adhfe1	8.848	11.39	-0.361143	0.26898	10.37	12.4	11.4	8.67	7.52	6.57	9.63	11.85	protein_coding	alcohol dehydrogenase, iron containing, 1
Krba1	19.328	15.9133	0.277171	0.26913	13.44	16.24	18.06	18.23	19.5	20.62	18.93	19.36	protein_coding	KRAB-A domain containing 1
Chl1	38.01	33.05	0.201771	0.269191	28.77	35.87	34.51	33.02	37.23	54.52	37.68	27.6	protein_coding	cell adhesion molecule L1-like
Setbp1	17.878	21.42	-0.260414	0.269365	23.64	21.06	19.56	19.55	22.45	23.58	15.44	8.37	protein_coding	SET binding protein 1
Gabra5	15.952	12.8667	0.306117	0.269427	9.96	15.04	13.6	12.32	11.68	19.76	17.2	18.8	protein_coding	gamma-aminobutyric acid (GABA) A receptor, subunit alpha 5
Gpi1	124.356	109.517	0.179704	0.269786	104.2	102.31	122.04	110.91	115.71	114.69	129.34	151.13	protein_coding	glucose phosphate isomerase 1
Parva	11.444	14.3067	-0.320268	0.26998	14.66	15.12	13.14	12.85	13.53	9.78	10.77	10.29	protein_coding	parvin, alpha
Isy1	22.678	26.64	-0.232424	0.270057	26.11	24.74	29.07	28.81	23.99	24.02	21.49	15.08	protein_coding	ISY1 splicing factor homolog
Bzw1	116.142	135.443	-0.208935	0.270346	139.24	136.6	130.49	129.38	124.43	118.53	111.56	96.81	protein_coding	basic leucine zipper and W2 domains 1
Rrm2	62.26	71.84	-0.207018	0.270424	87.77	67.11	60.64	77.2	71.38	40.54	53.22	68.96	protein_coding	ribonucleotide reductase M2
BC029214	33.94	29.3733	0.206355	0.270662	25.76	29.61	32.75	27.75	32.64	33.76	35.39	40.16	protein_coding	cDNA sequence BC029214
Elfn2	8.844	6.5933	0.415559	0.27084	5.93	7.33	6.52	8.57	9.17	12.58	8.61	5.29	protein_coding	leucine rich repeat and fibronectin type III, extracellular 2
Rnf44	61.496	54.69	0.171341	0.270915	53.97	53.98	56.12	63.85	64.82	63.02	62.77	53.02	protein_coding	ring finger protein 44
Rasal1	3.01	1.76	0.732668	0.270922	1.36	2.01	1.91	1.58	1.81	4.33	3.56	3.77	protein_coding	RAS protein activator like 1 (GAP1 like)
Serpini1	12.962	10.2067	0.339769	0.27127	9.92	9.87	10.83	11.56	11.87	15.81	12.57	13	protein_coding	serine (or cysteine) peptidase inhibitor, clade I, member 1
Npas4	5.344	3.63	0.541196	0.271314	2.08	3.94	4.87	3.96	4.26	4.87	5.18	8.45	protein_coding	neuronal PAS domain protein 4
Tfdp2	12.438	15.4067	-0.307327	0.271337	15.98	16.42	13.82	14.68	16.02	12.31	10.04	9.14	protein_coding	transcription factor Dp 2
Bend5	19.572	16.15	0.274021	0.271359	18.25	14.18	16.02	17.13	14.78	20.31	22.47	23.17	protein_coding	BEN domain containing 5
Ttll1	35.64	30.9633	0.200874	0.271457	30.1	29.59	33.2	35.5	34.19	35.72	34.8	37.99	protein_coding	tubulin tyrosine ligase-like 1
Ckap5	61.624	72.6833	-0.222071	0.271499	72.87	77.29	67.89	73.26	73.12	63.11	58.65	39.98	protein_coding	cytoskeleton associated protein 5
Aebp1	0.374	1.0167	-1.19512	0.271674	1.21	0.95	0.89	0.32	0.24	0.64	0.45	0.22	protein_coding	AE binding protein 1
Pih1d1	58.586	52.09	0.167309	0.271758	51.25	49.83	55.19	56.21	56.7	49.58	59.36	71.08	protein_coding	PIH1 domain containing 1
Lsm14b	90.18	79.8967	0.173216	0.271763	80.72	75.24	83.73	81.68	79.78	90.23	94.93	104.28	protein_coding	LSM family member 14B
Pnpla8	34.728	39.6	-0.189882	0.272	37.34	43.38	38.08	35.56	38.14	34.78	36.2	28.96	protein_coding	patatin-like phospholipase domain containing 8
Cdca2	13.538	16.6233	-0.295039	0.272052	19.12	17.3	13.45	17.4	16.83	10.6	10.85	12.01	protein_coding	cell division cycle associated 2
Camta1	56.058	49.78	0.170226	0.272128	50.38	44.39	54.57	46.77	55.67	59.13	56.01	62.71	protein_coding	calmodulin binding transcription activator 1
Unc119b	19.256	22.9033	-0.250066	0.272161	24.14	23.58	20.99	21.24	21.9	17.27	18.32	17.55	protein_coding	unc-119 lipid binding chaperone B
Matk	8.296	6.1267	0.428468	0.272178	3.49	7.8	7.09	5.43	6.27	11	7.55	11.23	protein_coding	megakaryocyte-associated tyrosine kinase
Dhx30	72.184	64.1267	0.169118	0.272293	61.62	62.81	67.95	68.83	68.85	67.76	70.69	84.79	protein_coding	DEAH (Asp-Glu-Ala-His) box polypeptide 30
Vgll4	37.032	42.0967	-0.185193	0.272464	46.35	40.52	39.42	39.54	43.5	35.28	36.99	29.85	protein_coding	vestigial like family member 4
Sat1	32.276	36.9667	-0.196649	0.272661	40.39	37.54	32.97	32.85	33.52	19.1	24.63	51.28	protein_coding	spermidine/spermine N1-acetyl transferase 1
Gnas	643.8	557.433	0.188085	0.27269	570.88	540.13	561.29	540.73	514.32	531.02	670.01	962.92	protein_coding	GNAS (guanine nucleotide binding protein, alpha stimulating) complex locus
Fasn	120.85	104.283	0.202437	0.272809	105.88	96.54	110.43	95	95.7	116.37	131.38	165.8	protein_coding	fatty acid synthase
Tmem179	14.79	11.8467	0.315846	0.273116	10.28	12.72	12.54	14.35	13.24	15.77	15.18	15.41	protein_coding	transmembrane protein 179
Hist1h2aj	1.94	0.97	0.914027	0.27347	0	2.1	0.81	2.22	0	0.85	1.46	5.17	unprocessed_pseudogene	histone cluster 1, H2aj
Shc2	14.194	11.3167	0.32234	0.27362	9.12	11.38	13.45	12.47	12.26	17.06	14.83	14.35	protein_coding	SHC (Src homology 2 domain containing) transforming protein 2
Chn1	63.77	56.81	0.16689	0.273798	56.38	50.79	63.26	63.24	55.54	66.48	69.93	63.66	protein_coding	chimerin 1
Cdkn1a	12.698	9.9867	0.341421	0.273925	11.63	8.21	10.12	15.3	12.67	8.22	9.7	17.6	protein_coding	cyclin-dependent kinase inhibitor 1A (P21)
Scamp5	64.002	56.8833	0.173561	0.274136	51.23	58.09	61.33	63.01	63.19	71.46	67.29	55.06	protein_coding	secretory carrier membrane protein 5
Prrc2a	165.53	142.513	0.202018	0.274191	153.78	132.7	141.06	142.95	137.23	141.75	169.05	236.67	protein_coding	proline-rich coiled-coil 2A
Crb2	3.962	5.6933	-0.510838	0.274449	6.37	6.44	4.27	5.15	4.21	3.04	3.9	3.51	protein_coding	crumbs family member 2
Gfap	2.49	3.8933	-0.621044	0.27466	1.99	5.34	4.35	0.88	2.33	1.9	2.22	5.12	protein_coding	glial fibrillary acidic protein
Ctbp2	25.072	29.1867	-0.219524	0.274778	30.9	30.3	26.36	24.61	29.83	22.39	22.08	26.45	protein_coding	C-terminal binding protein 2
Apoc1	16.714	13.5867	0.295068	0.275192	18.54	12.09	10.13	17.6	16.92	4.22	5.03	39.8	protein_coding	apolipoprotein C-I
Pbxip1	9.508	12.1	-0.345069	0.275434	12.03	13.46	10.81	9.29	10.23	8.41	9.85	9.76	protein_coding	pre B cell leukemia transcription factor interacting protein 1
Arxes1	18.734	15.4167	0.277815	0.275456	13.16	16.76	16.33	15.94	13.67	18.63	20.89	24.54	protein_coding	adipocyte-related X-chromosome expressed sequence 1
Phyhd1	9.338	7.0433	0.399374	0.275804	5.68	6.29	9.16	6.64	8	7.23	10.31	14.51	protein_coding	phytanoyl-CoA dioxygenase domain containing 1
Pabpc1l2a-ps	0.334	0.9433	-1.21987	0.275839	0	1.62	1.21	0	0.84	0	0.8	0.03	processed_pseudogene	poly(A) binding protein, cytoplasmic 1-like 2A, pseudogene
Synj1	31.728	27.3667	0.211134	0.27614	26.64	27.54	27.92	30.72	30.44	37.2	31.5	28.78	protein_coding	synaptojanin 1
Nckipsd	8.462	6.2867	0.420171	0.276222	4.72	6.51	7.63	7.19	7.71	8.75	8.01	10.65	protein_coding	NCK interacting protein with SH3 domain
Galnt9	9.136	6.87	0.403559	0.276271	5.75	7.76	7.1	7.33	6.92	10.31	9.65	11.47	protein_coding	UDP-N-acetyl-alpha-D-galactosamine:polypeptide N-acetylgalactosaminyltransferase 9
Rpl7	1017.84	1102.26	-0.118311	0.276406	1087.28	1095.84	1123.67	946.23	927.75	907.86	1126.84	1180.5	protein_coding	ribosomal protein L7
Kcna6	10.64	8.1833	0.372429	0.276439	8.16	7.89	8.5	9.92	8.37	11.55	11.92	11.44	protein_coding	potassium voltage-gated channel, shaker-related, subfamily, member 6
Arf5	136.79	117.74	0.201878	0.276672	120.34	116.26	116.62	116.28	109.85	117.33	141.36	199.13	protein_coding	ADP-ribosylation factor 5
Plekhb1	9.698	12.3067	-0.341076	0.276745	10.39	14.04	12.49	8.36	10.82	7.85	7.74	13.72	protein_coding	pleckstrin homology domain containing, family B (evectins) member 1
Dmxl2	28.052	23.9667	0.224684	0.276794	19.77	24.47	27.66	25.17	28.59	34.9	28.39	23.21	protein_coding	Dmx-like 2
Slc7a2	4.168	5.93	-0.497416	0.276917	5.71	6.35	5.73	4.07	5.56	4.66	3.97	2.58	protein_coding	solute carrier family 7 (cationic amino acid transporter, y+ system), member 2
Prss12	0.796	0.23	1.37443	0.277079	0.18	0.25	0.26	0.29	0.76	1.84	0.28	0.81	protein_coding	protease, serine 12 neurotrypsin (motopsin)
Pde1b	38.266	43.3467	-0.18039	0.277127	40.79	46.71	42.54	30.23	41.62	41.53	38.98	38.97	protein_coding	phosphodiesterase 1B, Ca2+-calmodulin dependent
Camk1g	17.34	14.1667	0.287997	0.277381	12.31	13.75	16.44	18.13	15.72	19.36	17.99	15.5	protein_coding	calcium/calmodulin-dependent protein kinase I gamma
Strip2	13.938	11.11	0.322611	0.277529	9.15	10.76	13.42	10.54	13.85	18.3	14.47	12.53	protein_coding	striatin interacting protein 2
Mcm4	19.938	23.6033	-0.243373	0.277533	26.54	23.83	20.44	22.69	22.81	16.49	18.28	19.42	protein_coding	minichromosome maintenance complex component 4
Igfbp3	5.936	4.1433	0.50461	0.277675	5	3.23	4.2	4.73	4.97	7.26	5.75	6.97	protein_coding	insulin-like growth factor binding protein 3
Klhl29	13.526	10.7433	0.327583	0.277695	10.94	10.71	10.58	12.39	12.09	18.31	13.51	11.33	protein_coding	kelch-like 29
Fam162b	0.234	0.7667	-1.31354	0.27781	1.1	0.6	0.6	0.25	0.37	0.19	0.07	0.29	protein_coding	family with sequence similarity 162, member B
Vat1	41.66	36.6167	0.184241	0.277902	38.43	35.81	35.61	39.97	39.16	37.42	43.13	48.62	protein_coding	vesicle amine transport 1
Inhbb	5.872	7.93	-0.426927	0.278027	8.6	8.14	7.05	5.48	6.83	5.46	5.54	6.05	protein_coding	inhibin beta-B
Slc29a1	27.532	23.4967	0.226234	0.278083	18.01	22.89	29.59	21.06	22.08	36.67	31.78	26.07	protein_coding	solute carrier family 29 (nucleoside transporters), member 1
Myo9b	30.188	25.9567	0.2156	0.278335	24.08	26.56	27.23	29.94	29.87	29.85	28.94	32.34	protein_coding	myosin IXb
Dock9	20.274	16.8367	0.264923	0.278406	11.96	15.69	22.86	17.89	17.22	28.58	17.42	20.26	protein_coding	dedicator of cytokinesis 9
Cmss1	7.788	10.13	-0.37532	0.278998	10.72	9.78	9.89	8.56	7.13	7.95	7.83	7.47	protein_coding	cms small ribosomal subunit 1
Fgfr3-ps	0.448	1.1233	-1.12451	0.279244	0.88	0	2.49	0.2	0.35	0	1.05	0.64	processed_pseudogene	fibroblast growth factor receptor 3, pseudogene
Dlx5	77.632	67.21	0.194641	0.279282	74.91	62.86	63.86	73.19	67.45	53.05	78.57	115.9	protein_coding	distal-less homeobox 5
Pacs2	37.36	32.63	0.19352	0.280032	36.37	30.23	31.29	36.01	36.98	41.27	42.53	30.01	protein_coding	phosphofurin acidic cluster sorting protein 2
Abcc8	2.602	1.47	0.772538	0.280454	0.79	1.56	2.06	2.47	2.06	4.02	2.35	2.11	protein_coding	ATP-binding cassette, sub-family C (CFTR/MRP), member 8
Gpr12	5.532	3.8167	0.519962	0.280775	2.38	4.51	4.56	3.72	5.67	6.77	6.7	4.8	protein_coding	G-protein coupled receptor 12
Shcbp1	9.222	11.7467	-0.346239	0.28086	13.19	11.83	10.22	12.44	10.71	6.57	7.16	9.23	protein_coding	Shc SH2-domain binding protein 1
Pcdh19	6.662	4.7667	0.471171	0.281124	4.38	4.84	5.08	7.12	5.34	8.41	6.92	5.52	protein_coding	protocadherin 19
Rint1	9.168	11.6833	-0.34688	0.281288	9.15	16.37	9.53	9.59	11.9	7.94	7.92	8.49	protein_coding	RAD50 interactor 1
Sh2d3c	15.156	12.2233	0.306128	0.281491	12.95	12.06	11.66	11.77	14.98	17.03	16.29	15.71	protein_coding	SH2 domain containing 3C
Tmed7	35.654	40.5133	-0.184586	0.281752	42.47	41.71	37.36	39.67	38.09	38.42	36.08	26.01	protein_coding	transmembrane p24 trafficking protein 7
Robo2	72.806	63.2967	0.217027	0.281808	59.64	64.55	65.7	68.62	75.1	93.35	73.34	53.62	protein_coding	roundabout guidance receptor 2
Rnf181	38.626	33.8367	0.189028	0.281909	32.46	29.94	39.11	34.64	34.9	38.06	41.31	44.22	protein_coding	ring finger protein 181
Tnks2	49.684	57.5567	-0.2009	0.281999	57.58	62.19	52.9	58.32	58.08	54.53	44.34	33.15	protein_coding	tankyrase, TRF1-interacting ankyrin-related ADP-ribose polymerase 2
Naa60	39.818	34.94	0.186678	0.282001	35.22	33.55	36.05	36.59	40.39	38.66	40.46	42.99	protein_coding	N(alpha)-acetyltransferase 60, NatF catalytic subunit
Psmc3ip	23.63	27.5667	-0.222521	0.282084	26.66	28.73	27.31	25.98	22.84	20.49	24.07	24.77	protein_coding	proteasome (prosome, macropain) 26S subunit, ATPase 3, interacting protein
Atxn7l1	14.096	11.2767	0.317485	0.282113	10.47	10.77	12.59	14.36	15.39	15.19	14.33	11.21	protein_coding	ataxin 7-like 1
Fam122a	17.598	14.43	0.282812	0.282154	14.78	15.03	13.48	16.24	14.61	16.03	17.05	24.06	protein_coding	family with sequence similarity 122, member A
Pou3f4	27.758	32.01	-0.206061	0.282176	34.36	31.53	30.14	34.9	30.37	24.97	27.42	21.13	protein_coding	POU domain, class 3, transcription factor 4
Gpc4	6.326	8.4367	-0.409654	0.28219	9.49	8.56	7.26	5.54	8.03	5.35	6.1	6.61	protein_coding	glypican 4
Pisd-ps1	27.878	23.85	0.22275	0.282257	14.11	23.54	33.9	21.99	24.27	33.25	35.55	24.33	transcribed_unprocessed_pseudogene	phosphatidylserine decarboxylase, pseudogene 1
Wipf3	6.932	5	0.460225	0.282281	3.9	5.34	5.76	6.65	5.76	8.51	7.43	6.31	protein_coding	WAS/WASL interacting protein family, member 3
Lsm1	14.518	17.6367	-0.279852	0.282297	17.8	16.76	18.35	15.14	13.42	11.39	14.75	17.89	protein_coding	LSM1 homolog, mRNA degradation associated
Rasa4	3.508	2.1767	0.657237	0.282902	2.19	2.21	2.13	3.14	3.35	2.32	2.81	5.92	protein_coding	RAS p21 protein activator 4
Mbd6	23.5	19.82	0.242988	0.282918	17.13	19.57	22.76	19.19	21.69	20.04	24.78	31.8	protein_coding	methyl-CpG binding domain protein 6
Sptbn2	36.594	31.9433	0.194299	0.28304	31.59	30.85	33.39	33.47	34.34	45.79	37.75	31.62	protein_coding	spectrin beta, non-erythrocytic 2
Mad2l1	24.312	28.2933	-0.219055	0.283173	33.04	29.42	22.42	28.17	24.41	15.82	20.6	32.56	protein_coding	MAD2 mitotic arrest deficient-like 1
Rab8b	18.262	21.7333	-0.250796	0.283266	23.89	21.86	19.45	20.08	23.16	17.22	17.31	13.54	protein_coding	RAB8B, member RAS oncogene family
Megf10	5.85	7.88	-0.423246	0.283388	7.76	9.27	6.61	6.99	7.3	6.13	4.95	3.88	protein_coding	multiple EGF-like-domains 10
Fam69b	33.308	28.9	0.202676	0.283453	25	28.67	33.03	30.01	28.45	34.09	35.28	38.71	protein_coding	family with sequence similarity 69, member B
Atp6ap1	71.93	64.0833	0.165922	0.283489	61.23	62.87	68.15	65.58	68.07	70.85	74.8	80.35	protein_coding	ATPase, H+ transporting, lysosomal accessory protein 1
Knl1	5.802	7.8233	-0.424633	0.283594	9.28	7.93	6.26	7.84	8.44	4.55	4.87	3.31	protein_coding	kinetochore scaffold 1
Fndc4	46.23	40.9333	0.173772	0.28368	37.05	39.42	46.33	40.19	39.99	48.59	48.59	53.79	protein_coding	fibronectin type III domain containing 4
Sptssa	39.792	44.8867	-0.174662	0.283771	44.7	46.29	43.67	41.58	37.89	32.58	39.56	47.35	protein_coding	serine palmitoyltransferase, small subunit A
Mcm3ap	37.732	33.0333	0.189887	0.283906	32.84	32.3	33.96	33.78	35.83	35.48	39.79	43.78	protein_coding	minichromosome maintenance complex component 3 associated protein
Dapk3	31.932	27.6267	0.206764	0.284278	30.55	24.89	27.44	28.19	29.47	28.54	32.63	40.83	protein_coding	death-associated protein kinase 3
U2surp	32.55	37.1433	-0.190875	0.284333	35.96	39.88	35.59	35.33	36.8	34.94	30.33	25.35	protein_coding	U2 snRNP-associated SURP domain containing
Acads	7.956	10.2933	-0.367808	0.284414	12.03	9.59	9.26	9.3	8.32	5.49	8.41	8.26	protein_coding	acyl-Coenzyme A dehydrogenase, short chain
Jund	102.488	89.8733	0.180322	0.284749	94.8	87.91	86.91	89.04	86.82	90.52	105.18	140.88	protein_coding	jun D proto-oncogene
Pcbd2	6.832	9.0067	-0.393699	0.284863	11.9	7.84	7.28	6.37	6.93	4.6	5.8	10.46	protein_coding	pterin 4 alpha carbinolamine dehydratase/dimerization cofactor of hepatocyte nuclear factor 1 alpha (TCF1) 2
Tmcc2	39.744	34.89	0.186246	0.28487	36.08	33.04	35.55	37.81	35.7	43.87	44.68	36.66	protein_coding	transmembrane and coiled-coil domains 2
Erbin	27.238	31.4267	-0.206791	0.284919	33.51	31.11	29.66	29.76	32.29	26.02	25.42	22.7	protein_coding	Erbb2 interacting protein
Cdc37l1	14.574	17.68	-0.277861	0.285002	16.92	18.11	18.01	15.53	17.96	14.59	13.73	11.06	protein_coding	cell division cycle 37-like 1
Taok2	54.378	48.4367	0.165479	0.285353	48.29	47.41	49.61	52.5	52.99	50.61	55.39	60.4	protein_coding	TAO kinase 2
Afap1l2	7.134	9.35	-0.385642	0.285469	8.88	10.77	8.4	7.34	6.9	5.99	7.62	7.82	protein_coding	actin filament associated protein 1-like 2
Sh3bgrl	104.77	118.89	-0.177827	0.285486	124.97	117.94	113.76	115.33	105.75	93.97	107.69	101.11	protein_coding	SH3-binding domain glutamic acid-rich protein like
Gstm2	0.99	1.9067	-0.866821	0.285506	1.96	1.65	2.11	0.72	1.13	0.64	1.12	1.34	protein_coding	glutathione S-transferase, mu 2
Marcksl1	749.562	672.65	0.146161	0.285571	737.86	628.24	651.85	675.59	664.94	654.47	766.12	986.69	protein_coding	MARCKS-like 1
Pnpla6	16.08	13.08	0.29406	0.285766	10.56	14.44	14.24	14.17	14.9	17.09	15.33	18.91	protein_coding	patatin-like phospholipase domain containing 6
Ivd	24.002	27.9367	-0.219253	0.285781	26.73	27.02	30.06	24.66	23.54	18.22	23.78	29.81	protein_coding	isovaleryl coenzyme A dehydrogenase
Tead1	14.812	17.9333	-0.275071	0.286276	19.97	17.59	16.24	17.77	18.47	15.75	12.1	9.97	protein_coding	TEA domain family member 1
Cenpe	13.096	16.04	-0.291338	0.286291	18.37	15.68	14.07	16.5	17.23	8.84	11.66	11.25	protein_coding	centromere protein E
Smarcd1	65.01	58.18	0.158364	0.286615	63.37	52.86	58.31	61.3	59.32	60.87	68.6	74.96	protein_coding	SWI/SNF related, matrix associated, actin dependent regulator of chromatin, subfamily d, member 1
Sdhc	50.222	44.6	0.168751	0.286771	45.25	45.38	43.17	43.77	47.59	43	48.43	68.32	protein_coding	succinate dehydrogenase complex, subunit C, integral membrane protein
Setd5	41.826	47.0833	-0.170901	0.286853	47.58	44.64	49.03	40.96	46.66	45.75	39.81	35.95	protein_coding	SET domain containing 5
Laptm5	12.558	15.44	-0.296705	0.286933	17.99	14.13	14.2	17.46	15.66	6.99	6.38	16.3	protein_coding	lysosomal-associated protein transmembrane 5
Mlf1	6.716	8.8633	-0.395133	0.286969	8.68	10.04	7.87	6.36	4.93	5.18	6.72	10.39	protein_coding	myeloid leukemia factor 1
Ndrg2	92.45	103.827	-0.168267	0.286975	95.38	104.44	111.66	81.35	95.54	83.24	95.84	106.28	protein_coding	N-myc downstream regulated gene 2
Pcdh1	25.22	21.4333	0.232156	0.287079	21.1	22.53	20.67	28.96	23.88	29.36	23.83	20.07	protein_coding	protocadherin 1
Smap2	36.926	32.31	0.19066	0.287177	31.58	32.34	33.01	34.39	32.88	38.43	38.46	40.47	protein_coding	small ArfGAP 2
Mcm7	79.034	91.2867	-0.197589	0.287178	94.88	90.49	88.49	92.4	93.69	72.74	69.48	66.86	protein_coding	minichromosome maintenance complex component 7
Adck5	20.49	17.0933	0.258451	0.287211	15.22	19.15	16.91	18.41	19.22	20.54	21.53	22.75	protein_coding	aarF domain containing kinase 5
Spag9	75.73	91.9467	-0.255695	0.287258	87.38	102.27	86.19	89.01	95.11	85.99	58.64	49.9	protein_coding	sperm associated antigen 9
Btbd2	38.96	34.2033	0.185909	0.287651	35.66	31.28	35.67	35.7	36.54	37.73	38.83	46	protein_coding	BTB (POZ) domain containing 2
Sox12	43.998	38.8867	0.176172	0.287831	38.52	37.84	40.3	41.13	36.16	41.57	46.06	55.07	protein_coding	SRY (sex determining region Y)-box 12
Cbfb	22.364	26.15	-0.225771	0.28793	28.45	25.67	24.33	23.93	24.43	20.98	21.54	20.94	protein_coding	core binding factor beta
Fam132a	2.492	3.8533	-0.605508	0.288025	3.65	4.11	3.8	2.05	2	2.82	2.37	3.22	protein_coding	family with sequence similarity 132, member A
Hmgcs2	8.98	11.4333	-0.345493	0.288203	10.57	13.19	10.54	8.52	9.55	6.49	7.86	12.48	protein_coding	3-hydroxy-3-methylglutaryl-Coenzyme A synthase 2
Pcbp4	195.352	173.027	0.173361	0.288267	160.6	172.61	185.87	167.86	193.1	183.88	202.66	229.26	protein_coding	poly(rC) binding protein 4
Sparc	108.906	123.65	-0.181271	0.288634	132.15	128.07	110.73	111.44	122.38	93.83	97.73	119.15	protein_coding	secreted acidic cysteine rich glycoprotein
Gramd3	3.5	5.0833	-0.524111	0.288981	4.51	5.66	5.08	3.17	4.03	3.03	3.57	3.7	protein_coding	GRAM domain containing 3
Itgb8	7.234	9.4467	-0.380548	0.289088	9.21	9.33	9.8	8.95	7.88	8.01	5.72	5.61	protein_coding	integrin beta 8
Zfp664	49.58	56.2933	-0.178	0.289122	59.08	57.04	52.76	59.83	57.33	48.44	44.9	37.4	protein_coding	zinc finger protein 664
Drp2	21.86	18.36	0.248866	0.289159	14.18	18.43	22.47	20.12	18.55	25.89	23.51	21.23	protein_coding	dystrophin related protein 2
Rps21	899.566	986.027	-0.140331	0.289389	1029.75	1015.1	913.23	889.02	863.07	672.51	977.27	1095.96	protein_coding	ribosomal protein S21
Maz	210.044	186.567	0.166222	0.289553	185.53	180.38	193.79	197.88	197.15	182.81	215.8	256.58	protein_coding	MYC-associated zinc finger protein (purine-binding transcription factor)
Cdk10	34.414	29.9867	0.196602	0.28976	22.36	31.54	36.06	28.83	32.18	34.12	34.74	42.2	protein_coding	cyclin-dependent kinase 10
Abhd11	23.504	19.8733	0.23938	0.289762	18.81	20.19	20.62	21.33	19.91	21.8	23.86	30.62	protein_coding	abhydrolase domain containing 11
Bag2	4.874	6.7133	-0.453285	0.289773	6.08	7.37	6.69	5.18	4.91	4.43	4.73	5.12	protein_coding	BCL2-associated athanogene 2
Dmwd	56.374	50.2533	0.163438	0.289783	48.94	48.56	53.26	48.01	50.27	55.14	57.03	71.42	protein_coding	dystrophia myotonica-containing WD repeat motif
Racgap1	59.45	66.8233	-0.168028	0.289855	75.66	62.37	62.44	67.72	70.53	43.95	52.76	62.29	protein_coding	Rac GTPase-activating protein 1
Rimklb	91.18	81.04	0.173089	0.290083	72.67	84.45	86	100.95	84.86	86.55	92.68	90.86	protein_coding	ribosomal modification protein rimK-like family member B
Cyfip1	24.058	27.96	-0.217107	0.29016	29.36	28.76	25.76	27.14	30.57	23.22	20.89	18.47	protein_coding	cytoplasmic FMR1 interacting protein 1
Bbs2	18.424	15.23	0.271336	0.290192	14.03	15.29	16.37	17.97	13.43	19.67	18.39	22.66	protein_coding	Bardet-Biedl syndrome 2 (human)
Ndufa4	222.728	248.743	-0.161546	0.290202	241.7	260.3	244.23	215.61	197.75	205.86	235.84	258.58	protein_coding	NADH dehydrogenase (ubiquinone) 1 alpha subcomplex, 4
Bin1	34.424	30	0.196382	0.290213	28.23	29.93	31.84	32.38	33.15	35.82	32.59	38.18	protein_coding	bridging integrator 1
Pygl	4.112	5.81	-0.48748	0.290591	5.55	6.54	5.34	4.58	5.07	3.32	3.52	4.07	protein_coding	liver glycogen phosphorylase
Arl14ep	14.642	17.7133	-0.273901	0.291175	16.39	18.01	18.74	15.65	16.15	14.49	14.98	11.94	protein_coding	ADP-ribosylation factor-like 14 effector protein
Ppp1r7	15.538	18.6967	-0.266331	0.291276	19.74	21	15.35	18.64	14.62	19.34	13.34	11.75	protein_coding	protein phosphatase 1, regulatory (inhibitor) subunit 7
Zfp125	9.774	7.4933	0.37652	0.291455	5.88	9.1	7.5	14.91	7.89	7.31	6.64	12.12	transcribed_unprocessed_pseudogene	zinc finger protein 125
Scd2	279.08	321.107	-0.189571	0.291484	315.07	348.55	299.7	283.39	295.31	289.63	281.05	246.02	protein_coding	stearoyl-Coenzyme A desaturase 2
Fcf1	40.79	45.86	-0.169913	0.291679	46.38	44.5	46.7	41.08	36.55	35.23	42.38	48.71	protein_coding	FCF1 rRNA processing protein
Prkrip1	27.278	23.37	0.22068	0.291765	24.22	24.63	21.26	25.38	25.14	22.08	27.49	36.3	protein_coding	Prkr interacting protein 1 (IL11 inducible)
Acvr1b	31.39	27.1867	0.205221	0.291843	27.73	26	27.83	29.32	30.07	35.6	33.36	28.6	protein_coding	activin A receptor, type 1B
Ranbp2	18.128	21.5233	-0.247421	0.291852	22.47	22.68	19.42	21.15	23.19	19.57	15.55	11.18	protein_coding	RAN binding protein 2
Rnf4	40.464	46.93	-0.203712	0.291886	46.26	48.07	46.46	49.9	50.34	43.61	33.73	24.74	protein_coding	ring finger protein 4
Kif20a	15.242	18.3667	-0.268337	0.292044	21.55	18.84	14.71	21.21	19.75	10.35	12.54	12.36	protein_coding	kinesin family member 20A
Entpd3	2.482	1.4033	0.769215	0.292406	1.01	1.5	1.7	2.06	1.78	3.01	2.88	2.68	protein_coding	ectonucleoside triphosphate diphosphohydrolase 3
Stoml1	36.058	31.5467	0.190818	0.29248	29.24	32.24	33.16	34.58	36.56	34.25	37.5	37.4	protein_coding	stomatin-like 1
Pbx1	68.45	79.7733	-0.206213	0.292603	86.68	79.39	73.25	79.25	77.93	73.65	61.46	49.96	protein_coding	pre B cell leukemia homeobox 1
Hdac9	4.462	6.2167	-0.468588	0.292665	6.32	7.51	4.82	4.42	6.91	4.69	3.58	2.71	protein_coding	histone deacetylase 9
Fars2	8.432	10.79	-0.352425	0.292779	8.59	12.05	11.73	8.26	8.06	7.7	9.58	8.56	protein_coding	phenylalanine-tRNA synthetase 2 (mitochondrial)
Elavl2	35.46	40.18	-0.180671	0.292861	41.94	38.36	40.24	37.03	41.47	35.98	35.22	27.6	protein_coding	ELAV (embryonic lethal, abnormal vision, Drosophila)-like 2 (Hu antigen B)
Bex2	189.314	168.53	0.166818	0.29289	165.16	169.1	171.33	183.36	165.7	182.21	200.45	214.85	protein_coding	brain expressed X-linked 2
Slc6a15	15.094	12.2333	0.299095	0.293033	10.04	14.29	12.37	13.42	13.39	21.1	16.23	11.33	protein_coding	solute carrier family 6 (neurotransmitter transporter), member 15
Sprn	5.584	3.9	0.502979	0.293134	3.09	4.13	4.48	4.55	4.18	7.87	5.5	5.82	protein_coding	shadow of prion protein
Rp9	31.21	27.0333	0.205079	0.293539	27.7	28	25.4	30.21	31.23	31.32	33.27	30.02	protein_coding	retinitis pigmentosa 9 (human)
Suclg2	6.158	8.19	-0.405547	0.293662	8.64	8.44	7.49	6.42	6.4	4.48	5.51	7.98	protein_coding	succinate-Coenzyme A ligase, GDP-forming, beta subunit
Lars2	19.532	23.0367	-0.237995	0.293676	24.87	20.69	23.55	20.55	22.01	20.5	19.82	14.78	protein_coding	leucyl-tRNA synthetase, mitochondrial
Rpe	10.042	12.5967	-0.324686	0.293739	13.02	13.2	11.57	10.98	9.58	9.67	9.74	10.24	protein_coding	ribulose-5-phosphate-3-epimerase
Arl6ip5	58.82	52.6067	0.159156	0.293977	52.05	51.73	54.04	54.83	52.44	56.09	61.03	69.71	protein_coding	ADP-ribosylation factor-like 6 interacting protein 5
Glra2	9.98	7.6867	0.37008	0.294307	7.03	7.67	8.36	8.15	8.47	12.52	10.36	10.4	protein_coding	glycine receptor, alpha 2 subunit
Ppfia4	7.106	5.1933	0.441942	0.294451	4.22	5.49	5.87	6.14	6.33	8.33	5.93	8.8	protein_coding	protein tyrosine phosphatase, receptor type, f polypeptide (PTPRF), interacting protein (liprin), alpha 4
Stub1	56.396	50.3167	0.16171	0.294471	49.5	50.47	50.98	49.3	52.09	49.53	57.11	73.95	protein_coding	STIP1 homology and U-Box containing protein 1
Rab28	26.6	30.6567	-0.205182	0.294494	29.99	30.54	31.44	27.32	25.99	27.17	27.46	25.06	protein_coding	RAB28, member RAS oncogene family
Sox10	3.764	2.41	0.616163	0.294719	2.22	2.28	2.73	2.24	2.57	3.79	3.52	6.7	protein_coding	SRY (sex determining region Y)-box 10
Tmem255a	0.994	0.3633	1.19523	0.294916	0.39	0.41	0.29	0.6	0.47	0.7	1.04	2.16	protein_coding	transmembrane protein 255A
Traf7	75.066	66.89	0.167551	0.295174	61.89	65.16	73.62	70.27	84.95	69.73	69.86	80.52	protein_coding	TNF receptor-associated factor 7
Sorbs1	14.934	18.0067	-0.269182	0.295299	18.52	19.45	16.05	16.45	18.16	20.72	12.72	6.62	protein_coding	sorbin and SH3 domain containing 1
Rnf166	15.906	12.98	0.289452	0.295552	12.69	12.05	14.2	13.49	14.78	14.33	15.09	21.84	protein_coding	ring finger protein 166
Shisa2	5.676	7.6233	-0.418867	0.295785	8.48	7.58	6.81	6.07	7.66	5.1	4.18	5.37	protein_coding	shisa family member 2
Sac3d1	19.588	16.3267	0.259616	0.295866	17.48	17.08	14.42	18.02	18.21	16.92	19.5	25.29	protein_coding	SAC3 domain containing 1
Tpt1-ps3	24.068	27.92	-0.214454	0.296234	26.23	25.56	31.97	18.27	22.23	20.72	28.05	31.07	processed_pseudogene	tumor protein, translationally-controlled, pseudogene 3
Cers1	17.898	14.79	0.271779	0.296336	14.25	14.23	15.89	16.05	15.67	22.44	18.93	16.4	protein_coding	ceramide synthase 1
Rims4	5.718	4.0233	0.492906	0.296555	3.56	4.46	4.05	5.41	4.91	7.39	6.56	4.32	protein_coding	regulating synaptic membrane exocytosis 4
Qars	43.646	48.91	-0.164532	0.296852	52.23	49.23	45.27	48.07	43.8	44.04	42.31	40.01	protein_coding	glutaminyl-tRNA synthetase
Megf8	21.26	17.8633	0.24824	0.296955	17.26	17.44	18.89	20.12	20.43	22.75	21.09	21.91	protein_coding	multiple EGF-like-domains 8
Zfp26	12.224	15.0067	-0.294471	0.297161	13.89	17.32	13.81	12.14	15.23	15.54	12.27	5.94	protein_coding	zinc finger protein 26
Ston1	4.316	6.0267	-0.471369	0.297181	5.85	6.79	5.44	4.89	6.07	4.46	3.22	2.94	protein_coding	stonin 1
Kcnf1	3.938	2.5567	0.598162	0.297313	2.15	2.89	2.63	3.13	3.41	5.33	3.71	4.11	protein_coding	potassium voltage-gated channel, subfamily F, member 1
Rpl41	1062.91	1145.74	-0.109808	0.297553	1157.31	1132.18	1147.74	1053.8	948.93	967.05	1143.78	1201.01	protein_coding	ribosomal protein L41
Kcnd2	9.26	7.07	0.382076	0.29756	6.11	7.75	7.35	8.95	6.98	10.99	10.23	9.15	protein_coding	potassium voltage-gated channel, Shal-related family, member 2
Syndig1l	4.502	3.0167	0.557286	0.297646	2.64	3.33	3.08	2.72	3.28	6.31	5.1	5.1	protein_coding	synapse differentiation inducing 1 like
Tmem165	22.626	26.35	-0.220001	0.298167	24.99	28.42	25.64	23.41	22.11	22.34	21.04	24.23	protein_coding	transmembrane protein 165
Fbxo31	13.794	11.0933	0.309904	0.298215	9.9	11.03	12.35	11.95	12.03	15.69	14.02	15.28	protein_coding	F-box protein 31
Psma3	141.72	159	-0.164221	0.298438	155.69	165.62	155.69	139.88	133.94	134.06	149.67	151.05	protein_coding	proteasome (prosome, macropain) subunit, alpha type 3
Rdm1	10.764	13.3767	-0.311559	0.298463	15.87	12.26	12	12.63	12.39	8.63	9.45	10.72	protein_coding	RAD52 motif 1
Mib2	28.634	24.6833	0.211888	0.298999	19.11	25.23	29.71	24.61	25.95	32.23	31.43	28.95	protein_coding	mindbomb E3 ubiquitin protein ligase 2
Slc45a1	6.934	5.0633	0.442915	0.299171	4.88	5.16	5.15	5.68	6.11	9.06	7.63	6.19	protein_coding	solute carrier family 45, member 1
Ppfia2	18.594	15.4433	0.264592	0.299552	13.47	15.83	17.03	15.23	17.41	21.87	19.91	18.55	protein_coding	protein tyrosine phosphatase, receptor type, f polypeptide (PTPRF), interacting protein (liprin), alpha 2
Cldn34c1	12.302	9.7667	0.327901	0.299655	9.69	8.59	11.02	9.02	14.52	14.91	12.28	10.78	protein_coding	claudin 34C1
Ankrd50	25.894	29.8533	-0.205655	0.299776	33.48	30.32	25.76	27.47	31.08	30.36	24.61	15.95	protein_coding	ankyrin repeat domain 50
Ager	2.066	1.1067	0.829782	0.299912	0.92	0.97	1.43	2.08	1.64	1.59	1.82	3.2	protein_coding	advanced glycosylation end product-specific receptor
Rtn4rl2	1.21	0.5067	1.07851	0.300116	0.46	0.43	0.63	0.45	1.1	2.7	1.12	0.68	protein_coding	reticulon 4 receptor-like 2
Med15	21.502	18.1067	0.245089	0.300142	17.61	17.48	19.23	19.09	20.71	21.8	21.76	24.15	protein_coding	mediator complex subunit 15
Rbbp9	16.236	19.4	-0.256359	0.300153	18.79	20.48	18.93	15.72	17.63	15.08	16.32	16.43	protein_coding	retinoblastoma binding protein 9, serine hydrolase
Radil	5.668	3.9933	0.490979	0.3003	2.94	3.97	5.07	4.59	4.98	7.28	5.94	5.55	protein_coding	Ras association and DIL domains
Camkk2	26.896	23.0833	0.218138	0.300504	18.87	22.91	27.47	25.85	25.58	35.83	25.9	21.32	protein_coding	calcium/calmodulin-dependent protein kinase kinase 2, beta
Snca	40.896	36.0733	0.179068	0.3006	28.49	45.46	34.27	29.9	31.2	47.9	45.39	50.09	protein_coding	synuclein, alpha
Nr4a2	1.462	0.6767	0.984087	0.300612	0.65	0.65	0.73	0.66	1.89	3.42	0.47	0.87	protein_coding	nuclear receptor subfamily 4, group A, member 2
Hadhb	24.92	28.8	-0.209095	0.300625	32.84	28.61	24.95	26.47	26.25	20.52	24.52	26.84	protein_coding	hydroxyacyl-Coenzyme A dehydrogenase/3-ketoacyl-Coenzyme A thiolase/enoyl-Coenzyme A hydratase (trifunctional protein), beta subunit
Egr1	4.398	2.94	0.560133	0.300742	2.07	2.94	3.81	2.58	4.48	5.24	3.72	5.97	protein_coding	early growth response 1
Zfp266	46.08	52.61	-0.183272	0.300761	51.64	55.21	50.98	51.16	52.95	51.99	44.76	29.54	protein_coding	zinc finger protein 266
Ube2j2	60.53	54.12	0.1583	0.300879	58.41	52.53	51.42	61.42	45.78	53.01	66.47	75.97	protein_coding	ubiquitin-conjugating enzyme E2J 2
Birc5	38.708	43.61	-0.173188	0.301116	52.45	40.19	38.19	46.69	41.42	23.48	32.85	49.1	protein_coding	baculoviral IAP repeat-containing 5
Tacc2	34.866	30.5	0.191031	0.30118	31.32	28.82	31.36	33.96	33.54	36.33	36.75	33.75	protein_coding	transforming, acidic coiled-coil containing protein 2
Crbn	20.28	23.79	-0.230292	0.301297	22.09	25.9	23.38	23.08	23.01	23.51	19.21	12.59	protein_coding	cereblon
Dtd1	17.72	14.66	0.270089	0.301577	11.76	15.27	16.95	14.58	13.59	17.12	19.66	23.65	protein_coding	D-tyrosyl-tRNA deacylase 1
Lonrf2	20.934	17.5967	0.247625	0.301786	15.43	18.3	19.06	22.66	18.18	27.42	20.89	15.52	protein_coding	LON peptidase N-terminal domain and ring finger 2
Mfsd1	12.578	15.37	-0.287929	0.301842	17.22	15.22	13.67	13.58	15.36	12.78	10.77	10.4	protein_coding	major facilitator superfamily domain containing 1
Atm	6.46	8.5	-0.390626	0.301963	10.93	7.91	6.66	9.88	8.61	6.72	4.79	2.3	protein_coding	ataxia telangiectasia mutated
Ptpn4	11.13	13.7633	-0.304601	0.302102	14.29	13.47	13.53	12.11	14.68	13.94	9.26	5.66	protein_coding	protein tyrosine phosphatase, non-receptor type 4
Sh2b2	15.82	12.94	0.286102	0.302165	12.43	12.55	13.84	13.98	14.23	15.35	16.78	18.76	protein_coding	SH2B adaptor protein 2
Ddx49	28.276	24.3767	0.211762	0.30229	24.6	23.97	24.56	25.7	25.58	24.39	29.32	36.39	protein_coding	DEAD (Asp-Glu-Ala-Asp) box polypeptide 49
Sdr39u1	19.532	16.3167	0.256389	0.302302	16.75	15.07	17.13	17.88	14.74	18.82	20.8	25.42	protein_coding	short chain dehydrogenase/reductase family 39U, member 1
Hsdl2	11.676	14.3667	-0.297609	0.302621	14.01	16.4	12.69	12.92	11.98	9.59	12.57	11.32	protein_coding	hydroxysteroid dehydrogenase like 2
Klf15	7.3	9.4567	-0.369173	0.302638	8.53	11.26	8.58	7.36	7.56	6.01	7.12	8.45	protein_coding	Kruppel-like factor 15
Rp2	7.796	10.02	-0.358303	0.302661	10.45	10.13	9.48	7.82	9.67	7.73	7.2	6.56	protein_coding	retinitis pigmentosa 2 homolog
Fundc1	20.398	23.9067	-0.228994	0.302761	23.76	24.87	23.09	22.25	19.96	17.07	21.48	21.23	protein_coding	FUN14 domain containing 1
Fam107a	1.854	3.0067	-0.663402	0.303206	1.74	4.07	3.21	1.1	1.65	1.7	1.66	3.16	protein_coding	family with sequence similarity 107, member A
Lypla1	11.508	14.1733	-0.298918	0.303813	14.35	14.43	13.74	12.6	13.25	9.16	9.81	12.72	protein_coding	lysophospholipase 1
Rps2-ps10	276.756	160.743	0.755226	0.304219	36.21	406.47	39.55	389.88	365.71	58.48	74.85	494.86	transcribed_processed_pseudogene	ribosomal protein S2, pseudogene 10
Fcgr3	8.224	10.4967	-0.348624	0.304225	11.47	10.05	9.97	9.51	10.81	3.57	3.73	13.5	protein_coding	Fc receptor, IgG, low affinity III
Tbr1	15.238	12.4233	0.290799	0.304246	14.93	9.87	12.47	3.76	20.4	28.85	13.19	9.99	protein_coding	T-box brain gene 1
Ccdc127	16.552	19.7167	-0.251971	0.304304	22.1	19.81	17.24	20.49	18.5	17.92	15.2	10.65	protein_coding	coiled-coil domain containing 127
Cd63	47.9	53.73	-0.17241	0.304375	56.47	55.59	49.13	43.48	45.59	31.05	42.05	77.33	protein_coding	CD63 antigen
Col5a2	3.886	5.49	-0.486597	0.304433	5.85	5.61	5.01	4.83	4.45	3.88	3.45	2.82	protein_coding	collagen, type V, alpha 2
Lztr1	56.358	50.4633	0.158048	0.304465	44.3	53.04	54.05	50.98	54.12	55.88	56.88	63.93	protein_coding	leucine-zipper-like transcriptional regulator, 1
Wnk2	37.128	32.6433	0.183886	0.304659	31.51	30.13	36.29	34.52	35.79	43.35	37.04	34.94	protein_coding	WNK lysine deficient protein kinase 2
Elp4	10.04	12.5333	-0.31777	0.304813	14.41	11.23	11.96	11.22	9.59	9.44	10.33	9.62	protein_coding	elongator acetyltransferase complex subunit 4
Hras	50.408	44.9967	0.161737	0.305026	44.85	41.96	48.18	47.76	40.55	46.8	55.26	61.67	protein_coding	Harvey rat sarcoma virus oncogene
Csk	58.982	52.8767	0.156676	0.305101	53.86	45.55	59.22	54.36	57.62	57.99	60.88	64.06	protein_coding	c-src tyrosine kinase
Rce1	12.05	9.57	0.327318	0.30536	9.14	9.35	10.22	11.79	11.86	10.29	11.48	14.83	protein_coding	Ras converting CAAX endopeptidase 1
Gpr34	4.754	6.51	-0.44479	0.305406	8.88	5.66	4.99	5.15	6.91	2.48	1.92	7.31	protein_coding	G protein-coupled receptor 34
Msantd4	29.864	34.0533	-0.18995	0.305429	36.4	34.46	31.3	33.25	33.06	27.66	30	25.35	protein_coding	Myb/SANT-like DNA-binding domain containing 4 with coiled-coils
Serhl	9.65	7.4467	0.367199	0.305734	7.36	7.63	7.35	9.24	4.81	6.93	9.24	18.03	protein_coding	serine hydrolase-like
Srl	20.586	24.0867	-0.226605	0.305858	25.24	25.47	21.55	23.38	25.69	27.41	16.74	9.71	protein_coding	sarcalumenin
Cacng8	14.246	11.54	0.299681	0.305864	10.49	11.54	12.59	13.29	11.05	16.76	14.53	15.6	protein_coding	calcium channel, voltage-dependent, gamma subunit 8
Ctdnep1	49.07	43.6167	0.166294	0.305881	47.54	39.01	44.3	43.42	38.96	39.66	51	72.31	protein_coding	CTD nuclear envelope phosphatase 1
Oxr1	17.886	21.1567	-0.242031	0.306184	20.22	22.75	20.5	18.31	17.67	18.6	17.76	17.09	protein_coding	oxidation resistance 1
Zhx1	20.872	24.3933	-0.224977	0.306193	23.77	26.13	23.28	23.52	23.41	21.43	20.87	15.13	protein_coding	zinc fingers and homeoboxes 1
Vps4b	19.48	22.8867	-0.232443	0.306221	24.06	22.77	21.83	21.93	24.03	20.32	17.58	13.54	protein_coding	vacuolar protein sorting 4B
Rps6ka6	16.088	19.1967	-0.254366	0.306288	20.63	19.64	17.32	19.14	18.14	14.62	15.74	12.8	protein_coding	ribosomal protein S6 kinase polypeptide 6
H13	63.546	57.0533	0.156713	0.30631	50.55	59.77	60.84	59.46	62.78	69.73	63.81	61.95	protein_coding	histocompatibility 13
Tspo	3.196	4.6567	-0.527163	0.3064	5.5	4.13	4.34	3.96	2.75	1.88	2.94	4.45	protein_coding	translocator protein
Zfp280d	33.46	29.24	0.192418	0.306511	27.28	27.95	32.49	30	30.41	28.14	37	41.75	protein_coding	zinc finger protein 280D
Duxbl1	3.302	2.07	0.641483	0.306698	2.12	0.96	3.13	3.76	3.06	3.43	3.3	2.96	protein_coding	double homeobox B-like 1
Plxna3	71.92	62.9333	0.201806	0.306769	44.26	64.03	80.51	62.81	73.03	85.03	74.54	64.19	protein_coding	plexin A3
Brca1	4.862	6.63	-0.439063	0.307008	8.32	6.48	5.09	6.95	6.64	4.45	3.55	2.72	protein_coding	breast cancer 1, early onset
Nfe2l2	7.02	9.1167	-0.372506	0.307144	9.48	9.58	8.29	7.76	9.41	5.1	5.32	7.51	protein_coding	nuclear factor, erythroid derived 2, like 2
Glo1	93.978	134.643	-0.491273	0.307308	150.57	121.46	131.9	39.86	38.31	164.09	185.92	41.71	protein_coding	glyoxalase 1
Npy1r	4.816	3.3033	0.526031	0.307432	3.62	3.07	3.22	5.01	3.76	6.12	5.16	4.03	protein_coding	neuropeptide Y receptor Y1
Gdi1	297.808	264.743	0.177759	0.307709	235.67	252.89	305.67	288.19	284.13	314.93	308.82	292.97	protein_coding	guanosine diphosphate (GDP) dissociation inhibitor 1
Zfp459	1.604	2.6733	-0.695865	0.308093	2.49	2.73	2.8	1.83	1.73	1.6	1.68	1.18	protein_coding	zinc finger protein 459
Tle1	34.756	39.2533	-0.176222	0.308199	40.4	39.29	38.07	39.77	36.05	29.64	31.85	36.47	protein_coding	transducin-like enhancer of split 1
Rhoa	100.354	113.913	-0.175931	0.308229	120.24	114.53	106.97	110.02	108.75	95.75	91.18	96.07	protein_coding	ras homolog family member A
Tecpr1	18.25	15.1833	0.26213	0.308301	13.51	14.35	17.69	17.45	17.43	18.58	20.28	17.51	protein_coding	tectonin beta-propeller repeat containing 1
Elavl4	31.686	35.9833	-0.184039	0.308353	37.9	35.56	34.49	35.13	34.94	29.18	29.42	29.76	protein_coding	ELAV (embryonic lethal, abnormal vision, Drosophila)-like 4 (Hu antigen D)
Dusp7	7.414	5.51	0.418677	0.308638	5.71	5.11	5.71	6.94	5.97	7.26	7.31	9.59	protein_coding	dual specificity phosphatase 7
Hs6st1	19.868	16.6667	0.250452	0.309028	16	15.95	18.05	18.17	16.12	20.49	21.87	22.69	protein_coding	heparan sulfate 6-O-sulfotransferase 1
Coro2a	4.492	3.04	0.543489	0.309058	2.6	2.69	3.83	3.73	3.43	6.19	5.17	3.94	protein_coding	coronin, actin binding protein 2A
Fam205a4	3.404	2.1567	0.627927	0.30908	0.64	2.54	3.29	1.97	2.82	3.39	4.07	4.77	protein_coding	family with sequence similarity 205, member A4
Dclk3	12.168	9.6933	0.322996	0.309095	8.45	9.55	11.08	9.37	10.48	15.9	13.6	11.49	protein_coding	doublecortin-like kinase 3
Cox7a2	191.426	213.65	-0.166193	0.309211	210.79	226.16	204	187.07	162.07	166.63	193.42	247.94	protein_coding	cytochrome c oxidase subunit VIIa 2
Csf1r	13.908	16.79	-0.270776	0.309223	19.19	15.99	15.19	15.42	22.01	8.36	6.24	17.51	protein_coding	colony stimulating factor 1 receptor
Camk4	4.994	3.4567	0.513965	0.30929	3.13	3.44	3.8	4.76	4.46	6.56	5.25	3.94	protein_coding	calcium/calmodulin-dependent protein kinase IV
Tle6	2.294	1.2933	0.769005	0.30939	0.83	1.52	1.53	2.21	2.39	1.93	2.56	2.38	protein_coding	transducin-like enhancer of split 6
Uqcrh	339.1	374.207	-0.146867	0.309408	391.72	360.84	370.06	327.53	300.86	297.1	365.1	404.91	protein_coding	ubiquinol-cytochrome c reductase hinge protein
Tmsb4x	2045.03	2196.29	-0.115922	0.309413	2308.29	2201.04	2079.55	1878.8	1917.04	1614.6	2027.17	2787.55	protein_coding	thymosin, beta 4, X chromosome
Ice1	35.172	30.86	0.186779	0.309795	28.31	30.6	33.67	33.32	36.15	39.38	35.11	31.9	protein_coding	interactor of little elongation complex ELL subunit 1
Cdc23	69.344	62.14	0.15724	0.309832	62.34	58.49	65.59	62.73	68.08	64.39	74.91	76.61	protein_coding	CDC23 cell division cycle 23
Gpaa1	31.266	27.22	0.197773	0.309985	27.08	26.04	28.54	28.46	32.44	27.12	27.71	40.6	protein_coding	GPI anchor attachment protein 1
Pigx	28.978	33.0667	-0.190955	0.310008	33.28	34.86	31.06	26.99	26.62	28.17	30.79	32.32	protein_coding	phosphatidylinositol glycan anchor biosynthesis, class X
Dync1i1	6.194	4.47	0.458357	0.310157	4.42	4.83	4.16	4.81	3.71	12.77	4.55	5.13	protein_coding	dynein cytoplasmic 1 intermediate chain 1
Zfp444	28.364	24.52	0.20781	0.3103	24.84	24.92	23.8	26.86	23.55	26.08	31.23	34.1	protein_coding	zinc finger protein 444
Slc6a1	102.836	90.81	0.188395	0.310351	74.5	91.23	106.7	102.35	99.7	112.75	105.73	93.65	protein_coding	solute carrier family 6 (neurotransmitter transporter, GABA), member 1
Rps2-ps13	1.336	0.6033	1.00316	0.310373	0	1.61	0.2	1.23	1.55	0	0.85	3.05	processed_pseudogene	ribosomal protein S2, pseudogene 13
Inpp5j	2.136	1.1767	0.7954	0.310455	0.54	1.54	1.45	2.08	1.96	2.08	2.13	2.43	protein_coding	inositol polyphosphate 5-phosphatase J
Xpo5	20.242	23.68	-0.22633	0.310496	24.87	24	22.17	22.89	24.1	24.38	18.46	11.38	protein_coding	exportin 5
Plk4	11.546	14.1767	-0.294549	0.310547	15.46	13.37	13.7	11.99	13.39	8.02	8.47	15.86	protein_coding	polo-like kinase 4
Rab33a	26.998	23.2533	0.213045	0.310565	20.91	22.08	26.77	24.6	20.87	26.7	32.15	30.67	protein_coding	RAB33A, member RAS oncogene family
Pacsin1	9.304	7.1633	0.37023	0.310617	6.21	7.09	8.19	8.71	6.62	10.67	10.41	10.11	protein_coding	protein kinase C and casein kinase substrate in neurons 1
Srrm3	23.026	19.58	0.231214	0.310708	18.95	18.93	20.86	20.43	21.89	28.36	24.3	20.15	protein_coding	serine/arginine repetitive matrix 3
Fancl	5.812	7.7167	-0.402709	0.310752	7.11	8.43	7.61	6.56	6.59	4.28	4.39	7.24	protein_coding	Fanconi anemia, complementation group L
Pkn2	13.326	16.14	-0.275353	0.310861	18.43	16.24	13.75	14.45	15.5	12.84	13.17	10.67	protein_coding	protein kinase N2
Ap1ar	39.842	35.2333	0.175639	0.310997	32.48	34.67	38.55	38.72	37.68	43.49	39.14	40.18	protein_coding	adaptor-related protein complex 1 associated regulatory protein
Ndufs4	40.992	45.87	-0.163072	0.31113	49.28	44.79	43.54	39.82	38.46	36.76	42.44	47.48	protein_coding	NADH dehydrogenase (ubiquinone) Fe-S protein 4
Ift46	97.492	109.27	-0.163328	0.311278	100.89	108.15	118.77	104.15	89.1	95.56	89.01	109.64	protein_coding	intraflagellar transport 46
Pcdh10	37.76	33.31	0.178968	0.311347	30.68	36.94	32.31	36.27	35.09	42.28	37.4	37.76	protein_coding	protocadherin 10
Tatdn3	10.362	12.8567	-0.309166	0.311405	13.48	10.95	14.14	8.55	13.07	9.99	11.57	8.63	protein_coding	TatD DNase domain containing 3
Smim8	13.796	16.6533	-0.270633	0.311414	16.86	16.37	16.73	14.56	14.64	11.06	12.86	15.86	protein_coding	small integral membrane protein 8
Ccdc84	17.6	14.61	0.265242	0.311518	10.98	16.38	16.47	15.48	14.81	16.13	18.24	23.34	protein_coding	coiled-coil domain containing 84
Mrpl58	54.846	48.8133	0.162758	0.311806	51.46	46.43	48.55	50.76	46.75	41.67	52.9	82.15	protein_coding	mitochondrial ribosomal protein L58
Nupl1	16.816	19.9533	-0.246418	0.311813	19.89	21.2	18.77	20.08	20.47	18.81	14.8	9.92	protein_coding	nucleoporin like 1
Rnf167	40.69	36.0433	0.173045	0.311952	35.17	34.75	38.21	35.76	40.23	36.88	42.21	48.37	protein_coding	ring finger protein 167
Rasl10b	41.106	36.4233	0.172673	0.311993	35.89	35.15	38.23	35.58	33.1	47.58	41.87	47.4	protein_coding	RAS-like, family 10, member B
Nop58	79.374	88.9333	-0.163037	0.312036	95.69	93.55	77.56	83.37	84.99	66.23	78.27	84.01	protein_coding	NOP58 ribonucleoprotein
Usf1	106.852	95.1	0.162525	0.312057	95.22	91.51	98.57	93.94	101.64	91.77	111.71	135.2	protein_coding	upstream transcription factor 1
Cdc26	56.164	62.4567	-0.152737	0.312087	65.18	60.8	61.39	64.94	59.89	46	54.24	55.75	protein_coding	cell division cycle 26
Mcf2l	82.682	73.37	0.179416	0.31246	64.01	74.37	81.73	75.13	76.26	97.38	88.67	75.97	protein_coding	mcf.2 transforming sequence-like
Nedd1	7.014	9.0833	-0.368505	0.312928	9.87	9.5	7.88	8.33	9.69	5.28	5.93	5.84	protein_coding	neural precursor cell expressed, developmentally down-regulated gene 1
Sorl1	9.396	11.77	-0.322462	0.312948	12.25	12	11.06	6.19	13.34	13.97	8.15	5.33	protein_coding	sortilin-related receptor, LDLR class A repeats-containing
Smim14	55.334	49.5233	0.157071	0.313316	47.18	50.9	50.49	47.72	44.28	53.84	56.59	74.24	protein_coding	small integral membrane protein 14
Rfwd3	16.928	20.0633	-0.244794	0.313577	23.05	19.31	17.83	22.12	20.98	14.82	13.45	13.27	protein_coding	ring finger and WD repeat domain 3
Uqcrb	141.26	158.01	-0.169415	0.313577	151.5	168.37	154.16	145.31	119.36	118.31	138.24	185.08	protein_coding	ubiquinol-cytochrome c reductase binding protein
Armcx1	28.914	25.0567	0.204318	0.31358	20.97	22.91	31.29	23.7	22.55	33.25	34.71	30.36	protein_coding	armadillo repeat containing, X-linked 1
Mrm1	4.162	5.7833	-0.464058	0.313708	3.86	10.14	3.35	3.71	4.25	4.42	4.36	4.07	protein_coding	mitochondrial rRNA methyltransferase 1
Slc6a6	30.364	26.41	0.199092	0.31391	24.53	26.61	28.09	33.63	33.1	37.66	28.02	19.41	protein_coding	solute carrier family 6 (neurotransmitter transporter, taurine), member 6
Aifm3	2.246	3.47	-0.601748	0.314191	1.81	3.93	4.67	1.68	2.58	2.15	2.62	2.2	protein_coding	apoptosis-inducing factor, mitochondrion-associated 3
Samd14	86.266	77.33	0.160022	0.314252	79.22	74.31	78.46	81.22	82.36	88.28	92.2	87.27	protein_coding	sterile alpha motif domain containing 14
Exoc4	29.694	33.7933	-0.187134	0.314278	35.89	33.43	32.06	29.41	33.98	31.45	27.47	26.16	protein_coding	exocyst complex component 4
Tmeff2	8.35	6.3433	0.388536	0.314296	5.46	6.66	6.91	8.59	7.03	7.62	9.46	9.05	protein_coding	transmembrane protein with EGF-like and two follistatin-like domains 2
Vamp8	4.584	6.2767	-0.444304	0.314358	7.44	6.23	5.16	5.16	4.94	1.96	2.89	7.97	protein_coding	vesicle-associated membrane protein 8
Siah3	3.304	4.76	-0.511838	0.314534	4.73	5.9	3.65	4.36	3.69	3.93	3.02	1.52	protein_coding	seven in absentia homolog 3 (Drosophila)
Mafg	28.174	24.3767	0.206571	0.314692	22.56	24.46	26.11	27.63	29.36	29.9	27.91	26.07	protein_coding	v-maf musculoaponeurotic fibrosarcoma oncogene family, protein G (avian)
Psmg4	57.602	51.3867	0.159338	0.31505	50.7	47.87	55.59	52.5	45.42	44.92	62.2	82.97	protein_coding	proteasome (prosome, macropain) assembly chaperone 4
Frmd6	14.314	11.65	0.29295	0.315118	12.66	11.08	11.21	15.32	15.61	14.44	13.81	12.39	protein_coding	FERM domain containing 6
Immp2l	1.476	2.49	-0.709067	0.315295	2.3	2.53	2.64	1.8	1.02	0.55	1.31	2.7	protein_coding	IMP2 inner mitochondrial membrane peptidase-like (S. cerevisiae)
Prkcg	2.42	1.4	0.737641	0.315408	0.84	1.32	2.04	1.9	1.56	2.68	2.9	3.06	protein_coding	protein kinase C, gamma
Ap5z1	8.612	6.5767	0.381334	0.315462	5.71	6.7	7.32	7.62	9.8	8.7	7.29	9.65	protein_coding	adaptor-related protein complex 5, zeta 1 subunit
Adam1a	6.548	4.79	0.439868	0.315548	3.66	5.21	5.5	6.11	6.38	6.77	6.84	6.64	protein_coding	a disintegrin and metallopeptidase domain 1a
Dpysl5	167.164	147.047	0.198397	0.315605	148.79	137.2	155.15	155.84	166.99	195.84	171.28	145.87	protein_coding	dihydropyrimidinase-like 5
Acin1	189.986	166.027	0.206092	0.315605	146.5	144.87	206.71	192.34	197.26	188.47	207.8	164.06	protein_coding	apoptotic chromatin condensation inducer 1
Mad2l2	38.782	34.2933	0.175548	0.31569	31.73	32.59	38.56	34.08	37.51	37.58	38.71	46.03	protein_coding	MAD2 mitotic arrest deficient-like 2
Fbxw5	47.88	42.81	0.160151	0.315763	38.78	41.98	47.67	45.66	47.93	49.49	48.26	48.06	protein_coding	F-box and WD-40 domain protein 5
Lamtor3	37.304	32.9167	0.178626	0.316582	32.83	34.35	31.57	40.18	34.72	33.45	43.27	34.9	protein_coding	late endosomal/lysosomal adaptor, MAPK and MTOR activator 3
Rtn4r	5.828	4.18	0.466331	0.316607	3.56	4.53	4.45	4.71	4.86	6.62	5.63	7.32	protein_coding	reticulon 4 receptor
Zfp523	28.014	24.2433	0.206263	0.316751	20.92	23.87	27.94	23.81	26.27	26.14	30.02	33.83	protein_coding	zinc finger protein 523
Aspdh	4.876	3.38	0.511537	0.316841	2.77	3.96	3.41	3.79	3.19	2.93	5.76	8.71	protein_coding	aspartate dehydrogenase domain containing
Zdhhc9	20.646	17.43	0.241391	0.316868	16.85	17.82	17.62	19.87	18.81	22.14	21.79	20.62	protein_coding	zinc finger, DHHC domain containing 9
Raver2	5.898	7.79	-0.39539	0.316868	7.54	8.76	7.07	6.28	6.56	5.4	5.28	5.97	protein_coding	ribonucleoprotein, PTB-binding 2
Flnc	1.914	3.0467	-0.638624	0.316925	3.22	3.3	2.62	1.54	2.93	2.25	1.78	1.07	protein_coding	filamin C, gamma
Ttpa	1.364	2.34	-0.728468	0.316927	2.31	2.89	1.82	1.43	1.22	1.11	1.23	1.83	protein_coding	tocopherol (alpha) transfer protein
Klhl28	7.842	10.0033	-0.347577	0.316947	9.39	10.82	9.8	9.32	10.59	9.78	6.23	3.29	protein_coding	kelch-like 28
Ptov1	322.446	284.563	0.168147	0.316952	296.55	270.1	287.04	276.38	273.27	282.1	340.84	439.64	protein_coding	prostate tumor over expressed gene 1
Map3k7	23.87	27.5367	-0.206455	0.317321	27.88	28.15	26.58	27.6	29.02	23.05	19.58	20.1	protein_coding	mitogen-activated protein kinase kinase kinase 7
Zfp146	49.674	55.3733	-0.155856	0.31752	60.9	53.64	51.58	54.3	53.83	44.81	50.88	44.55	protein_coding	zinc finger protein 146
Sh2d5	3.924	2.5967	0.571821	0.317589	1.48	2.89	3.42	4.15	3.4	4.07	3.87	4.13	protein_coding	SH2 domain containing 5
Dck	24.482	28.19	-0.203798	0.317764	32.11	28.14	24.32	27.11	29.19	20.71	22.57	22.83	protein_coding	deoxycytidine kinase
Dscaml1	23.752	20.3	0.223987	0.317995	20.86	17.63	22.41	18.96	21.36	23.84	25.92	28.68	protein_coding	DS cell adhesion molecule like 1
Adora2a	16.258	13.4267	0.272434	0.318117	9.16	12.01	19.11	11.05	13.42	25.66	19.06	12.1	protein_coding	adenosine A2a receptor
Gps2	40.066	35.5	0.172479	0.318207	37.15	35.22	34.13	34.66	39.12	32.37	39.85	54.33	protein_coding	G protein pathway suppressor 2
Jam2	11.724	14.33	-0.288098	0.31822	14.15	15.87	12.97	12.04	12.97	10.44	11.65	11.52	protein_coding	junction adhesion molecule 2
Klhl14	0.596	0.1533	1.37233	0.318403	0.15	0.15	0.16	0.27	0.34	1.23	0.62	0.52	protein_coding	kelch-like 14
Fzd5	2.458	3.72	-0.575192	0.318534	3.32	3.89	3.95	2.49	3.29	2.69	1.86	1.96	protein_coding	frizzled class receptor 5
Clip1	38.316	33.8767	0.176038	0.318756	32.9	32.23	36.5	36.27	38.73	43.43	42.5	30.65	protein_coding	CAP-GLY domain containing linker protein 1
Map2k1	26.234	22.6067	0.212292	0.319087	19.93	22	25.89	22.22	23.56	29.39	28.15	27.85	protein_coding	mitogen-activated protein kinase kinase 1
Ank1	5.614	4.0067	0.472804	0.319143	2.9	4.66	4.46	6.15	3.91	6.44	6.49	5.08	protein_coding	ankyrin 1, erythroid
Ccnl2	63.836	57.4933	0.150593	0.319171	49.69	56.37	66.42	60.99	66.16	62.43	59.43	70.17	protein_coding	cyclin L2
Ppp1r12a	36.862	41.5067	-0.170676	0.31926	39.87	44.51	40.14	38.71	44.8	42.19	32.41	26.2	protein_coding	protein phosphatase 1, regulatory (inhibitor) subunit 12A
Decr1	4.92	6.65	-0.426646	0.319261	7.15	6.4	6.4	5.06	5.78	4.28	4	5.48	protein_coding	2,4-dienoyl CoA reductase 1, mitochondrial
Wdr61	33.758	38.07	-0.174123	0.319555	37.51	38.96	37.74	36.21	34.56	30.34	33.65	34.03	protein_coding	WD repeat domain 61
Igsf21	9.278	7.18	0.362951	0.320232	7.35	6.44	7.75	7.29	7.93	10.53	9.55	11.09	protein_coding	immunoglobulin superfamily, member 21
Adra1a	0.536	1.19	-0.993477	0.320381	1.31	1.46	0.8	0.54	0.95	0.61	0.4	0.18	protein_coding	adrenergic receptor, alpha 1a
Acadm	16.67	19.7367	-0.243253	0.320436	18.94	21.33	18.94	18.68	17.01	15.44	14.66	17.56	protein_coding	acyl-Coenzyme A dehydrogenase, medium chain
Dtl	9.368	11.7	-0.318196	0.320481	12.95	11.72	10.43	11.8	11.47	7.15	7.25	9.17	protein_coding	denticleless E3 ubiquitin protein ligase
Vsir	3.488	4.96	-0.49432	0.320682	6.21	4.43	4.24	4.81	5.28	2.45	1.56	3.34	protein_coding	V-set immunoregulatory receptor
Creld1	19.436	16.3433	0.246988	0.320704	14.87	17.5	16.66	15.43	17.8	20.58	19.92	23.45	protein_coding	cysteine-rich with EGF-like domains 1
Etf1	31.882	36.0867	-0.179204	0.320742	37.85	35.66	34.75	37.6	35.81	31.11	30.01	24.88	protein_coding	eukaryotic translation termination factor 1
Top2a	134.618	159.753	-0.249606	0.320794	188.7	159.29	131.27	176.3	157.14	80.05	101.98	157.62	protein_coding	topoisomerase (DNA) II alpha
Cfap61	0.532	1.1833	-0.9949	0.320814	0.35	0.92	2.28	0.41	0.47	0.68	0.54	0.56	protein_coding	cilia and flagella associated protein 61
Psmd1	50.44	56.8067	-0.165988	0.320819	60.07	55.51	54.84	58.81	55.2	50.98	51.63	35.58	protein_coding	proteasome (prosome, macropain) 26S subunit, non-ATPase, 1
Efhd2	42.73	47.6533	-0.158808	0.32091	56.68	44.04	42.24	45.58	42.32	29.2	38.52	58.03	protein_coding	EF hand domain containing 2
Cdk2ap1	182.176	205.237	-0.176367	0.321324	225.63	195.67	194.41	195.75	186.13	145.98	156.3	226.72	protein_coding	CDK2 (cyclin-dependent kinase 2)-associated protein 1
Mboat7	25.148	21.6167	0.215835	0.321526	19.53	22.08	23.24	23.03	21.8	26.02	27.72	27.17	protein_coding	membrane bound O-acyltransferase domain containing 7
B4galt3	28.398	24.6367	0.202717	0.321559	24.59	24.29	25.03	26.67	29.56	28.97	28.8	27.99	protein_coding	UDP-Gal:betaGlcNAc beta 1,4-galactosyltransferase, polypeptide 3
Zfp931	4.988	6.72	-0.42216	0.321608	5.35	7.79	7.02	4.71	6.32	4.13	4.8	4.98	protein_coding	zinc finger protein 931
Rgl2	33.052	28.9833	0.18745	0.321663	24.33	28.44	34.18	29.67	33.32	28.65	31.94	41.68	protein_coding	ral guanine nucleotide dissociation stimulator-like 2
Slc1a2	9.186	11.49	-0.320272	0.321773	9.31	14.27	10.89	9.32	10.72	10.78	8.31	6.8	protein_coding	solute carrier family 1 (glial high affinity glutamate transporter), member 2
Cacul1	13.772	11.1967	0.294394	0.322036	12.01	9.54	12.04	15.11	14.82	12.07	12.28	14.58	protein_coding	CDK2 associated, cullin domain 1
Rbm28	32.932	28.8767	0.187519	0.322364	25.44	24.48	36.71	34.17	30.74	34.49	33.91	31.35	protein_coding	RNA binding motif protein 28
Samd10	27.36	23.6767	0.206282	0.322372	22.1	24.56	24.37	28.01	26.34	26.97	27.99	27.49	protein_coding	sterile alpha motif domain containing 10
Magel2	4.752	3.2933	0.511437	0.322816	2.53	3.24	4.11	5.04	3.5	4.74	4.56	5.92	protein_coding	melanoma antigen, family L, 2
Sertad4	53.848	48.32	0.155231	0.322936	47.32	46.34	51.3	49.53	44.86	57.38	60.72	56.75	protein_coding	SERTA domain containing 4
Ndufa8	83.12	73.9433	0.160764	0.322966	73.09	73.99	74.75	78.36	69.43	68.57	84.77	114.47	protein_coding	NADH dehydrogenase (ubiquinone) 1 alpha subcomplex, 8
Zcchc12	95.59	84.2233	0.177126	0.32312	72.9	81.7	98.07	83.54	71.16	93.04	111.97	118.24	protein_coding	zinc finger, CCHC domain containing 12
Rab4b	23.414	20.0233	0.223094	0.323277	21.02	18.88	20.17	21.28	23.15	20.01	23.31	29.32	protein_coding	RAB4B, member RAS oncogene family
Fam64a	34.464	38.8067	-0.171955	0.323441	45.1	37.19	34.13	41.15	38.73	22.99	28.84	40.61	protein_coding	family with sequence similarity 64, member A
Atxn2l	67.198	60.44	0.152331	0.323981	53.31	58.94	69.07	59.63	62.7	65.59	75.83	72.24	protein_coding	ataxin 2-like
Snf8	49.718	44.5633	0.155862	0.324002	44.27	44.48	44.94	47.5	44.2	44.97	49.61	62.31	protein_coding	SNF8, ESCRT-II complex subunit, homolog (S. cerevisiae)
Rnf141	15.434	18.3667	-0.250423	0.324093	16.05	20.64	18.41	16.76	16.92	18.17	14.48	10.84	protein_coding	ring finger protein 141
Psma4	121.01	134.65	-0.154337	0.324168	135.96	137.3	130.69	121.27	113.14	108.6	128.82	133.22	protein_coding	proteasome (prosome, macropain) subunit, alpha type 4
Cntfr	61.69	55.2133	0.154116	0.324273	53.28	56.52	55.84	53.96	51.19	50.01	62.87	90.42	protein_coding	ciliary neurotrophic factor receptor
Pik3r3	41.386	46.3233	-0.161759	0.32428	48.1	46.34	44.53	51.72	44.44	42.16	38.43	30.18	protein_coding	phosphatidylinositol 3 kinase, regulatory subunit, polypeptide 3 (p55)
Ahcy	41.84	46.6533	-0.157762	0.324585	52.9	45.27	41.79	46.79	42.8	37.88	37.76	43.97	protein_coding	S-adenosylhomocysteine hydrolase
Arf2	55.808	61.7833	-0.146482	0.324765	58.79	64.77	61.79	56.77	53.05	55.66	56.89	56.67	protein_coding	ADP-ribosylation factor 2
Rpl13-ps6	0.052	0.3433	-1.40453	0.324846	0	0.14	0.89	0.13	0	0	0.13	0	processed_pseudogene	ribosomal protein L13, pseudogene 6
Uty	4.19	2.8333	0.543317	0.325031	0	0	8.5	0	0	7.96	7.17	5.82	protein_coding	ubiquitously transcribed tetratricopeptide repeat gene, Y chromosome
Rapgefl1	4.92	3.44	0.499686	0.32508	2.32	3.56	4.44	3.71	3.52	5.92	5.55	5.9	protein_coding	Rap guanine nucleotide exchange factor (GEF)-like 1
Ankrd34a	5.466	3.9	0.472847	0.325258	3.61	4.03	4.06	4.57	4.13	6.41	5.98	6.24	protein_coding	ankyrin repeat domain 34A
Hint3	5.978	7.8467	-0.386646	0.325339	8.27	7.37	7.9	6.64	7.94	6.88	4.67	3.76	protein_coding	histidine triad nucleotide binding protein 3
Commd7	21.35	18.1333	0.232805	0.325605	18.07	17.86	18.47	19.12	20.53	18.95	22.25	25.9	protein_coding	COMM domain containing 7
Arhgef26	8.012	10.1533	-0.338326	0.325794	8.58	11.47	10.41	7.95	9.69	9.07	6.76	6.59	protein_coding	Rho guanine nucleotide exchange factor (GEF) 26
Krt1	4.742	3.2933	0.508476	0.325845	3.05	3.05	3.78	3.68	3.13	4.17	5.3	7.43	protein_coding	keratin 1
Tm9sf3	30.538	34.6	-0.180664	0.3262	36.08	35.62	32.1	34.4	34.92	33.39	27.67	22.31	protein_coding	transmembrane 9 superfamily member 3
Cdc42se2	59.574	66.94	-0.161645	0.326219	70.3	67.46	63.06	68.51	68.77	59.13	53.52	47.94	protein_coding	CDC42 small effector 2
C030034I22Rik	2.878	1.7767	0.657908	0.326245	2.21	2.34	0.78	3.46	3.13	1.85	2.26	3.69	lincRNA	RIKEN cDNA C030034I22 gene
Oip5	5.096	6.8267	-0.414313	0.326439	7.6	6.69	6.19	6.65	6.23	3.99	3.5	5.11	protein_coding	Opa interacting protein 5
Psmd7	70.23	81.0367	-0.191843	0.32651	83.17	80	79.94	82.17	80.87	71.64	66.71	49.76	protein_coding	proteasome (prosome, macropain) 26S subunit, non-ATPase, 7
Clstn2	6.19	4.52	0.441829	0.326608	4.61	4.11	4.84	5.69	5.46	11.13	4.45	4.22	protein_coding	calsyntenin 2
Tmem209	14.024	16.81	-0.260604	0.326693	17.4	16.24	16.79	15.8	17.64	13.43	12.32	10.93	protein_coding	transmembrane protein 209
Ube4b	60.158	54.2433	0.148216	0.326774	56.75	49.98	56	52.42	59.22	60.09	62.49	66.57	protein_coding	ubiquitination factor E4B
Map4k2	17.262	14.39	0.259168	0.326802	11.36	14.02	17.79	14.52	15.52	17.77	19.17	19.33	protein_coding	mitogen-activated protein kinase kinase kinase kinase 2
Cadm4	132.154	117.43	0.165385	0.326868	124.56	111.76	115.97	113.08	112.09	131.3	138.4	165.9	protein_coding	cell adhesion molecule 4
Pla2g16	2.696	3.9867	-0.544777	0.32702	4.02	4.57	3.37	2.43	2.33	1.81	3.22	3.69	protein_coding	phospholipase A2, group XVI
Cd164l2	0.086	0.42	-1.36984	0.327179	0	0.62	0.64	0	0.38	0.05	0	0	protein_coding	CD164 sialomucin-like 2
Pxmp2	2.5	3.7467	-0.561894	0.327276	4.6	3.76	2.88	1.87	2.07	2.51	2.99	3.06	protein_coding	peroxisomal membrane protein 2
G2e3	16.416	19.4133	-0.241559	0.327632	19.44	20.73	18.07	19.13	19.97	16.28	14.8	11.9	protein_coding	G2/M-phase specific E3 ubiquitin ligase
Fbxw17	16.024	13.2667	0.268814	0.327714	12.58	12.64	14.58	16.15	14.72	17.55	14.59	17.11	protein_coding	F-box and WD-40 domain protein 17
Pik3c3	15.15	18.0333	-0.250756	0.327841	17.82	15.87	20.41	19.02	16.09	13.95	16.47	10.22	protein_coding	phosphoinositide-3-kinase, class 3
Col25a1	11.45	9.14	0.319859	0.327925	7.68	8.67	11.07	9.78	10.42	15.57	12.95	8.53	protein_coding	collagen, type XXV, alpha 1
Yrdc	25.498	21.9867	0.211332	0.32801	25.25	20.08	20.63	25.23	25.04	20.41	25.6	31.21	protein_coding	yrdC domain containing (E.coli)
Fblim1	13.528	11.0067	0.293256	0.32805	8.86	11.05	13.11	10.84	11.16	15.99	15.44	14.21	protein_coding	filamin binding LIM protein 1
Sumo3	7.618	5.7533	0.396032	0.328073	6.21	0	11.05	0	11.91	4.23	7.12	14.83	protein_coding	small ubiquitin-like modifier 3
Ppm1j	3.486	2.2667	0.593135	0.328315	0.68	1.58	4.54	1.37	4.31	4.77	2.53	4.45	protein_coding	protein phosphatase 1J
Cmip	62.26	55.4833	0.1748	0.328396	58.32	55.32	52.81	59.17	59.62	78.13	66.95	47.43	protein_coding	c-Maf inducing protein
Acadl	18.634	21.8133	-0.22717	0.328408	22.84	23.09	19.51	18.6	16.58	14.32	16.85	26.82	protein_coding	acyl-Coenzyme A dehydrogenase, long-chain
Ran	265.266	297.607	-0.164389	0.328474	311.89	292.84	288.09	306.1	266.82	212.41	259.74	281.26	protein_coding	RAN, member RAS oncogene family
Zfp511	29.154	25.3933	0.197032	0.328509	24.14	24.45	27.59	26.6	28.35	26.65	30.34	33.83	protein_coding	zinc finger protein 511
Ppp1r16b	8.402	6.4433	0.375227	0.328516	6.11	6.41	6.81	7.89	7.66	10.45	8.33	7.68	protein_coding	protein phosphatase 1, regulatory (inhibitor) subunit 16B
Eif3i	113.548	126.73	-0.156603	0.328737	130.34	124.95	124.9	120.17	109	100.26	121.34	116.97	protein_coding	eukaryotic translation initiation factor 3, subunit I
Fkbp2	40.336	35.8233	0.168752	0.329009	36.36	34.74	36.37	34.75	31.26	33.54	41.15	60.98	protein_coding	FK506 binding protein 2
Rundc3a	120.308	107.897	0.156813	0.329009	106.5	105.65	111.54	114.97	103.83	121.32	126.05	135.37	protein_coding	RUN domain containing 3A
Mesdc2	22.706	26.1967	-0.206557	0.329042	22.45	27.09	29.05	24.31	25.06	23.52	22.93	17.71	protein_coding	mesoderm development candidate 2
Etfdh	15.674	18.5967	-0.246173	0.329082	17.89	20.12	17.78	16.77	17.64	14.65	15.47	13.84	protein_coding	electron transferring flavoprotein, dehydrogenase
Prelid1	151.632	134.11	0.167105	0.329127	141.99	130.17	130.17	144.19	137.17	121.77	150.92	204.11	protein_coding	PRELI domain containing 1
Atp13a1	21.618	18.4033	0.22952	0.329203	16.85	17.94	20.42	18.66	20.82	21.82	21.96	24.83	protein_coding	ATPase type 13A1
Rasgef1a	4.398	3.0167	0.524489	0.329414	1.78	3.59	3.68	3.39	3.4	5.71	4.67	4.82	protein_coding	RasGEF domain family, member 1A
Sparcl1	57.716	65.2633	-0.170325	0.329785	66.16	68.88	60.75	42.23	72.55	66.26	56.72	50.82	protein_coding	SPARC-like 1
Sh3gl3	16.944	14.1167	0.259965	0.329819	13.11	14.61	14.63	14.21	13.72	17.09	17.73	21.97	protein_coding	SH3-domain GRB2-like 3
Trim37	41.062	45.84	-0.158632	0.329946	45.99	46.9	44.63	45.48	44.24	43.35	40.95	31.29	protein_coding	tripartite motif-containing 37
Ccdc40	11.4	13.9067	-0.285214	0.329987	13.28	14.74	13.7	9.69	13.27	9.48	12.06	12.5	protein_coding	coiled-coil domain containing 40
Mrpl23	64.944	58.55	0.145814	0.330158	59.49	59.31	56.85	62.19	55.05	54.1	68.88	84.5	protein_coding	mitochondrial ribosomal protein L23
Sgsm1	12.038	9.6767	0.310109	0.330181	7.89	9.43	11.71	11.44	10.23	14.7	12.44	11.38	protein_coding	small G protein signaling modulator 1
Snrpert	68.904	76.45	-0.149372	0.330255	69.63	79.59	80.13	67.36	69.66	61.88	72.58	73.04	processed_pseudogene	small nuclear ribonucleoprotein E, pseudogene
AI480526	37.398	33.1033	0.174445	0.330328	22.59	32.64	44.08	32.15	36.26	45.05	40.37	33.16	lincRNA	expressed sequence AI480526
Nek2	9.97	12.32	-0.303218	0.330456	15.29	11.09	10.58	12.52	12.9	7.19	7.73	9.51	protein_coding	NIMA (never in mitosis gene a)-related expressed kinase 2
Zfp41	28.614	32.51	-0.184637	0.330559	35.88	31.82	29.83	36.38	34.43	27.84	24.4	20.02	protein_coding	zinc finger protein 41
Immp1l	26.64	30.3967	-0.190787	0.330619	29.21	32.21	29.77	26	24.99	24.07	27.88	30.26	protein_coding	IMP1 inner mitochondrial membrane peptidase-like (S. cerevisiae)
Epha8	6.594	4.88	0.4236	0.330708	3.45	5.15	6.04	4.89	4.87	9.62	7.67	5.92	protein_coding	Eph receptor A8
Ankrd55	2.586	1.5567	0.68771	0.330714	1.54	1.68	1.45	2.85	2.43	2.71	2.76	2.18	protein_coding	ankyrin repeat domain 55
Robo1	38.454	33.6433	0.202105	0.330988	35.29	34.62	31.02	39.99	41.06	51.34	38.11	21.77	protein_coding	roundabout guidance receptor 1
Pagr1a	35.27	31.14	0.177695	0.331052	33.23	28.29	31.9	34.31	33.36	29.32	33.95	45.41	protein_coding	PAXIP1 associated glutamate rich protein 1A
Osgep	40.818	36.33	0.166326	0.331069	37.71	28.65	42.63	44.23	40.66	35.37	43.01	40.82	protein_coding	O-sialoglycoprotein endopeptidase
Mns1	7.466	9.5133	-0.345782	0.331138	10.95	10.96	6.63	9.35	8.95	4.14	7.46	7.43	protein_coding	meiosis-specific nuclear structural protein 1
Rev3l	41.792	37.2467	0.164522	0.331168	34.35	38.83	38.56	42.69	36.58	44.06	45.65	39.98	protein_coding	REV3 like, DNA directed polymerase zeta catalytic subunit
Myg1	40.794	36.2933	0.166527	0.331174	30.22	39.7	38.96	39.35	33.44	35.23	38.28	57.67	protein_coding	melanocyte proliferating gene 1
Gdap1l1	47.592	42.6967	0.154951	0.331426	41.72	39.81	46.56	44	43.47	46.2	52.15	52.14	protein_coding	ganglioside-induced differentiation-associated protein 1-like 1
Ypel4	13.642	11.1267	0.289782	0.331509	8.26	11.81	13.31	12.25	12.23	13.06	15	15.67	protein_coding	yippee-like 4 (Drosophila)
Hcn4	8.852	6.85	0.362755	0.331516	6.23	6.55	7.77	8.36	7.87	11.25	8.66	8.12	protein_coding	hyperpolarization-activated, cyclic nucleotide-gated K+ 4
Lrrc40	19.42	22.64	-0.221317	0.331696	24.92	22.45	20.55	19.16	18.25	19.58	18.14	21.97	protein_coding	leucine rich repeat containing 40
Stx16	37.182	32.9433	0.172695	0.331742	29.11	32.32	37.4	38.93	34.05	36.6	38.7	37.63	protein_coding	syntaxin 16
Snhg8	49.824	55.1867	-0.149526	0.331781	52.74	55.99	56.83	44.16	41.42	47.2	49.25	67.09	processed_transcript	small nucleolar RNA host gene 8
BC055324	6.188	8.06	-0.375941	0.331842	8.91	8.92	6.35	7.51	7.78	5.3	5.45	4.9	protein_coding	cDNA sequence BC055324
Mrpl32	30	33.9667	-0.179759	0.33194	33.51	36.72	31.67	30.13	28.81	24.73	30.73	35.6	protein_coding	mitochondrial ribosomal protein L32
Mfng	30.994	35.02	-0.176825	0.332349	39.2	32.71	33.15	36.07	37.54	23	26.39	31.97	protein_coding	MFNG O-fucosylpeptide 3-beta-N-acetylglucosaminyltransferase
Rps3a1	891.796	958.387	-0.108036	0.332466	966.25	964.05	944.86	853.41	795.79	792.83	963.82	1053.13	protein_coding	ribosomal protein S3A1
Polrmt	18.396	15.46	0.247707	0.332483	16.54	15.88	13.96	20.45	13.73	15.63	19.35	22.82	protein_coding	polymerase (RNA) mitochondrial (DNA directed)
Rbm12b1	15.878	18.7967	-0.242994	0.332575	14.6	22.17	19.62	17.71	16.15	17.36	13.7	14.47	protein_coding	RNA binding motif protein 12 B1
Rbms3	5.44	3.9	0.466123	0.332687	3.62	4.31	3.77	5.7	5.01	5.62	5.93	4.94	protein_coding	RNA binding motif, single stranded interacting protein
Cbx4	16.064	13.33	0.265576	0.33269	12.85	13.75	13.39	12.89	14.7	15.87	17.48	19.38	protein_coding	chromobox 4
Eif3e	121.464	134.773	-0.151635	0.332746	135.27	136.83	132.22	116.78	107.44	113.96	129.21	139.93	protein_coding	eukaryotic translation initiation factor 3, subunit E
Dhrs13	12.24	9.87	0.305692	0.332784	8.7	9.84	11.07	10.72	12.05	12.25	13.14	13.04	protein_coding	dehydrogenase/reductase (SDR family) member 13
Hspa12a	15.436	12.76	0.270948	0.332974	11.04	13.37	13.87	13.36	13.65	20.16	16.3	13.71	protein_coding	heat shock protein 12A
Nov	0.33	0.8533	-1.10553	0.333155	1.29	0.37	0.9	0.31	0.32	0.46	0.22	0.34	protein_coding	nephroblastoma overexpressed gene
Aph1a	39.816	44.4	-0.158038	0.333182	45.88	41.56	45.76	38.61	37.28	38.05	38.88	46.26	protein_coding	aph1 homolog A, gamma secretase subunit
Zmynd19	30.568	26.75	0.190344	0.333252	27.47	24.97	27.81	29.67	26.23	26.25	31.81	38.88	protein_coding	zinc finger, MYND domain containing 19
Lsm2	39.974	35.4833	0.169154	0.333385	41.31	31.04	34.1	39.49	36.47	28.3	33.43	62.18	protein_coding	LSM2 homolog, U6 small nuclear RNA and mRNA degradation associated
Gpr85	31.46	27.5867	0.187445	0.333515	25.3	27.04	30.42	30.3	27.82	35.09	33.62	30.47	protein_coding	G protein-coupled receptor 85
C030037D09Rik	3.182	4.5533	-0.501738	0.333547	3.27	6.06	4.33	3.26	3.87	2.91	2.92	2.95	lincRNA	RIKEN cDNA C030037D09 gene
Hs3st4	5.026	3.5533	0.484533	0.333755	2.75	4.35	3.56	3.52	3.48	8.54	5.2	4.39	protein_coding	heparan sulfate (glucosamine) 3-O-sulfotransferase 4
Acadsb	27.398	31.18	-0.187056	0.333784	30.71	32.94	29.89	28.16	30.7	29.85	25.53	22.75	protein_coding	acyl-Coenzyme A dehydrogenase, short/branched chain
Lpcat1	32.972	37.1933	-0.173479	0.333807	33.97	40.57	37.04	34.86	39.95	41.37	28.56	20.12	protein_coding	lysophosphatidylcholine acyltransferase 1
Rpl9	721.266	788.117	-0.12315	0.333902	823.62	753.51	787.22	739.09	708.63	667.24	766.15	725.22	protein_coding	ribosomal protein L9
Plekhj1	36.804	32.6067	0.172764	0.334004	31.65	31.23	34.94	34.57	32.65	31.78	37.28	47.74	protein_coding	pleckstrin homology domain containing, family J member 1
Ppp1r13b	11.11	8.8633	0.320585	0.334014	9.08	8.71	8.8	10.04	9.94	13.45	12.91	9.21	protein_coding	protein phosphatase 1, regulatory (inhibitor) subunit 13B
Casq1	9.9	12.2233	-0.302006	0.334163	11.42	13.62	11.63	9.96	11	7.53	9.87	11.14	protein_coding	calsequestrin 1
Fkbp3	102.638	114.68	-0.156914	0.334321	110.55	124.57	108.92	112.14	97.18	96.08	102.76	105.03	protein_coding	FK506 binding protein 3
Vamp2	104.694	93.2933	0.175878	0.334423	86.31	94.22	99.35	100.53	100.64	118.28	111.69	92.33	protein_coding	vesicle-associated membrane protein 2
Vps37d	24.624	21.22	0.212173	0.334512	20.33	21.49	21.84	21.61	19.69	22.61	26.24	32.97	protein_coding	vacuolar protein sorting 37D
Ctss	19.624	22.8433	-0.219222	0.3347	27.25	21.89	19.39	24.45	27.04	7.05	8.7	30.88	protein_coding	cathepsin S
Nfatc4	4.26	5.8233	-0.441184	0.334866	5.01	7.18	5.28	3.72	4.81	4.07	3.86	4.84	protein_coding	nuclear factor of activated T cells, cytoplasmic, calcineurin dependent 4
Plekhn1	23.262	19.96	0.21829	0.33493	15.89	20.71	23.28	20.96	23.48	25.21	23.63	23.03	protein_coding	pleckstrin homology domain containing, family N member 1
Nfx1	48.022	43.0767	0.156056	0.335023	35.34	44.55	49.34	45.99	50.86	50.99	45.33	46.94	protein_coding	nuclear transcription factor, X-box binding 1
Supt4a	67.868	75.0367	-0.147078	0.3352	79.27	70.2	75.64	69.01	62.15	58.72	67.77	81.69	protein_coding	suppressor of Ty 4A
Actr1b	58.394	52.69	0.147986	0.335202	46.5	54.63	56.94	52.97	56.79	60.63	61.67	59.91	protein_coding	ARP1 actin-related protein 1B, centractin beta
Rps11-ps2	0.818	0.2933	1.17161	0.335376	0	0.44	0.44	0.57	0.81	0.5	0.38	1.83	processed_pseudogene	ribosomal protein S11, pseudogene 2
Ralgds	62.452	56.4767	0.145024	0.33542	54.63	56.05	58.75	58.61	57.29	66.77	65.62	63.97	protein_coding	ral guanine nucleotide dissociation stimulator
Hdac1	36.872	41.2667	-0.163044	0.335682	43.5	41.18	39.12	41.84	42.96	30.45	33.08	36.03	protein_coding	histone deacetylase 1
Cfh	2.172	3.32	-0.586003	0.335704	4.38	3.08	2.5	2.26	3.71	1.56	0.95	2.38	protein_coding	complement component factor h
Emc6	34.564	30.5033	0.178214	0.335741	32.03	30.52	28.96	32.69	28.7	27.84	32.92	50.67	protein_coding	ER membrane protein complex subunit 6
Col6a1	6.648	4.9433	0.417006	0.335813	3.43	4.76	6.64	3.75	6.08	6.43	7.48	9.5	protein_coding	collagen, type VI, alpha 1
Hook2	9.952	7.84	0.338032	0.335904	6.1	8.55	8.87	8.39	9.94	11.2	10.44	9.79	protein_coding	hook microtubule tethering protein 2
Tmem128	25.042	28.6467	-0.194416	0.335993	28.64	31.86	25.44	27.88	27.91	21.42	22.44	25.56	protein_coding	transmembrane protein 128
Cables2	15.966	13.26	0.264342	0.336286	11.8	12.71	15.27	15.31	13.43	15.14	17.34	18.61	protein_coding	CDK5 and Abl enzyme substrate 2
Slc44a1	9.442	11.7033	-0.3074	0.336291	12.42	12.22	10.47	10.8	11.31	8.3	8.37	8.43	protein_coding	solute carrier family 44, member 1
Actn2	4.608	3.21	0.503805	0.336433	2.43	3.35	3.85	3.17	3.89	5.42	5.15	5.41	protein_coding	actinin alpha 2
Cops3	59.262	65.33	-0.14096	0.336514	63.96	70.67	61.36	60.53	55.83	56.47	58.81	64.67	protein_coding	COP9 signalosome subunit 3
Arhgap21	79.568	91.9633	-0.193259	0.33714	78.88	102.25	94.76	72.2	91.49	95.06	75.83	63.26	protein_coding	Rho GTPase activating protein 21
Etv5	12.318	14.8767	-0.271083	0.337478	15.79	14.76	14.08	11.67	14.91	11	11.67	12.34	protein_coding	ets variant 5
Psmc6	77.834	86.1433	-0.146692	0.337606	82.99	92.01	83.43	76.62	76.25	69.03	81.05	86.22	protein_coding	proteasome (prosome, macropain) 26S subunit, ATPase, 6
Sgol2a	8.388	10.52	-0.323726	0.337663	11.95	10.48	9.13	10.6	9.58	5.32	7.41	9.03	protein_coding	shugoshin-like 2a (S. pombe)
Dnajc6	12.612	10.23	0.297406	0.338237	8.49	12.03	10.17	10.4	10.11	18.48	12.96	11.11	protein_coding	DnaJ heat shock protein family (Hsp40) member C6
Eif4g3	50.936	45.87	0.150229	0.338532	43.97	45.27	48.37	48.72	49.51	53.56	52.81	50.08	protein_coding	eukaryotic translation initiation factor 4 gamma, 3
Ntn4	5.446	7.1833	-0.392888	0.338662	8.42	6.71	6.42	6.28	7.51	5.15	4.55	3.74	protein_coding	netrin 4
Kcnh3	1.222	0.56	0.974462	0.339062	0.4	0.64	0.64	0.66	0.54	2.14	1.27	1.5	protein_coding	potassium voltage-gated channel, subfamily H (eag-related), member 3
Art3	1.686	2.7033	-0.644402	0.339147	4.07	1.96	2.08	1.6	1.39	1.59	1.39	2.46	protein_coding	ADP-ribosyltransferase 3
Clip2	48.044	43.1533	0.153633	0.339339	44.04	40.92	44.5	43.74	42.82	51.73	52.98	48.95	protein_coding	CAP-GLY domain containing linker protein 2
Gosr2	38.428	42.8967	-0.15909	0.339607	46.01	41.65	41.03	42.49	43.5	36.93	36.02	33.2	protein_coding	golgi SNAP receptor complex member 2
Tbc1d25	9.016	7.0267	0.352787	0.339785	7.07	6.48	7.53	8	8.18	8.85	9.9	10.15	protein_coding	TBC1 domain family, member 25
Slbp	37.01	41.36	-0.16117	0.339797	44.03	43.02	37.03	39.29	39.18	27.69	34.09	44.8	protein_coding	stem-loop binding protein
Whrn	16.548	13.81	0.257505	0.339819	14.28	11.71	15.44	19.12	14.84	14.69	13.92	20.17	protein_coding	whirlin
Kif22	28.502	32.3067	-0.181328	0.33987	35.88	31.33	29.71	30.62	31.66	19.31	25.68	35.24	protein_coding	kinesin family member 22
Ssu72	35.918	40.1933	-0.162908	0.339903	40.9	40.12	39.56	38.65	37.79	34.23	35.86	33.06	protein_coding	Ssu72 RNA polymerase II CTD phosphatase homolog (yeast)
Aqp4	2.874	4.1633	-0.517198	0.340319	3.41	5.48	3.6	2.4	3.37	2.98	2.55	3.07	protein_coding	aquaporin 4
Rabl6	43.422	38.86	0.15844	0.340329	35.51	37.17	43.9	40.96	41.64	41.8	45.09	47.62	protein_coding	RAB, member RAS oncogene family-like 6
Hist1h2bc	20.108	17.08	0.232585	0.340349	21.53	15	14.71	20	18.55	11.85	13.43	36.71	protein_coding	histone cluster 1, H2bc
Il18bp	5.154	3.68	0.4711	0.340392	2.49	3.6	4.95	5.26	4.66	4.69	5.35	5.81	protein_coding	interleukin 18 binding protein
Dnase1l2	5.85	4.2733	0.440709	0.340792	2.9	4.1	5.82	4.7	4.94	5.64	5.93	8.04	protein_coding	deoxyribonuclease 1-like 2
Ctdsp1	15.12	17.92	-0.24456	0.340965	18.13	18.32	17.31	14.23	16.07	10.51	15.2	19.59	protein_coding	CTD (carboxy-terminal domain, RNA polymerase II, polypeptide A) small phosphatase 1
Hist1h4b	0.948	0.38	1.08625	0.341054	0.28	0.45	0.41	0.24	0	0.96	0.9	2.64	protein_coding	histone cluster 1, H4b
Yes1	10.428	12.7733	-0.290824	0.341135	12.79	14.08	11.45	11.36	12.3	9.41	10.44	8.63	protein_coding	YES proto-oncogene 1, Src family tyrosine kinase
Dopey1	24.184	20.8567	0.211062	0.341256	15.26	22.74	24.57	20.43	23.94	27.09	24.62	24.84	protein_coding	dopey family member 1
Mrpl48	25.846	29.4633	-0.189428	0.34144	31.53	29.63	27.23	24.19	21.93	25.12	24.3	33.69	protein_coding	mitochondrial ribosomal protein L48
Slc26a6	6.796	5.09	0.407035	0.341507	4.76	5.04	5.47	5.5	6.24	5.56	5.39	11.29	protein_coding	solute carrier family 26, member 6
Hcn2	4.754	3.3467	0.489692	0.341806	2.69	3.66	3.69	3.83	3.23	5.59	5.24	5.88	protein_coding	hyperpolarization-activated, cyclic nucleotide-gated K+ 2
Adamts10	16.094	13.4067	0.26005	0.341909	9.44	13.63	17.15	13.64	15.91	15.15	17.41	18.36	protein_coding	a disintegrin-like and metallopeptidase (reprolysin type) with thrombospondin type 1 motif, 10
Cpsf7	44.38	39.78	0.156048	0.341966	37.71	38.59	43.04	41	41.8	40.4	45.95	52.75	protein_coding	cleavage and polyadenylation specific factor 7
Syt3	5.752	4.1933	0.443333	0.342051	3.35	4.58	4.65	4	4.66	7.74	6.06	6.3	protein_coding	synaptotagmin III
Ftl1	1542.17	1399.77	0.125606	0.342282	1530.82	1291.09	1377.4	1501.38	1392.98	1183.9	1508.06	2124.51	protein_coding	ferritin light polypeptide 1
Rbpsuh-rs3	5.09	6.76	-0.402069	0.3423	7.26	6.69	6.33	6.4	8.21	5.39	3.65	1.8	processed_pseudogene	recombining binding protein suppressor of hairless (Drosophila), related sequence 3
Parp6	77.846	70.17	0.152982	0.342306	65.73	68.63	76.15	73.83	74.41	82.32	83.18	75.49	protein_coding	poly (ADP-ribose) polymerase family, member 6
Mrs2	6.766	8.6733	-0.353803	0.342345	9.01	9.33	7.68	8.6	8.34	7.77	5.19	3.93	protein_coding	MRS2 magnesium transporter
Rnf19b	26.92	23.41	0.199254	0.342375	23.55	22.87	23.81	26.52	22.43	29.14	29.28	27.23	protein_coding	ring finger protein 19B
Ipo5	59.44	65.9233	-0.146124	0.342377	71.16	65.58	61.03	64.93	62.65	60.32	57.44	51.86	protein_coding	importin 5
Socs2	27.798	31.5367	-0.182584	0.342407	27.64	32.33	34.64	30.25	25.8	29.59	28.73	24.62	protein_coding	suppressor of cytokine signaling 2
Sh3rf3	13.866	16.5433	-0.253907	0.342571	20.43	14.81	14.39	15.37	15.85	13.3	13.39	11.42	protein_coding	SH3 domain containing ring finger 3
Plpp4	1.994	1.1233	0.762184	0.34273	1.59	0.77	1.01	1.87	1.67	2.13	1.93	2.37	protein_coding	phospholipid phosphatase 4
Taco1	6.21	8.04	-0.367393	0.342893	7.85	9.13	7.14	7.65	8.5	6.54	5.27	3.09	protein_coding	translational activator of mitochondrially encoded cytochrome c oxidase I
Wiz	48.328	43.4633	0.1515	0.343064	47.78	41.18	41.43	45.53	44.35	47.3	51.73	52.73	protein_coding	widely-interspaced zinc finger motifs
Cyr61	10.832	13.2067	-0.284298	0.343707	12.1	14.52	13	9.78	9.55	7.75	11.58	15.5	protein_coding	cysteine rich protein 61
Lims1	15.436	18.2467	-0.240845	0.343775	17.91	19.63	17.2	16.93	17.65	14.59	13.94	14.07	protein_coding	LIM and senescent cell antigen-like domains 1
Mir8091	2.124	3.24	-0.582553	0.343801	0	9.72	0	10.62	0	0	0	0	miRNA	microRNA 8091
Sowaha	4.7	3.3067	0.490355	0.343814	3.13	3.4	3.39	5.54	3.97	4.25	4.51	5.23	protein_coding	sosondowah ankyrin repeat domain family member A
Pot1a	12.554	15.1	-0.265296	0.343924	14.85	15.26	15.19	14.22	14.3	12.6	11.55	10.1	protein_coding	protection of telomeres 1A
Shisa4	21.998	25.3267	-0.203513	0.34406	25.93	26.07	23.98	21.15	21.1	20.17	17.17	30.4	protein_coding	shisa family member 4
Nabp2	70.746	63.3967	0.152117	0.344135	72.85	59.12	58.22	64.84	63.5	59.05	70.28	96.06	protein_coding	nucleic acid binding protein 2
Rnpepl1	24.644	21.3033	0.207717	0.344167	19.39	21.34	23.18	20.18	22.67	22.17	26.95	31.25	protein_coding	arginyl aminopeptidase (aminopeptidase B)-like 1
Mfsd11	14.932	12.36	0.268944	0.344259	11.41	12.33	13.34	13.55	15.51	14.61	15.41	15.58	protein_coding	major facilitator superfamily domain containing 11
Btbd7	11.42	13.8633	-0.277868	0.34465	15.35	14.51	11.73	14.04	15.86	14.75	8.57	3.88	protein_coding	BTB (POZ) domain containing 7
Hspb11	15.266	12.6667	0.265588	0.344772	12.58	12.45	12.97	14.71	13.25	15.52	12.03	20.82	protein_coding	heat shock protein family B (small), member 11
Spon1	9.916	12.1867	-0.295415	0.34503	11.17	13.9	11.49	10.77	9.99	10.21	9.43	9.18	protein_coding	spondin 1, (f-spondin) extracellular matrix protein
Ddx18	20.344	23.5433	-0.210817	0.345031	24.93	23.88	21.82	22.4	22.99	18.67	21.06	16.6	protein_coding	DEAD (Asp-Glu-Ala-Asp) box polypeptide 18
Tmem2	19.68	22.8267	-0.214033	0.345344	26.27	22.02	20.19	26.66	26.8	18.81	14.48	11.65	protein_coding	transmembrane protein 2
Fam111a	7.62	9.6233	-0.333178	0.345422	10.75	9.71	8.41	9.97	8.46	5.65	6.54	7.48	protein_coding	family with sequence similarity 111, member A
Clk3	47.408	42.6733	0.150031	0.345643	40.89	42.68	44.45	45.27	46.45	42.08	47.01	56.23	protein_coding	CDC-like kinase 3
Tpra1	21.382	18.29	0.222627	0.345931	13.22	16.56	25.09	20.11	18.07	21.87	23.55	23.31	protein_coding	transmembrane protein, adipocyte asscociated 1
Arhgap11a	17.882	20.8833	-0.223702	0.345971	24.69	20.18	17.78	22.84	24.08	13.83	13.12	15.54	protein_coding	Rho GTPase activating protein 11A
Slc35f2	4.066	2.7833	0.525845	0.346055	2.32	2.62	3.41	3.79	3.09	4.39	4.32	4.74	protein_coding	solute carrier family 35, member F2
Dgat2	3.498	2.3167	0.568071	0.346221	1.78	3.04	2.13	3.52	3.41	3.87	3.04	3.65	protein_coding	diacylglycerol O-acyltransferase 2
Wdsub1	5.97	7.7533	-0.371548	0.346246	7.7	8.45	7.11	6.87	8.16	5.73	4.84	4.25	protein_coding	WD repeat, SAM and U-box domain containing 1
H2-DMb2	4.724	3.3333	0.486346	0.346262	4.35	1.93	3.72	4.9	3.25	4.14	5.77	5.56	protein_coding	histocompatibility 2, class II, locus Mb2
Tuba1b	716.706	805.597	-0.160815	0.346429	909.64	783.37	723.78	835.3	816.09	577.82	671.7	682.62	protein_coding	tubulin, alpha 1B
Chrm1	7.386	5.62	0.385418	0.346574	4.47	5.43	6.96	5.14	6.01	10.24	8.67	6.87	protein_coding	cholinergic receptor, muscarinic 1, CNS
Msl3	10.526	12.8533	-0.286409	0.346707	13.71	13.86	10.99	11.37	12.43	10.07	9.68	9.08	protein_coding	male-specific lethal 3 homolog (Drosophila)
Cdca7	98.91	111.707	-0.174471	0.346742	122.42	107.28	105.42	116.78	110.83	73.06	86.32	107.56	protein_coding	cell division cycle associated 7
Xrcc4	9.106	11.2767	-0.305977	0.347182	10.76	12.11	10.96	9.03	7.72	8.43	11.11	9.24	protein_coding	X-ray repair complementing defective repair in Chinese hamster cells 4
Cc2d1b	21.72	18.6133	0.220012	0.347656	14.71	19.39	21.74	18.58	23.47	21.4	22.65	22.5	protein_coding	coiled-coil and C2 domain containing 1B
Hist3h2ba	171.514	152.797	0.158453	0.347717	161.71	138.58	158.1	167.11	153.54	141.85	172.72	222.35	protein_coding	histone cluster 3, H2ba
Ing1	42.726	38.2733	0.156991	0.347856	40.98	36.39	37.45	42.71	42.96	35.59	44.69	47.68	protein_coding	inhibitor of growth family, member 1
Ppp1r21	30.866	27.14	0.183498	0.347996	23.67	28.05	29.7	31.1	28.61	28.87	34.58	31.17	protein_coding	protein phosphatase 1, regulatory subunit 21
Hes5	38.554	42.97	-0.159071	0.348277	45.07	45.25	38.59	34.64	32.95	24.51	36.96	63.71	protein_coding	hairy and enhancer of split 5 (Drosophila)
Nfasc	31.162	27.4167	0.182714	0.348288	26.12	26.04	30.09	30.17	32.92	39.54	28.1	25.08	protein_coding	neurofascin
Tmem132b	12.026	14.4967	-0.268327	0.348335	14.57	14.65	14.27	10.45	15.74	15.48	10.53	7.93	protein_coding	transmembrane protein 132B
Krcc1	9.598	11.8167	-0.297822	0.34857	11.58	12.04	11.83	8.55	11.3	7.25	9.73	11.16	protein_coding	lysine-rich coiled-coil 1
Erp29	95.688	85.4367	0.154743	0.34889	87.21	81.52	87.58	86.72	83.85	79.39	97.28	131.2	protein_coding	endoplasmic reticulum protein 29
Nol12	34.972	30.9967	0.17208	0.349193	32.91	30.69	29.39	32.22	29.85	32.08	34.19	46.52	protein_coding	nucleolar protein 12
Plppr1	8.284	6.4167	0.360992	0.349232	5.27	6.78	7.2	6.22	6.47	10.63	8.84	9.26	protein_coding	phospholipid phosphatase related 1
Lrrn3	25.596	22.2233	0.20148	0.349261	22.34	23.22	21.11	23.5	24.5	26.64	26.54	26.8	protein_coding	leucine rich repeat protein 3, neuronal
Zfp292	20.57	23.7567	-0.207921	0.34933	23.09	24.61	23.57	22.13	24.16	21.39	19.89	15.28	protein_coding	zinc finger protein 292
Cdc45	11.858	14.3067	-0.269543	0.349369	14.92	14.58	13.42	14.6	13.46	8.42	9.91	12.9	protein_coding	cell division cycle 45
Stag1	20.302	23.4667	-0.209099	0.349622	24.15	23.63	22.62	23.87	22.76	21	18.69	15.19	protein_coding	stromal antigen 1
Zfhx2	22.066	18.9467	0.217245	0.349743	15.02	16.87	24.95	22.03	25.67	25.68	21.12	15.83	protein_coding	zinc finger homeobox 2
Tfam	24.194	27.6333	-0.192137	0.35012	26.79	28.88	27.23	27.04	23.13	22.31	22.95	25.54	protein_coding	transcription factor A, mitochondrial
Foxp1	129.06	113.593	0.193567	0.350411	97.9	108.64	134.24	117.81	106.16	154.13	148.53	118.67	protein_coding	forkhead box P1
Ddx3x	118.316	140.433	-0.225961	0.350598	152.35	149.39	119.56	142.63	148.18	115.49	102.05	83.23	protein_coding	DEAD/H (Asp-Glu-Ala-Asp/His) box polypeptide 3, X-linked
Scrt1	31.95	28.1767	0.179261	0.350625	30.32	26.57	27.64	31.47	29.23	33.52	35.29	30.24	protein_coding	scratch family zinc finger 1
Hba-a2	1074.78	2056.19	-0.902712	0.350657	2846.1	3063.12	259.36	2402.84	1480.78	13.57	1455.67	21.04	protein_coding	hemoglobin alpha, adult chain 2
Gabrb3	33.624	29.75	0.174605	0.350684	25.3	31.4	32.55	30.3	29.16	41.32	36.34	31	protein_coding	gamma-aminobutyric acid (GABA) A receptor, subunit beta 3
Emc2	20.7	23.8867	-0.206718	0.350732	22.63	24.85	24.18	19.2	20.94	16.89	19.5	26.97	protein_coding	ER membrane protein complex subunit 2
Vps25	39.944	35.67	0.161195	0.350781	35.9	35.84	35.27	34.05	36.99	33.92	39.14	55.62	protein_coding	vacuolar protein sorting 25
Ache	5.71	4.1833	0.43633	0.350796	2.74	5.11	4.7	5.82	4.03	6.58	5.24	6.88	protein_coding	acetylcholinesterase
Rab24	25.13	21.8	0.202693	0.35086	20.81	21.34	23.25	23.12	21.82	22.2	25.34	33.17	protein_coding	RAB24, member RAS oncogene family
Dpy30	37.99	42.2867	-0.1555	0.350881	41.54	43.83	41.49	36.68	36.5	31.04	37.41	48.32	protein_coding	dpy-30, histone methyltransferase complex regulatory subunit
Ubap2	37.126	33.05	0.165882	0.35092	34.86	31.54	32.75	36.85	34.25	38.66	36.06	39.81	protein_coding	ubiquitin-associated protein 2
Tspan13	72.784	65.8067	0.144735	0.351033	64.59	64.49	68.34	70.72	62.91	71.61	79.17	79.51	protein_coding	tetraspanin 13
Pik3r2	49.356	44.4933	0.147844	0.351097	43.35	43.75	46.38	42.98	43.12	49.33	53	58.35	protein_coding	phosphatidylinositol 3-kinase, regulatory subunit, polypeptide 2 (p85 beta)
Pgk1	153.642	174.67	-0.17661	0.351193	190.52	177.37	156.12	175.11	170.93	135.81	142.52	143.84	protein_coding	phosphoglycerate kinase 1
Ogn	2.914	4.18	-0.503679	0.3512	4.49	4.38	3.67	2.84	2.57	2.18	3.29	3.69	protein_coding	osteoglycin
Tcf19	18.042	21.02	-0.220295	0.351558	22.87	21.14	19.05	20.9	21.41	11.73	16.63	19.54	protein_coding	transcription factor 19
Ahsa2	71.76	64.8233	0.144244	0.351569	62.57	60.43	71.47	67.63	66.95	66.22	70.87	87.13	protein_coding	AHA1, activator of heat shock protein ATPase 2
Lpcat3	13.37	15.95	-0.253689	0.351632	16.17	16.32	15.36	13.81	12.7	13.24	12.44	14.66	protein_coding	lysophosphatidylcholine acyltransferase 3
Med10	48.986	44.0333	0.150412	0.352061	46.67	41	44.43	45.5	44.45	36.94	46.19	71.85	protein_coding	mediator complex subunit 10
Vhl	29.082	32.8233	-0.175192	0.352209	32.68	33.98	31.81	29.57	31.03	29.74	28.37	26.7	protein_coding	von Hippel-Lindau tumor suppressor
Zfp955a	10.518	12.8167	-0.283411	0.352225	12.7	13.85	11.9	11.29	10.96	12.87	11.43	6.04	protein_coding	zinc finger protein 955A
Clstn1	71.266	64.3633	0.150241	0.352363	66.14	65.26	61.69	66.17	67.7	80.47	73.25	68.74	protein_coding	calsyntenin 1
Fads2	96.888	109.773	-0.168694	0.35244	105.08	114.92	109.32	96.58	102.43	105.41	98.29	81.73	protein_coding	fatty acid desaturase 2
Mff	148.312	171.597	-0.192714	0.352686	172.92	178.72	163.15	162.34	152.76	167.99	142.02	116.45	protein_coding	mitochondrial fission factor
Platr14	1.002	0.4267	1.02955	0.352949	0.66	0.34	0.28	1.33	1.11	0.98	0.92	0.67	processed_transcript	pluripotency associated transcript 14
Ivns1abp	154.54	178.323	-0.189524	0.353009	165.28	187.88	181.81	163.26	172.65	165.65	147.23	123.91	protein_coding	influenza virus NS1A binding protein
Snrpb2	42.656	47.21	-0.147588	0.353015	47.91	47.04	46.68	37.12	40.97	33.36	44.87	56.96	protein_coding	U2 small nuclear ribonucleoprotein B
Acaa1a	41.224	36.9033	0.157812	0.35311	37.44	42.05	31.22	37.93	41.76	31.56	44.76	50.11	protein_coding	acetyl-Coenzyme A acyltransferase 1A
Nrd1	58.744	52.89	0.156369	0.353127	49.8	48.57	60.3	53.27	65.26	64	64.73	46.46	protein_coding	nardilysin, N-arginine dibasic convertase, NRD convertase 1
Rpl22l1	185.864	208.097	-0.180616	0.353166	225.87	210.88	187.54	178.47	154.86	140.41	178.62	276.96	protein_coding	ribosomal protein L22 like 1
Ube2o	28.026	24.52	0.190591	0.35341	23.4	25.96	24.2	25.33	25.54	28.95	30.17	30.14	protein_coding	ubiquitin-conjugating enzyme E2O
Wscd2	3.462	2.3033	0.561564	0.353509	2.2	2.63	2.08	3.07	2.86	3.66	3.64	4.08	protein_coding	WSC domain containing 2
Rab4a	19.29	16.4033	0.230933	0.353517	13.54	16.96	18.71	15.89	15.7	19.42	20.66	24.78	protein_coding	RAB4A, member RAS oncogene family
Tex9	13.6	16.19	-0.250689	0.353597	14.88	17.75	15.94	14.99	16.63	11.37	12.26	12.75	protein_coding	testis expressed gene 9
Rfc3	36.556	40.75	-0.157538	0.353776	41.73	41.68	38.84	38.74	36.38	29.71	33.21	44.74	protein_coding	replication factor C (activator 1) 3
Usp21	40.044	35.8033	0.159584	0.354066	35.33	33.57	38.51	36.76	36.09	35.37	42.93	49.07	protein_coding	ubiquitin specific peptidase 21
Smc3	39.384	43.8	-0.153434	0.354094	44.22	44.42	42.76	43.27	43.82	38.53	40.91	30.39	protein_coding	structural maintenance of chromosomes 3
Paqr6	1.394	2.2967	-0.674103	0.354532	1.1	2.61	3.18	1.04	1.28	1.11	1.64	1.9	protein_coding	progestin and adipoQ receptor family member VI
Cdh9	1.612	0.8567	0.822125	0.354793	0.74	0.86	0.97	1.78	1.54	1.86	1.26	1.62	protein_coding	cadherin 9
Kif3c	60.23	54.57	0.144237	0.354972	54.53	51.67	57.51	57.14	60.5	67.91	61	54.6	protein_coding	kinesin family member 3C
Cep131	19.958	17.03	0.226048	0.355285	16.88	16.79	17.42	18.42	17.55	17.35	20.27	26.2	protein_coding	centrosomal protein 131
Rnu1a1	0.662	1.3167	-0.87446	0.355368	1.52	1.72	0.71	0.36	0	1.08	0.63	1.24	snRNA	U1a1 small nuclear RNA
Mtmr11	5.562	4.07	0.437726	0.355409	3.54	4.38	4.29	4.43	6.63	5.14	4.26	7.35	protein_coding	myotubularin related protein 11
Snx21	14.884	12.3733	0.262798	0.35561	12.84	11.91	12.37	12.48	12.11	15.59	18.24	16	protein_coding	sorting nexin family member 21
Cenpl	7.248	9.16	-0.333937	0.355936	10.75	8.52	8.21	8.48	8.84	5.36	6.35	7.21	protein_coding	centromere protein L
Mllt11	215.8	193.803	0.156587	0.356345	178.41	184.52	218.48	205.03	184.74	221.26	231.8	236.17	protein_coding	myeloid/lymphoid or mixed-lineage leukemia; translocated to, 11
Mdfic	2.804	4.0333	-0.506858	0.356439	3.67	4.17	4.26	2.51	3.62	2.42	2.78	2.69	protein_coding	MyoD family inhibitor domain containing
Mrps18b	18.192	15.41	0.236364	0.356724	14.92	16.32	14.99	17.25	16.02	17.43	16.68	23.58	protein_coding	mitochondrial ribosomal protein S18B
Dlgap5	15.25	17.9667	-0.236036	0.356799	21.95	14.59	17.36	20.69	21.32	8.45	12.16	13.63	protein_coding	discs, large (Drosophila) homolog-associated protein 5
Gse1	34.148	38.2	-0.162	0.35696	40.49	38.25	35.86	37.85	40.41	37.65	31.97	22.86	protein_coding	genetic suppressor element 1, coiled-coil protein
Rcan2	10.3	8.2367	0.316897	0.357076	7.75	8.39	8.57	11.41	9.29	11.15	11.4	8.25	protein_coding	regulator of calcineurin 2
Ccdc136	15.55	18.29	-0.233713	0.357152	18.2	19.25	17.42	11.08	17.41	14.19	16.08	18.99	protein_coding	coiled-coil domain containing 136
Lor	2.246	1.34	0.693384	0.357456	1.35	1.4	1.27	1.83	1.59	2.27	2	3.54	protein_coding	loricrin
Serinc3	36.192	40.3533	-0.15756	0.357501	42.6	41.89	36.57	40.05	42.36	32.83	30.39	35.33	protein_coding	serine incorporator 3
Slc46a1	14.05	11.6233	0.269599	0.357549	11.39	11.35	12.13	12.64	10.92	13.08	16.23	17.38	protein_coding	solute carrier family 46, member 1
P4ha2	5.352	3.8967	0.444322	0.357605	3.23	4.03	4.43	4.94	4.75	5.93	6.68	4.46	protein_coding	procollagen-proline, 2-oxoglutarate 4-dioxygenase (proline 4-hydroxylase), alpha II polypeptide
Eprs	39.614	44	-0.151676	0.357901	45.81	44.26	41.93	42.63	42.46	41.06	40.26	31.66	protein_coding	glutamyl-prolyl-tRNA synthetase
Ldb1	153.562	138.653	0.148527	0.358002	135.74	129.64	150.58	147.53	148.46	143.89	162.41	165.52	protein_coding	LIM domain binding 1
Rmdn3	20.384	17.44	0.222256	0.358067	17.52	17.66	17.14	18.87	21.16	21.09	19.42	21.38	protein_coding	regulator of microtubule dynamics 3
Cdk2	15.692	18.4367	-0.232147	0.358372	19.34	18.62	17.35	17.95	19.21	11.17	13.24	16.89	protein_coding	cyclin-dependent kinase 2
Arrdc1	10.074	8.04	0.319615	0.358408	6.47	7.28	10.37	8.04	9.15	10.59	9.73	12.86	protein_coding	arrestin domain containing 1
D930015E06Rik	73.036	66.14	0.142531	0.358421	64.24	60.64	73.54	72.45	72.1	67.37	71.86	81.4	protein_coding	RIKEN cDNA D930015E06 gene
Cks2	69.778	78.9267	-0.196109	0.358453	91.81	78.54	66.43	73.73	64.33	40.2	58.62	112.01	protein_coding	CDC28 protein kinase regulatory subunit 2
Tarbp2	36.902	32.9	0.163718	0.358488	31.45	31.26	35.99	36.28	34.73	34.61	37.05	41.84	protein_coding	TARBP2, RISC loading complex RNA binding subunit
Zcrb1	85.152	76.94	0.143608	0.358556	75.98	71.73	83.11	79.81	83.45	77.18	81	104.32	protein_coding	zinc finger CCHC-type and RNA binding motif 1
Sympk	38.852	34.73	0.159954	0.358581	34.76	33.02	36.41	35.86	36.84	37.23	38.7	45.63	protein_coding	symplekin
Cdk16	73.944	66.9467	0.144661	0.358623	59.96	69.35	71.53	68.32	72.76	72.83	80.51	75.3	protein_coding	cyclin-dependent kinase 16
Ncapg	13.232	15.76	-0.251365	0.358721	18.26	15.89	13.13	16.94	15.59	7.54	10.08	16.01	protein_coding	non-SMC condensin I complex, subunit G
Cand1	36.306	40.85	-0.166316	0.358932	42.19	43.24	37.12	43.11	42.75	42.77	30.63	22.27	protein_coding	cullin associated and neddylation disassociated 1
Pkn1	29.39	25.8367	0.183765	0.359013	24.13	24.56	28.82	27.69	29.4	29.76	29.52	30.58	protein_coding	protein kinase N1
Bbof1	2.514	3.6767	-0.527897	0.359124	2.71	5.14	3.18	3.05	1.81	3.23	3.05	1.43	protein_coding	basal body orientation factor 1
Fbxo25	44.576	40.1133	0.151036	0.359369	36.04	38.97	45.33	46.78	42.47	48.29	45.57	39.77	protein_coding	F-box protein 25
Uba5	34.158	30.32	0.169987	0.359406	28.37	28.88	33.71	31.66	30.15	37.74	36.8	34.44	protein_coding	ubiquitin-like modifier activating enzyme 5
Camk2n1	10.646	8.5567	0.309819	0.359558	7.2	8.76	9.71	9.64	8.16	12.49	11.34	11.6	protein_coding	calcium/calmodulin-dependent protein kinase II inhibitor 1
Pmpcb	38.912	43.19	-0.151291	0.359736	44.46	42.53	42.58	40.66	38.25	33.68	39.02	42.95	protein_coding	peptidase (mitochondrial processing) beta
Dnaic1	3.79	5.19	-0.442329	0.360107	5.9	5.29	4.38	3.23	3.22	3.14	3.08	6.28	protein_coding	dynein, axonemal, intermediate chain 1
Pou3f3	72.436	80.1433	-0.143457	0.360215	84.74	78.25	77.44	65.8	78.51	71.6	72.28	73.99	protein_coding	POU domain, class 3, transcription factor 3
Reep3	14.782	17.4367	-0.237736	0.360567	19.37	17.37	15.57	16.21	16.92	14.13	13.29	13.36	protein_coding	receptor accessory protein 3
Rnase4	6.812	8.65	-0.340373	0.360603	10.9	7.35	7.7	8.71	8.1	3.25	3.63	10.37	protein_coding	ribonuclease, RNase A family 4
Ppp4r3b	25.736	29.2	-0.182654	0.360607	27.45	30	30.15	26.41	27.05	25.04	25.46	24.72	protein_coding	protein phosphatase 4 regulatory subunit 3B
Ndufc2	124.378	137.69	-0.153853	0.360786	143.58	145.57	123.92	111.91	112.04	113.48	118.37	166.09	protein_coding	NADH dehydrogenase (ubiquinone) 1, subcomplex unknown, 2
Dcaf15	25.198	21.93	0.198043	0.360962	22.05	20.89	22.85	22.8	23.14	23.9	25.77	30.38	protein_coding	DDB1 and CUL4 associated factor 15
Chchd2	292.248	255.12	0.178485	0.361028	272.66	255.59	237.11	247.14	285.66	201.56	308.64	418.24	protein_coding	coiled-coil-helix-coiled-coil-helix domain containing 2
Pex19	48.986	54.0767	-0.142025	0.361038	58.09	52.96	51.18	52.54	54.34	45.09	48.65	44.31	protein_coding	peroxisomal biogenesis factor 19
Cd53	4.262	5.7367	-0.419351	0.361153	6.82	5.45	4.94	4.12	5.48	1.93	2.12	7.66	protein_coding	CD53 antigen
Pdrg1	54.042	48.9233	0.141555	0.361547	43.25	51.31	52.21	51.14	49.34	48.57	55.86	65.3	protein_coding	p53 and DNA damage regulated 1
Adar	30.488	26.8867	0.179261	0.361795	23.97	26.63	30.06	29.2	31.85	34.72	30.24	26.43	protein_coding	adenosine deaminase, RNA-specific
Otud5	43.192	38.8367	0.151608	0.361812	34.79	38.09	43.63	40.26	40.04	41.91	44.44	49.31	protein_coding	OTU domain containing 5
Kcnab2	8.47	6.6267	0.34697	0.36187	7.74	5.96	6.18	6.56	7.72	7.45	11.16	9.46	protein_coding	potassium voltage-gated channel, shaker-related subfamily, beta member 2
Trove2	16.864	19.6833	-0.222804	0.361897	19.17	20.85	19.03	20.24	19.54	19.03	14.15	11.36	protein_coding	TROVE domain family, member 2
Vash2	26.204	22.8767	0.193615	0.362119	23.29	22.45	22.89	23.99	24.96	30.1	27.89	24.08	protein_coding	vasohibin 2
Egln3	6.926	8.77	-0.336453	0.362664	9.38	9.13	7.8	4.67	8.65	6.71	6.73	7.87	protein_coding	egl-9 family hypoxia-inducible factor 3
Arl2	23.658	20.5067	0.203771	0.362765	19.32	19.95	22.25	23.05	19.41	20.02	23.13	32.68	protein_coding	ADP-ribosylation factor-like 2
Ccdc50	29.558	33.2533	-0.170453	0.362884	33.45	34.99	31.32	31.96	36.31	33.68	26.44	19.4	protein_coding	coiled-coil domain containing 50
Fam65a	16.774	14.14	0.243162	0.362916	13.27	13.36	15.79	14.33	14.72	17.15	18.24	19.43	protein_coding	family with sequence similarity 65, member A
Pde4a	7.262	5.5667	0.374857	0.362934	4.11	5.88	6.71	6.25	5.64	8.68	7.54	8.2	protein_coding	phosphodiesterase 4A, cAMP specific
Psmd5	20.868	17.9167	0.217278	0.362936	16.95	18.89	17.91	20.37	19.03	16.4	21.07	27.47	protein_coding	proteasome (prosome, macropain) 26S subunit, non-ATPase, 5
Dbn1	290.384	263.797	0.143918	0.363111	266.15	253.11	272.13	274.9	285.48	292.31	305.13	294.1	protein_coding	drebrin 1
Rsrp1	162.138	145.913	0.152644	0.363137	126.34	150.51	160.89	145.76	157.22	153.54	175.26	178.91	protein_coding	arginine/serine rich protein 1
Chst1	8.408	6.5767	0.347249	0.363217	6	6.61	7.12	6.36	6.15	9.77	8.34	11.42	protein_coding	carbohydrate (keratan sulfate Gal-6) sulfotransferase 1
Prr14	28.59	25.1167	0.184697	0.363234	24.2	24.35	26.8	27.17	27.48	22.6	28.81	36.89	protein_coding	proline rich 14
Kptn	18.16	15.4167	0.233223	0.363288	13.41	15.27	17.57	15.13	15.78	20.64	20.07	19.18	protein_coding	kaptin
Med12	34.098	30.2933	0.168723	0.363295	25.69	28.06	37.13	32.53	28.87	26.98	35.47	46.64	protein_coding	mediator complex subunit 12
Eif2s3x	86.69	106.17	-0.267406	0.363359	123.08	120.11	75.32	119.34	118.5	74.82	67.2	53.59	protein_coding	eukaryotic translation initiation factor 2, subunit 3, structural gene X-linked
Iah1	12.288	14.7033	-0.257799	0.363448	15.87	12.54	15.7	11.06	12.25	10.9	14.18	13.05	protein_coding	isoamyl acetate-hydrolyzing esterase 1 homolog
Mkln1	47.004	51.8833	-0.142257	0.363526	55.21	51.48	48.96	57.27	49.17	43.01	41.34	44.23	protein_coding	muskelin 1, intracellular mediator containing kelch motifs
Crtc1	23.402	20.2733	0.204567	0.363547	19.02	19.35	22.45	21.94	20.86	27.02	23.41	23.78	protein_coding	CREB regulated transcription coactivator 1
Dach1	17.47	14.7833	0.23775	0.363626	13.92	14.92	15.51	16.47	16.66	21.47	18.74	14.01	protein_coding	dachshund 1 (Drosophila)
Magee1	34.11	30.31	0.16844	0.363993	30.6	29.59	30.74	32.91	29.82	34.49	37.43	35.9	protein_coding	melanoma antigen, family E, 1
Rrnad1	14.312	11.8933	0.26324	0.364088	9.28	12.31	14.09	14	14.1	11.75	15.68	16.03	protein_coding	ribosomal RNA adenine dimethylase domain containing 1
Brinp1	26.314	22.9933	0.19233	0.364202	19.8	23.99	25.19	22.93	24.43	31.2	29.08	23.93	protein_coding	bone morphogenic protein/retinoic acid inducible neural specific 1
[truncated: 11,872 more rows]
