# Supplementary material for: The transcription factor Zfp503 promotes the D1 MSN identity and represses the D2 MSN identity
Source: Front Cell Dev Biol. 2022 Aug 23;10:948331. doi: 10.3389/fcell.2022.948331 (PMC9445169; doi:10.3389/fcell.2022.948331)
Supplement: Supplementary file 3 [file Table1.xlsx]

## Sheet: DEG_Case_vs_Control_all_anno(1)
EnsemblGene_GeneSymbol	mean_Case	mean_Control	log2FC	pvalue	padj	R20023128LR01-2-L	R20023129LR01-2-R	R20023132LR01-6-L	R20023133LR01-6-R	R20023126LR01-1-L	R20023127LR01-1-R	R20023130LR01-3-L	R20023131LR01-3-R	Ensembl_gene_type	tax_id	GeneID	Symbol	LocusTag	Synonyms	dbXrefs	chromosome	map_location	description	type_of_gene	Symbol_from_nomenclature_authority	Full_name_from_nomenclature_authority	Nomenclature_status	Other_designations	Modification_date	GO_function
ENSMUSG00000061762_Tac1	1.46	85.2125	-5.78377	4.18161e-92	7.71466e-88	90.83	84.17	87	78.85	0.83	1.52	2.33	1.16	protein_coding	10090	21333	Tac1	-	4930528L02Rik|NK-1|NK1|Nkna|PPT-A|PPTA|SP	MGI:MGI:98474|Ensembl:ENSMUSG00000061762|Vega:OTTMUSG00000042604	6	6 A1|6 3.31 cM	tachykinin 1	protein-coding	Tac1	tachykinin 1	O	protachykinin-1|neurokinin 1|neurokinin A|preprotachykinin A|substance P	20170312	Process,GO:0002675,positive regulation of acute inflammatory response;Component,GO:0005576,extracellular region;Component,GO:0005615,extracellular space;Component,GO:0005886,plasma membrane;Process,GO:0006954,inflammatory response;Process,GO:0007204,positive regulation of cytosolic calcium ion concentration;Process,GO:0007217,tachykinin receptor signaling pathway;Process,GO:0007218,neuropeptide s…
ENSMUSG00000066553_Gm6969	73.01	0.5525	6.72287	1.65659e-83	1.52812e-79	1.37	0.51	0	0.33	74.06	65.56	72.44	79.98	processed_pseudogene	10090	629383	Gm6969	-	EG629383	MGI:MGI:3645320	12	12|12 A1.3	cytochrome c oxidase subunit VIIa polypeptide 2-like pseudogene	pseudo	Gm6969	predicted pseudogene 6969	O	-	20170312	NA
ENSMUSG00000061718_Ppp1r1b	5.9475	85.88	-3.85807	3.41231e-70	2.09846e-66	70.97	91.52	96.49	84.54	3.27	5.42	11.31	3.79	protein_coding	10090	19049	Ppp1r1b	-	AU040756|DARPP-32|Darpp32	MGI:MGI:94860|Ensembl:ENSMUSG00000061718|Vega:OTTMUSG00000002634	11	11|11 D	protein phosphatase 1, regulatory (inhibitor) subunit 1B	protein-coding	Ppp1r1b	protein phosphatase 1, regulatory (inhibitor) subunit 1B	O	protein phosphatase 1 regulatory subunit 1B|dopamine- and cAMP-regulated neuronal phosphoprotein	20170312	Process,GO:0001975,response to amphetamine;Function,GO:0004864,protein phosphatase inhibitor activity;Function,GO:0004865,protein serine/threonine phosphatase inhibitor activity;Component,GO:0005634,nucleus;Component,GO:0005737,cytoplasm;Component,GO:0005737,cytoplasm;Process,GO:0006351,transcription, DNA-templated;Process,GO:0006469,negative regulation of protein kinase activity;Process,GO:00071…
ENSMUSG00000030123_Plxnd1	6.1075	71.5375	-3.55751	8.43121e-59	3.88869e-55	71.72	73.47	66.62	74.34	4.11	8.96	6.19	5.17	protein_coding	10090	67784	Plxnd1	-	6230425C21Rik|b2b1863Clo|b2b553Clo	MGI:MGI:2154244|Ensembl:ENSMUSG00000030123|Vega:OTTMUSG00000021239	6	6|6 E3	plexin D1	protein-coding	Plxnd1	plexin D1	O	plexin-D1	20170312	Process,GO:0001525,angiogenesis;Process,GO:0001569,branching involved in blood vessel morphogenesis;Process,GO:0003151,outflow tract morphogenesis;Process,GO:0003279,cardiac septum development;Function,GO:0005515,protein binding;Component,GO:0005886,plasma membrane;Component,GO:0005887,integral component of plasma membrane;Process,GO:0007162,negative regulation of cell adhesion;Process,GO:0007165…
ENSMUSG00000038805_Six3	215.85	46.74	2.16927	1.47499e-53	5.44243e-50	44.01	39.74	53.79	49.42	229.19	188.06	221.85	224.3	protein_coding	10090	20473	Six3	-	E130112M24Rik|Six3a|Six3alpha|Six3b|Six3beta	MGI:MGI:102764|Ensembl:ENSMUSG00000038805|Vega:OTTMUSG00000040062	17	17 E4|17 55.42 cM	sine oculis-related homeobox 3	protein-coding	Six3	sine oculis-related homeobox 3	O	homeobox protein SIX3|sine oculis homeobox homolog 3|sine oculis-related homeobox 3 homolog	20170312	Process,GO:0000060,protein import into nucleus, translocation;Function,GO:0000980,RNA polymerase II distal enhancer sequence-specific DNA binding;Function,GO:0000981,RNA polymerase II transcription factor activity, sequence-specific DNA binding;Function,GO:0001205,transcriptional activator activity, RNA polymerase II distal enhancer sequence-specific binding;Function,GO:0001222,transcription core…
ENSMUSG00000024261_Syt4	5.4875	62.4125	-3.51214	7.97522e-52	2.45225e-48	66.83	67.13	57.25	58.44	4.22	6.22	7.2	4.31	protein_coding	10090	20983	Syt4	-	SytIV	MGI:MGI:101759|Ensembl:ENSMUSG00000024261	18	18 B1|18 17.75 cM	synaptotagmin IV	protein-coding	Syt4	synaptotagmin IV	O	synaptotagmin-4	20170312	Function,GO:0000149,SNARE binding;Function,GO:0001786,phosphatidylserine binding;Function,GO:0005509,calcium ion binding;Function,GO:0005544,calcium-dependent phospholipid binding;Component,GO:0005794,Golgi apparatus;Component,GO:0005794,Golgi apparatus;Component,GO:0005886,plasma membrane;Component,GO:0005886,plasma membrane;Process,GO:0006887,exocytosis;Process,GO:0007269,neurotransmitter secre…
ENSMUSG00000065087_Snord22	54.49	0	8.76961	1.79269e-49	4.72477e-46	0	0	0	0	0	217.96	0	0	snoRNA	10090	100127111	Snord22	-	Rnu22|U22	MGI:MGI:1933385|Ensembl:ENSMUSG00000065087	19	19|19 A	small nucleolar RNA, C/D box 22	snoRNA	Snord22	small nucleolar RNA, C/D box 22	O	snoRNA U22	20170312	Component,GO:0005634,nucleus;Process,GO:0008150,biological_process
ENSMUSG00000094497_Gm8210	62.47	0	8.95381	9.37876e-47	2.16286e-43	0	0	0	0	160.09	89.79	0	0	processed_pseudogene	10090	666642	Gm8210	-	EG666642	MGI:MGI:3643593	1	1|1 B	predicted pseudogene 8210	protein-coding	Gm8210	predicted pseudogene 8210	O	60S ribosomal protein L29|predicted gene, EG666642	20170312	NA
ENSMUSG00000090223_Pcp4	333.387	89.24	1.86536	3.51296e-46	7.20118e-43	92.89	87.6	96.12	80.35	359.39	302.31	355.74	316.11	protein_coding	10090	18546	Pcp4	-	P16Rimb19|Pcp-4|Pep19	MGI:MGI:97509|Ensembl:ENSMUSG00000090223|Vega:OTTMUSG00000020445	16	16 C4|16 56.97 cM	Purkinje cell protein 4	protein-coding	Pcp4	Purkinje cell protein 4	O	Purkinje cell protein 4|brain-specific antigen PCP-4|brain-specific polypeptide PEP-19	20170312	Function,GO:0003723,RNA binding;Function,GO:0005516,calmodulin binding;Function,GO:0005516,calmodulin binding;Component,GO:0005634,nucleus;Component,GO:0005737,cytoplasm;Component,GO:0005829,cytosol;Component,GO:0005883,neurofilament;Process,GO:0006469,negative regulation of protein kinase activity;Process,GO:0010976,positive regulation of neuron projection development;Component,GO:0030424,axon;P…
ENSMUSG00000032503_Arpp21	20.8075	104.748	-2.3589	3.99641e-46	7.37298e-43	92.02	102.31	117.72	106.94	16.63	21.06	30.8	14.74	protein_coding	10090	74100	Arpp21	-	0710001E13Rik|AI853636|ARPP-21|D9Bwg1012e|R3hdm3|Tarpp	MGI:MGI:107562|Ensembl:ENSMUSG00000032503|Vega:OTTMUSG00000034741	9	9 F3|9 62.46 cM	cyclic AMP-regulated phosphoprotein, 21	protein-coding	Arpp21	cyclic AMP-regulated phosphoprotein, 21	O	cAMP-regulated phosphoprotein 21|protein phosphatase 1, regulatory (inhibitory) subunit 1C|regulator of calmodulin signaling|thymocyte ARPP|thymocyte cAMP-regulated phosphoprotein	20170312	Function,GO:0003674,molecular_function;Function,GO:0003676,nucleic acid binding;Function,GO:0005516,calmodulin binding;Component,GO:0005737,cytoplasm;Process,GO:0034605,cellular response to heat
ENSMUSG00000077709_Snora64	40.225	0	8.31864	1.56151e-45	2.61893e-42	0	0	0	0	0	57.63	67.67	35.6	snoRNA	10090	104366	Snora64	-	MBI-29|Rnu64	MGI:MGI:2148175|Ensembl:ENSMUSG00000077709	17	17|17 A3.3	small nucleolar RNA, H/ACA box 64	snoRNA	Snora64	small nucleolar RNA, H/ACA box 64	O	RNA, U64 small nucleolar|snoRNA MBI-29	20170312	Function,GO:0003674,molecular_function;Component,GO:0005732,small nucleolar ribonucleoprotein complex;Process,GO:0008150,biological_process
ENSMUSG00000036510_Cdh8	5.9225	56.72	-3.26678	2.1094e-44	3.24303e-41	57.16	53.03	57.28	59.41	5.59	7.26	5.98	4.86	protein_coding	10090	12564	Cdh8	-	AI851472|cad8	MGI:MGI:107434|Ensembl:ENSMUSG00000036510|Vega:OTTMUSG00000025221	8	8 D1|8 49.4 cM	cadherin 8	protein-coding	Cdh8	cadherin 8	O	cadherin-8	20170312	Function,GO:0005509,calcium ion binding;Component,GO:0005886,plasma membrane;Process,GO:0007155,cell adhesion;Process,GO:0007156,homophilic cell adhesion via plasma membrane adhesion molecules;Process,GO:0007268,chemical synaptic transmission;Process,GO:0009409,response to cold;Component,GO:0016020,membrane;Component,GO:0016021,integral component of membrane;Process,GO:0035249,synaptic transmissi…
ENSMUSG00000093460_Six3os1	174.84	40.8725	2.05847	2.55725e-44	3.62913e-41	37.6	32.25	49.07	44.57	191.35	153.46	168.24	186.31	processed_transcript	10090	100043902	Six3os1	-	D17Mgi26|E130112H22Rik|Rncr1|Six3os	MGI:MGI:1925118|Ensembl:ENSMUSG00000093460	17	17|17 E4	SIX homeobox 3, opposite strand 1	ncRNA	Six3os1	SIX homeobox 3, opposite strand 1	O	Six3 antisense|Six3 opposite strand transcript 1	20170312	Function,GO:0005515,protein binding;Component,GO:0005634,nucleus;Component,GO:0005737,cytoplasm;Process,GO:0046532,regulation of photoreceptor cell differentiation;Process,GO:0046532,regulation of photoreceptor cell differentiation
ENSMUSG00000042453_Reln	4.96	53.6875	-3.43771	4.4543e-44	5.86981e-41	52.68	56.6	52.12	53.35	3.51	3.89	7.69	4.75	protein_coding	10090	19699	Reln	-	reeler|rl	MGI:MGI:103022|Ensembl:ENSMUSG00000042453|Vega:OTTMUSG00000030584	5	5 A3|5 9.98 cM	reelin	protein-coding	Reln	reelin	O	reelin|extracellular matrix serine protease	20170314	Process,GO:0000904,cell morphogenesis involved in differentiation;Process,GO:0001764,neuron migration;Process,GO:0001764,neuron migration;Process,GO:0001764,neuron migration;Function,GO:0005515,protein binding;Component,GO:0005576,extracellular region;Component,GO:0005578,proteinaceous extracellular matrix;Component,GO:0005578,proteinaceous extracellular matrix;Component,GO:0005615,extracellular …
ENSMUSG00000083833_Gm13841	42.4675	0.64	5.77022	7.00245e-42	8.61255e-39	0.84	0.33	0.74	0.65	79.41	89.92	0.27	0.27	processed_pseudogene	10090	665032	Gm13841	-	-	MGI:MGI:3650890	5	5|5 F	ribosomal protein L29	pseudo	Gm13841	predicted gene 13841	O	-	20170312	NA
ENSMUSG00000018654_Ikzf1	0.345	32.8525	-6.16257	2.89315e-39	3.33598e-36	37.36	34.48	28.91	30.66	0.28	0.2	0.61	0.29	protein_coding	10090	22778	Ikzf1	-	5832432G11Rik|Ikaros|LyF-1|Zfpn1a1|Znfn1a1|hlk-1|mKIAA4227	MGI:MGI:1342540|Ensembl:ENSMUSG00000018654|Vega:OTTMUSG00000005161	11	11 A1|11 7.02 cM	IKAROS family zinc finger 1	protein-coding	Ikzf1	IKAROS family zinc finger 1	O	DNA-binding protein Ikaros|ikaros family zinc finger protein 1|lymphoid transcription factor LyF-1|zinc finger protein, subfamily 1A, 1 (Ikaros)	20170312	Process,GO:0000122,negative regulation of transcription from RNA polymerase II promoter;Function,GO:0000977,RNA polymerase II regulatory region sequence-specific DNA binding;Function,GO:0000979,RNA polymerase II core promoter sequence-specific DNA binding;Function,GO:0000980,RNA polymerase II distal enhancer sequence-specific DNA binding;Function,GO:0001227,transcriptional repressor activity, RNA…
ENSMUSG00000057098_Ebf1	2.88	42.955	-3.87537	1.77747e-38	1.92898e-35	47.93	47.09	37.97	38.83	2.11	4.09	3.52	1.8	protein_coding	10090	13591	Ebf1	-	Ebf|O/E-1|OE-1|Olf-1|Olf1	MGI:MGI:95275|Ensembl:ENSMUSG00000057098|Vega:OTTMUSG00000005474	11	11 B1.1|11 26.45 cM	early B cell factor 1	protein-coding	Ebf1	early B cell factor 1	O	transcription factor COE1|early B-cell factor	20170312	Function,GO:0000978,RNA polymerase II core promoter proximal region sequence-specific DNA binding;Function,GO:0001077,transcriptional activator activity, RNA polymerase II core promoter proximal region sequence-specific binding;Function,GO:0003677,DNA binding;Function,GO:0003700,transcription factor activity, sequence-specific DNA binding;Function,GO:0005515,protein binding;Component,GO:0005634,n…
ENSMUSG00000038530_Rgs4	5.23	46	-3.14069	4.03404e-35	4.13466e-32	49.64	52.61	44.67	37.08	4.34	4.4	8.12	4.06	protein_coding	10090	19736	Rgs4	-	AA004315|AA597169|ESTM48|ESTM50	MGI:MGI:108409|Ensembl:ENSMUSG00000038530|Vega:OTTMUSG00000020909	1	1 H2.3|1 76.84 cM	regulator of G-protein signaling 4	protein-coding	Rgs4	regulator of G-protein signaling 4	O	regulator of G-protein signaling 4	20170312	Function,GO:0001965,G-protein alpha-subunit binding;Function,GO:0005096,GTPase activator activity;Function,GO:0005096,GTPase activator activity;Component,GO:0005634,nucleus;Component,GO:0005737,cytoplasm;Component,GO:0005737,cytoplasm;Component,GO:0005829,cytosol;Component,GO:0005886,plasma membrane;Component,GO:0005886,plasma membrane;Process,GO:0007186,G-protein coupled receptor signaling pathw…
ENSMUSG00000029999_Tgfa	6.485	48.9775	-2.92725	7.89115e-35	7.6623e-32	45.64	50.48	51.65	48.14	4.47	6.43	10.12	4.92	protein_coding	10090	21802	Tgfa	-	wa-1|wa1	MGI:MGI:98724|Ensembl:ENSMUSG00000029999|Vega:OTTMUSG00000049992	6	6 D1|6 37.62 cM	transforming growth factor alpha	protein-coding	Tgfa	transforming growth factor alpha	O	protransforming growth factor alpha	20170312	Process,GO:0000187,activation of MAPK activity;Process,GO:0000187,activation of MAPK activity;Process,GO:0001525,angiogenesis;Function,GO:0001948,glycoprotein binding;Function,GO:0005154,epidermal growth factor receptor binding;Function,GO:0005154,epidermal growth factor receptor binding;Component,GO:0005576,extracellular region;Component,GO:0005615,extracellular space;Component,GO:0005615,extrac…
ENSMUSG00000025889_Snca	13.14	65.43	-2.33933	2.98015e-34	2.74904e-31	64.14	68.35	68.4	60.83	8.38	15.97	18.71	9.5	protein_coding	10090	20617	Snca	-	NACP|alphaSYN	MGI:MGI:1277151|Ensembl:ENSMUSG00000025889|Vega:OTTMUSG00000057624	6	6 B3|6 29.15 cM	synuclein, alpha	protein-coding	Snca	synuclein, alpha	O	alpha-synuclein|non-A beta component of AD amyloid|non-A4 component of amyloid	20170324	Function,GO:0000287,magnesium ion binding;Process,GO:0001774,microglial cell activation;Process,GO:0001921,positive regulation of receptor recycling;Process,GO:0001933,negative regulation of protein phosphorylation;Process,GO:0001956,positive regulation of neurotransmitter secretion;Process,GO:0001963,synaptic transmission, dopaminergic;Function,GO:0005507,copper ion binding;Function,GO:0005509,c…
ENSMUSG00000021196_Pfkp	33.2925	152.597	-2.22558	1.36229e-33	1.1968e-30	149.15	169.16	156.17	135.91	18.16	36.1	50.57	28.34	protein_coding	10090	56421	Pfkp	-	1200015H23Rik|9330125N24Rik|ATP-PFK|PFK-C|PFK-P	MGI:MGI:1891833|Ensembl:ENSMUSG00000021196|Vega:OTTMUSG00000033856	13	13|13 A1	phosphofructokinase, platelet	protein-coding	Pfkp	phosphofructokinase, platelet	O	ATP-dependent 6-phosphofructokinase, platelet type|6-phosphofructokinase type C|ATP-PFK|ATP:D-fructose 6-phosphate 1-phosphotransferase|phosphofructo-1-kinase isozyme C|phosphofructokinase 1|phosphohexokinase	20170312	Function,GO:0000166,nucleotide binding;Function,GO:0003824,catalytic activity;Function,GO:0003872,6-phosphofructokinase activity;Function,GO:0003872,6-phosphofructokinase activity;Function,GO:0005524,ATP binding;Component,GO:0005634,nucleus;Component,GO:0005737,cytoplasm;Component,GO:0005829,cytosol;Component,GO:0005945,6-phosphofructokinase complex;Process,GO:0006002,fructose 6-phosphate metabol…
ENSMUSG00000068696_Gpr88	22.8125	86.2775	-1.94788	2.70363e-33	2.26724e-30	92.54	85.55	84.95	82.07	20.95	17.85	30.11	22.34	protein_coding	10090	64378	Gpr88	-	AW061286|Strg	MGI:MGI:1927653|Ensembl:ENSMUSG00000068696|Vega:OTTMUSG00000054451	3	3|3 G1	G-protein coupled receptor 88	protein-coding	Gpr88	G-protein coupled receptor 88	O	probable G-protein coupled receptor 88|striatum-specific G-protein coupled receptor	20170312	Function,GO:0003774,motor activity;Function,GO:0004871,signal transducer activity;Function,GO:0004888,transmembrane signaling receptor activity;Function,GO:0004930,G-protein coupled receptor activity;Component,GO:0005634,nucleus;Component,GO:0005737,cytoplasm;Component,GO:0005886,plasma membrane;Process,GO:0007165,signal transduction;Process,GO:0007186,G-protein coupled receptor signaling pathway…
ENSMUSG00000020431_Adcy1	7.34	49.4875	-2.7667	3.16159e-33	2.53601e-30	39.86	52.35	59.09	46.65	3.9	6.95	13.04	5.47	protein_coding	10090	432530	Adcy1	-	AC1|D11Bwg1392e|I-AC|brl|mKIAA4070	MGI:MGI:99677|Ensembl:ENSMUSG00000020431|Vega:OTTMUSG00000005134	11	11 A1|11 4.72 cM	adenylate cyclase 1	protein-coding	Adcy1	adenylate cyclase 1	O	adenylate cyclase type 1|ATP pyrophosphate-lyase 1|Ca(2+)/calmodulin-activated adenylyl cyclase|adenylate cyclase type I|adenylyl cyclase 1|barrelless	20170312	Function,GO:0000166,nucleotide binding;Function,GO:0004016,adenylate cyclase activity;Function,GO:0004016,adenylate cyclase activity;Function,GO:0004383,guanylate cyclase activity;Function,GO:0005516,calmodulin binding;Function,GO:0005524,ATP binding;Component,GO:0005634,nucleus;Component,GO:0005737,cytoplasm;Component,GO:0005886,plasma membrane;Component,GO:0005886,plasma membrane;Process,GO:000…
ENSMUSG00000074637_Sox2	226.113	72.4025	1.60581	1.3893e-31	1.06796e-28	75.84	59.51	75.92	78.34	245.8	198.12	217.09	243.44	protein_coding	10090	20674	Sox2	-	Sox-2|lcc|ysb	MGI:MGI:98364|Ensembl:ENSMUSG00000074637|Vega:OTTMUSG00000021249	3	3 A3|3 16.93 cM	SRY (sex determining region Y)-box 2	protein-coding	Sox2	SRY (sex determining region Y)-box 2	O	transcription factor SOX-2|SRY-box containing gene 2	20170324	Process,GO:0000122,negative regulation of transcription from RNA polymerase II promoter;Function,GO:0000976,transcription regulatory region sequence-specific DNA binding;Function,GO:0000981,RNA polymerase II transcription factor activity, sequence-specific DNA binding;Function,GO:0001077,transcriptional activator activity, RNA polymerase II core promoter proximal region sequence-specific binding;…
ENSMUSG00000050321_Neto1	5.8875	43.185	-2.8828	1.75937e-30	1.29834e-27	40.77	46.43	47	38.54	3.8	6.1	9.06	4.59	protein_coding	10090	246317	Neto1	-	AI851453|Btcl1|C130005O10Rik	MGI:MGI:2180216|Ensembl:ENSMUSG00000050321	18	18|18 E4	neuropilin (NRP) and tolloid (TLL)-like 1	protein-coding	Neto1	neuropilin (NRP) and tolloid (TLL)-like 1	O	neuropilin and tolloid-like protein 1|brain-specific transmembrane protein containing 2 CUB and 1 LDL-receptor class A domains protein 1	20170312	Function,GO:0005515,protein binding;Component,GO:0005886,plasma membrane;Process,GO:0007613,memory;Process,GO:0008542,visual learning;Component,GO:0014069,postsynaptic density;Component,GO:0016020,membrane;Component,GO:0016021,integral component of membrane;Component,GO:0030054,cell junction;Function,GO:0035255,ionotropic glutamate receptor binding;Component,GO:0045202,synapse;Component,GO:004521…
ENSMUSG00000027977_Ndst3	54.4975	9.94	2.40585	2.05337e-30	1.45702e-27	9.5	8.54	11.23	10.49	51.79	54	58.93	53.27	protein_coding	10090	83398	Ndst3	-	4921531K01Rik|4930511P15Rik|N-HSST 3|NDST-3	MGI:MGI:1932544|Ensembl:ENSMUSG00000027977|Vega:OTTMUSG00000025124	3	3|3 G1	N-deacetylase/N-sulfotransferase (heparan glucosaminyl) 3	protein-coding	Ndst3	N-deacetylase/N-sulfotransferase (heparan glucosaminyl) 3	O	bifunctional heparan sulfate N-deacetylase/N-sulfotransferase 3|N-heparan sulfate sulfotransferase 3|glucosaminyl N-deacetylase/N-sulfotransferase 3	20170312	Function,GO:0003824,catalytic activity;Component,GO:0005794,Golgi apparatus;Function,GO:0008146,sulfotransferase activity;Process,GO:0008152,metabolic process;Function,GO:0015016,[heparan sulfate]-glucosamine N-sulfotransferase activity;Component,GO:0016020,membrane;Component,GO:0016021,integral component of membrane;Function,GO:0016740,transferase activity;Function,GO:0016787,hydrolase activity;…
ENSMUSG00000016349_Eef1a2	28.8	96.0475	-1.76776	2.76668e-30	1.89047e-27	92.71	96.61	100.38	94.49	22.83	22.94	42.8	26.63	protein_coding	10090	13628	Eef1a2	-	Eef1a|S1|wasted|wst	MGI:MGI:1096317|Ensembl:ENSMUSG00000016349|Vega:OTTMUSG00000016559	2	2 H4|2 103.6 cM	eukaryotic translation elongation factor 1 alpha 2	protein-coding	Eef1a2	eukaryotic translation elongation factor 1 alpha 2	O	elongation factor 1-alpha 2|EF-1-alpha-2|eEF1A-2|eukaryotic elongation factor 1 A-2|statin-S1	20170312	Function,GO:0000166,nucleotide binding;Function,GO:0003746,translation elongation factor activity;Function,GO:0003924,GTPase activity;Function,GO:0005525,GTP binding;Component,GO:0005634,nucleus;Component,GO:0005737,cytoplasm;Component,GO:0005737,cytoplasm;Component,GO:0005853,eukaryotic translation elongation factor 1 complex;Process,GO:0006412,translation;Process,GO:0006414,translational elonga…
ENSMUSG00000092686_Gm25745	3.85	44.78	-3.53735	3.00052e-30	1.97702e-27	6.36	0	0	172.76	0	0	15.4	0	miRNA
ENSMUSG00000015843_Rxrg	41.385	127.095	-1.65007	1.44072e-29	9.16548e-27	118.37	137.22	133.52	119.27	37.56	36.47	55.61	35.9	protein_coding	10090	20183	Rxrg	-	Nr2b3	MGI:MGI:98216|Ensembl:ENSMUSG00000015843|Vega:OTTMUSG00000022560	1	1 H2.3|1 74.99 cM	retinoid X receptor gamma	protein-coding	Rxrg	retinoid X receptor gamma	O	retinoic acid receptor RXR-gamma|nuclear receptor subfamily 2 group B member 3	20170312	Function,GO:0000977,RNA polymerase II regulatory region sequence-specific DNA binding;Function,GO:0003677,DNA binding;Function,GO:0003700,transcription factor activity, sequence-specific DNA binding;Function,GO:0003707,steroid hormone receptor activity;Function,GO:0004886,9-cis retinoic acid receptor activity;Component,GO:0005634,nucleus;Process,GO:0006351,transcription, DNA-templated;Process,GO:…
ENSMUSG00000032946_Rasgrp2	14.8	64.155	-2.14092	2.46453e-29	1.5156e-26	52.57	72.49	70.99	60.57	14.09	11.7	20.68	12.73	protein_coding	10090	19395	Rasgrp2	-	CDC25L|Caldaggef1	MGI:MGI:1333849|Ensembl:ENSMUSG00000032946|Vega:OTTMUSG00000018627	19	19|19 A	RAS, guanyl releasing protein 2	protein-coding	Rasgrp2	RAS, guanyl releasing protein 2	O	RAS guanyl-releasing protein 2|CalDAG-GEFI|F25B3.3 kinase like protein|RAP 1A protein-specific guanine nucleotide exchange factor 1|RAS, guanyl releasing protein 2; RAP 1A protein-specific guanine nucleotide exchange factor 1; CalDAG-GEFI|calcium and DAG-regulated guanine nucleotide exchange factor I	20170312	Function,GO:0005085,guanyl-nucleotide exchange factor activity;Function,GO:0005509,calcium ion binding;Component,GO:0005737,cytoplasm;Component,GO:0005829,cytosol;Component,GO:0005886,plasma membrane;Process,GO:0007264,small GTPase mediated signal transduction;Component,GO:0016020,membrane;Component,GO:0030054,cell junction;Process,GO:0035556,intracellular signal transduction;Component,GO:0042995…
ENSMUSG00000017491_Rarb	7.13	44.9225	-2.6686	3.16348e-29	1.88268e-26	49.52	43.89	44.7	41.58	7.61	6.3	8.94	5.67	protein_coding	10090	218772	Rarb	-	A830025K23|Hap|Nr1b2	MGI:MGI:97857|Ensembl:ENSMUSG00000017491	14	14 A2|14 7.08 cM	retinoic acid receptor, beta	protein-coding	Rarb	retinoic acid receptor, beta	O	retinoic acid receptor beta|RAR-beta|nuclear receptor subfamily 1 group B member 2	20170312	Process,GO:0000122,negative regulation of transcription from RNA polymerase II promoter;Function,GO:0000977,RNA polymerase II regulatory region sequence-specific DNA binding;Process,GO:0001657,ureteric bud development;Process,GO:0002068,glandular epithelial cell development;Process,GO:0003148,outflow tract septum morphogenesis;Process,GO:0003406,retinal pigment epithelium development;Process,GO:0…
ENSMUSG00000003273_Car11	26.1175	85.7875	-1.74543	2.15487e-28	1.24235e-25	85.08	82.92	89.3	85.85	22.94	20.63	37.6	23.3	protein_coding	10090	12348	Car11	-	Ca11	MGI:MGI:1336193|Ensembl:ENSMUSG00000003273|Vega:OTTMUSG00000031338	7	7|7 B3	carbonic anhydrase 11	protein-coding	Car11	carbonic anhydrase 11	O	carbonic anhydrase-related protein 11|CA-RP II|CA-RP XI|CA-XI|CARP XI|CARP-2|carbonic anhydrase-related protein 2	20170312	Function,GO:0004089,carbonate dehydratase activity;Component,GO:0005576,extracellular region;Process,GO:0008150,biological_process;Component,GO:0016323,basolateral plasma membrane
ENSMUSG00000033066_Gas7	10.2425	50.3275	-2.31715	8.11028e-28	4.53414e-25	45.97	53.55	55.85	45.94	5.74	10.48	15.88	8.87	protein_coding	10090	14457	Gas7	-	AW124766|B230343A10Rik|Gas7-cb	MGI:MGI:1202388|Ensembl:ENSMUSG00000033066|Vega:OTTMUSG00000005930	11	11|11 B3	growth arrest specific 7	protein-coding	Gas7	growth arrest specific 7	O	growth arrest-specific protein 7|growth arrest-specific 7 protein	20170312	Component,GO:0001726,ruffle;Component,GO:0005737,cytoplasm;Component,GO:0005884,actin filament;Process,GO:0007275,multicellular organism development;Process,GO:0007399,nervous system development;Process,GO:0008360,regulation of cell shape;Process,GO:0030041,actin filament polymerization;Process,GO:0030154,cell differentiation;Process,GO:0030182,neuron differentiation;Process,GO:0048812,neuron pro…
ENSMUSG00000026249_Serpine2	11.09	51.8025	-2.24538	1.49108e-27	8.09088e-25	45.9	59.88	53.82	47.61	7.6	11.14	14.53	11.09	protein_coding	10090	20720	Serpine2	-	B230326M24Rik|PAI-1|PI-7|PI7|PN-1|Spi4	MGI:MGI:101780|Ensembl:ENSMUSG00000026249|Vega:OTTMUSG00000021751	1	1 C4|1 40.97 cM	serine (or cysteine) peptidase inhibitor, clade E, member 2	protein-coding	Serpine2	serine (or cysteine) peptidase inhibitor, clade E, member 2	O	glia-derived nexin|GDN|peptidase inhibitor 7|protease nexin 1|protease nexin I|serine (or cysteine) proteinase inhibitor, clade E (nexin, plasminogen activator inhibitor type 1), member 2|serine (or cysteine) proteinase inhibitor, clade E, member 2|serine protease-inhibitor 4|serpin E2	20170312	Function,GO:0004867,serine-type endopeptidase inhibitor activity;Function,GO:0004867,serine-type endopeptidase inhibitor activity;Function,GO:0005102,receptor binding;Function,GO:0005102,receptor binding;Function,GO:0005539,glycosaminoglycan binding;Component,GO:0005576,extracellular region;Component,GO:0005576,extracellular region;Component,GO:0005615,extracellular space;Component,GO:0005615,ext…
ENSMUSG00000080242_Gm15487	28.625	1.1975	4.40872	1.88157e-27	9.91801e-25	1.06	1.46	0.84	1.43	4.05	3.46	58.69	48.3	processed_pseudogene
ENSMUSG00000029608_Rph3a	14.735	58.1425	-2.00562	8.91067e-27	4.56647e-24	56.88	58.07	59.86	57.76	11.7	14.41	19.19	13.64	protein_coding	10090	19894	Rph3a	-	2900002P20Rik|AU022689|AW108370	MGI:MGI:102788|Ensembl:ENSMUSG00000029608|Vega:OTTMUSG00000056243	5	5|5 F	rabphilin 3A	protein-coding	Rph3a	rabphilin 3A	O	rabphilin-3A|Doc2 family|exophilin-1	20170312	Function,GO:0005509,calcium ion binding;Function,GO:0005509,calcium ion binding;Function,GO:0005515,protein binding;Function,GO:0005544,calcium-dependent phospholipid binding;Function,GO:0005544,calcium-dependent phospholipid binding;Function,GO:0005546,phosphatidylinositol-4,5-bisphosphate binding;Component,GO:0005794,Golgi apparatus;Component,GO:0005829,cytosol;Component,GO:0005886,plasma membr…
ENSMUSG00000024109_Nrxn1	16.1375	62.125	-1.97084	1.03639e-26	5.16767e-24	67.74	64.6	59.98	56.18	13.34	20.45	17.65	13.11	protein_coding	10090	18189	Nrxn1	-	1700062G21Rik|9330127H16Rik|A230068P09Rik|mKIAA0578	MGI:MGI:1096391|Ensembl:ENSMUSG00000024109|Vega:OTTMUSG00000034567	17	17|17 E5	neurexin I	protein-coding	Nrxn1	neurexin I	O	neurexin-1|alpha-latrotoxin receptor (calcium-dependent)|neurexin 1 NRXN1+7a|neurexin 1 NRXN1-7	20170312	Function,GO:0004888,transmembrane signaling receptor activity;Function,GO:0004888,transmembrane signaling receptor activity;Function,GO:0005102,receptor binding;Function,GO:0005246,calcium channel regulator activity;Function,GO:0005509,calcium ion binding;Function,GO:0005515,protein binding;Component,GO:0005783,endoplasmic reticulum;Component,GO:0005886,plasma membrane;Component,GO:0005886,plasma…
ENSMUSG00000028351_Brinp1	4.0575	34.47	-3.0821	2.35585e-26	1.14377e-23	36.28	34.21	35.8	31.59	3.12	4.7	5.73	2.68	protein_coding	10090	56710	Brinp1	-	BRINP|Dbc1|Dbccr1|Fam5a	MGI:MGI:1928478|Ensembl:ENSMUSG00000028351|Vega:OTTMUSG00000000310	4	4|4 C1	bone morphogenic protein/retinoic acid inducible neural specific 1	protein-coding	Brinp1	bone morphogenic protein/retinoic acid inducible neural specific 1	O	BMP/retinoic acid-inducible neural-specific protein 1|BMP/retinoic acid-inducible neural-specific protein (BRINP)|deleted in bladder cancer chromosome region candidate 1|deleted in bladder cancer protein 1 homolog	20170312	Process,GO:0001662,behavioral fear response;Function,GO:0003674,molecular_function;Component,GO:0005737,cytoplasm;Component,GO:0005783,endoplasmic reticulum;Process,GO:0007049,cell cycle;Process,GO:0007050,cell cycle arrest;Process,GO:0007614,short-term memory;Process,GO:0008219,cell death;Component,GO:0030425,dendrite;Process,GO:0035176,social behavior;Process,GO:0035640,exploration behavior;Pro…
ENSMUSG00000042258_Isl1	24.12	75.8475	-1.68218	4.19132e-26	1.98271e-23	75.27	76.6	80.44	71.08	25.65	23.39	26.86	20.58	protein_coding	10090	16392	Isl1	-	-	MGI:MGI:101791|Ensembl:ENSMUSG00000042258|Vega:OTTMUSG00000039739	13	13|13 D2.2	ISL1 transcription factor, LIM/homeodomain	protein-coding	Isl1	ISL1 transcription factor, LIM/homeodomain	O	insulin gene enhancer protein ISL-1|Islet 1|Lim-homeodomain protein Islet1|insulin related protein|islet-1	20170318	Process,GO:0000122,negative regulation of transcription from RNA polymerase II promoter;Function,GO:0000978,RNA polymerase II core promoter proximal region sequence-specific DNA binding;Function,GO:0001077,transcriptional activator activity, RNA polymerase II core promoter proximal region sequence-specific binding;Function,GO:0001102,RNA polymerase II activating transcription factor binding;Funct…
ENSMUSG00000092730_Snora24	19.9875	0	7.3155	9.67419e-25	4.46198e-22	0	0	0	0	0	79.95	0	0	snoRNA	10090	100306957	Snora24	-	ACA24	MGI:MGI:4360223|Ensembl:ENSMUSG00000092730	3	3|3 G1	small nucleolar RNA, H/ACA box 24	snoRNA	Snora24	small nucleolar RNA, H/ACA box 24	O	-	20170312	Function,GO:0003674,molecular_function;Component,GO:0005575,cellular_component;Process,GO:0008150,biological_process
ENSMUSG00000036782_Klhl13	40.2875	107.085	-1.44203	1.33311e-24	5.99866e-22	112.53	99.65	113.14	103.02	43.16	36.94	41.76	39.29	protein_coding	10090	67455	Klhl13	-	1200009K10Rik|AI451128|Bklhd2|D130072F20Rik	MGI:MGI:1914705|Ensembl:ENSMUSG00000036782|Vega:OTTMUSG00000017245	X	X|X A2	kelch-like 13	protein-coding	Klhl13	kelch-like 13	O	kelch-like protein 13|BTB and kelch domain-containing protein 2	20170312	Process,GO:0000910,cytokinesis;Function,GO:0004842,ubiquitin-protein transferase activity;Function,GO:0004842,ubiquitin-protein transferase activity;Process,GO:0007049,cell cycle;Process,GO:0007067,mitotic nuclear division;Process,GO:0016567,protein ubiquitination;Component,GO:0030496,midbody;Component,GO:0031463,Cul3-RING ubiquitin ligase complex;Component,GO:0031463,Cul3-RING ubiquitin ligase c…
ENSMUSG00000024524_Gnal	37.375	108.57	-1.56963	2.31362e-24	1.01628e-21	103.26	110.42	115.25	105.35	29.52	31.73	56.18	32.07	protein_coding	10090	14680	Gnal	-	2610011C15Rik|9630020G10Rik|Galphaolf|Gna10|Golf	MGI:MGI:95774|Ensembl:ENSMUSG00000024524	18	18 E1|18 39.85 cM	guanine nucleotide binding protein, alpha stimulating, olfactory type	protein-coding	Gnal	guanine nucleotide binding protein, alpha stimulating, olfactory type	O	guanine nucleotide-binding protein G(olf) subunit alpha|G alpha 10|adenylate cyclase-stimulating G alpha protein, olfactory type|guanine nucleotide binding protein, alpha 10	20170312	Function,GO:0000166,nucleotide binding;Function,GO:0001664,G-protein coupled receptor binding;Process,GO:0001975,response to amphetamine;Function,GO:0003924,GTPase activity;Function,GO:0003924,GTPase activity;Function,GO:0004871,signal transducer activity;Function,GO:0005525,GTP binding;Component,GO:0005834,heterotrimeric G-protein complex;Component,GO:0005834,heterotrimeric G-protein complex;Pro…
ENSMUSG00000039103_Nexn	3.935	32.17	-3.02571	2.66061e-24	1.14153e-21	35.02	28.91	38.09	26.66	3.64	2.95	6.34	2.81	protein_coding	10090	68810	Nexn	-	1110046H09Rik|AA553326|NELIN	MGI:MGI:1916060|Ensembl:ENSMUSG00000039103|Vega:OTTMUSG00000053742	3	3|3 H3	nexilin	protein-coding	Nexn	nexilin	O	nexilin|F-actin-binding protein|nF actin binding protein|nexilin alpha|nexilin beta|nexilin gamma|nexn	20170312	Function,GO:0003779,actin binding;Component,GO:0005737,cytoplasm;Component,GO:0005856,cytoskeleton;Component,GO:0005924,cell-substrate adherens junction;Component,GO:0005925,focal adhesion;Function,GO:0008307,structural constituent of muscle;Component,GO:0030018,Z disc;Component,GO:0030018,Z disc;Component,GO:0030054,cell junction;Process,GO:0030334,regulation of cell migration;Process,GO:0030334…
ENSMUSG00000069117_Gm10260	114.32	0	9.81198	6.5847e-24	2.76094e-21	0	0	0	0	0	0	217.92	239.36	protein_coding	10090	100039740	Gm10260	-	-	MGI:MGI:3642298	13	13|13 D1	ribosomal protein S18 pseudogene	pseudo	Gm10260	predicted gene 10260	O	-	20170312	NA
ENSMUSG00000039629_Strip2	1.0075	22.945	-4.38098	7.11702e-24	2.91782e-21	22.89	24.27	23.49	21.13	0.94	0.77	1.4	0.92	protein_coding	10090	320609	Strip2	-	D330017J20Rik|Fam40b	MGI:MGI:2444363|Ensembl:ENSMUSG00000039629|Vega:OTTMUSG00000013735	6	6|6 A3.3	striatin interacting protein 2	protein-coding	Strip2	striatin interacting protein 2	O	striatin-interacting proteins 2|family with sequence similarity 40, member B|protein FAM40B	20170312	Function,GO:0003674,molecular_function;Component,GO:0005737,cytoplasm;Component,GO:0005829,cytosol;Process,GO:0007010,cytoskeleton organization;Process,GO:0008360,regulation of cell shape;Process,GO:0016477,cell migration
ENSMUSG00000036699_Zcchc12	44.615	119.347	-1.4516	8.34857e-24	3.34832e-21	117.7	123.5	115.53	120.66	39.23	40	61.12	38.11	protein_coding	10090	72693	Zcchc12	-	2810028A01Rik|AV136720|Sizn1	MGI:MGI:1919943|Ensembl:ENSMUSG00000036699|Vega:OTTMUSG00000017218	X	X|X A3.3	zinc finger, CCHC domain containing 12	protein-coding	Zcchc12	zinc finger, CCHC domain containing 12	O	zinc finger CCHC domain-containing protein 12|smad-interacting zinc finger protein 1	20170312	Function,GO:0003676,nucleic acid binding;Function,GO:0005515,protein binding;Component,GO:0005634,nucleus;Process,GO:0006351,transcription, DNA-templated;Process,GO:0006355,regulation of transcription, DNA-templated;Function,GO:0008270,zinc ion binding;Component,GO:0016607,nuclear speck;Function,GO:0030374,ligand-dependent nuclear receptor transcription coactivator activity;Process,GO:0030509,BMP…
ENSMUSG00000021379_Id4	210.35	89.7475	1.19294	1.37903e-23	5.41313e-21	90.55	85.5	92.71	90.23	221.42	195.33	214.21	210.44	protein_coding	10090	15904	Id4	-	Idb4|bHLHb27	MGI:MGI:99414|Ensembl:ENSMUSG00000021379	13	13 A5|13 24.71 cM	inhibitor of DNA binding 4	protein-coding	Id4	inhibitor of DNA binding 4	O	DNA-binding protein inhibitor ID-4|inhibitor of differentiation 4	20170312	Process,GO:0000082,G1/S transition of mitotic cell cycle;Process,GO:0000122,negative regulation of transcription from RNA polymerase II promoter;Function,GO:0001085,RNA polymerase II transcription factor binding;Function,GO:0005515,protein binding;Component,GO:0005634,nucleus;Component,GO:0005634,nucleus;Component,GO:0005737,cytoplasm;Process,GO:0006351,transcription, DNA-templated;Process,GO:000…
ENSMUSG00000065105_Gm26130	0	18.015	-7.19912	4.63886e-23	1.78297e-20	55.78	0	0	16.28	0	0	0	0	snoRNA
ENSMUSG00000064382_Gm26447	0	17.765	-7.17982	9.3562e-23	3.5227e-20	0	0	0	71.06	0	0	0	0	snoRNA
ENSMUSG00000105878_Gm44330	18.08	0	7.16827	2.13428e-22	7.87506e-20	0	0	0	0	72.32	0	0	0	miRNA
ENSMUSG00000048240_Gng7	27.32	79.7925	-1.57641	3.05646e-22	1.10566e-19	71.24	78.88	86.83	82.22	23.31	20.92	40.03	25.02	protein_coding	10090	14708	Gng7	-	AI840417	MGI:MGI:95787|Ensembl:ENSMUSG00000048240|Vega:OTTMUSG00000030294	10	10 C1|10 39.72 cM	guanine nucleotide binding protein (G protein), gamma 7	protein-coding	Gng7	guanine nucleotide binding protein (G protein), gamma 7	O	guanine nucleotide-binding protein G(I)/G(S)/G(O) subunit gamma-7|guanine nucleotide binding protein (G protein), gamma 7 subunit	20170312	Process,GO:0001662,behavioral fear response;Function,GO:0004871,signal transducer activity;Component,GO:0005834,heterotrimeric G-protein complex;Component,GO:0005886,plasma membrane;Process,GO:0007165,signal transduction;Process,GO:0007168,receptor guanylyl cyclase signaling pathway;Process,GO:0007186,G-protein coupled receptor signaling pathway;Process,GO:0007626,locomotory behavior;Component,GO…
ENSMUSG00000041773_Enc1	100.15	246.137	-1.32939	1.10867e-21	3.93344e-19	231.96	236.35	269.61	246.63	89.57	111.73	115.13	84.17	protein_coding	10090	13803	Enc1	-	Nrpb|PIG10	MGI:MGI:109610|Ensembl:ENSMUSG00000041773	13	13|13 D1	ectodermal-neural cortex 1	protein-coding	Enc1	ectodermal-neural cortex 1	O	ectoderm-neural cortex protein 1|ENC-1	20170312	Component,GO:0000790,nuclear chromatin;Function,GO:0003779,actin binding;Component,GO:0005634,nucleus;Component,GO:0005654,nucleoplasm;Component,GO:0005730,nucleolus;Component,GO:0005737,cytoplasm;Component,GO:0005856,cytoskeleton;Process,GO:0007275,multicellular organism development;Process,GO:0007399,nervous system development;Process,GO:0010499,proteasomal ubiquitin-independent protein catabol…
ENSMUSG00000092035_Peg10	85.055	28.2225	1.55274	1.29184e-21	4.49681e-19	24.56	30.14	26.91	31.28	74.89	77.13	105.83	82.37	protein_coding	10090	170676	Peg10	-	AA407948|Edr|HB-1|MEF3L|Mar2|Mart2|MyEF-3	MGI:MGI:2157785|Ensembl:ENSMUSG00000092035|Vega:OTTMUSG00000042254	6	6 A1|6 1.81 cM	paternally expressed 10	protein-coding	Peg10	paternally expressed 10	O	retrotransposon-derived protein PEG10|MEF3-like protein 1|MyEF-3 like|embryonal carcinoma differentiation regulated protein|mammalian retrotransposon-derived protein 2|myelin expression factor 3|myelin expression factor 3-like protein 1|paternally expressed gene 10 protein|retrotransposon gag domain-containing protein 3|retrotransposon-derived gag-like polyprotein|ty3/Gypsy-like protein	20170312	Process,GO:0001890,placenta development;Function,GO:0003676,nucleic acid binding;Function,GO:0003677,DNA binding;Function,GO:0003723,RNA binding;Component,GO:0005634,nucleus;Component,GO:0005737,cytoplasm;Component,GO:0005829,cytosol;Process,GO:0006915,apoptotic process;Function,GO:0008270,zinc ion binding;Process,GO:0030154,cell differentiation;Process,GO:0030512,negative regulation of transform…
ENSMUSG00000024642_Tle4	89.12	32.46	1.41906	1.9545e-21	6.67752e-19	30.34	31.5	34.2	33.8	91.7	82.63	95.77	86.38	protein_coding	10090	21888	Tle4	-	5730411M05Rik|AA792082|Bce-1|Bce1|ESTM13|ESTM14|Grg4|X83332|X83333|grg-4	MGI:MGI:104633|Ensembl:ENSMUSG00000024642	19	19 A|19 9.11 cM	transducin-like enhancer of split 4	protein-coding	Tle4	transducin-like enhancer of split 4	O	transducin-like enhancer protein 4|B lymphocyte gene 1|groucho-related protein 4|transducin-like enhancer of split 4, homolog of Drosophila E(spl)	20170312	Process,GO:0000122,negative regulation of transcription from RNA polymerase II promoter;Function,GO:0003682,chromatin binding;Function,GO:0003705,transcription factor activity, RNA polymerase II distal enhancer sequence-specific binding;Function,GO:0003714,transcription corepressor activity;Function,GO:0003714,transcription corepressor activity;Function,GO:0005515,protein binding;Component,GO:000…
ENSMUSG00000096403_Gm9825	20.3325	0.57	4.84741	2.57228e-21	8.62837e-19	0.39	0.34	0.73	0.82	1.52	1.27	38.44	40.1	processed_pseudogene	10090	100040661	Gm9825	-	-	MGI:MGI:3708729	6	6 A1|6	ribonucleic acid binding protein S1 pseudogene	pseudo	Gm9825	predicted gene 9825	O	-	20170312	NA
ENSMUSG00000109658_Gm45660	126.345	0	9.95593	2.89576e-21	9.53997e-19	0	0	0	0	3.64	0	236.27	265.47	processed_pseudogene
ENSMUSG00000023868_Pde10a	22.3875	65.84	-1.58536	3.4631e-21	1.12089e-18	60.59	69.73	70.07	62.97	18.9	20.76	27.31	22.58	protein_coding	10090	23984	Pde10a	-	-	MGI:MGI:1345143|Ensembl:ENSMUSG00000023868|Vega:OTTMUSG00000021581	17	17|17 A1	phosphodiesterase 10A	protein-coding	Pde10a	phosphodiesterase 10A	O	cAMP and cAMP-inhibited cGMP 3',5'-cyclic phosphodiesterase 10A|PDE10A2 brain-specific isoform|dual-substrate cAMP and cGMP, cyclic nucleotide phosphodiesterase	20170312	Function,GO:0000166,nucleotide binding;Function,GO:0003824,catalytic activity;Function,GO:0004112,cyclic-nucleotide phosphodiesterase activity;Function,GO:0004114,3',5'-cyclic-nucleotide phosphodiesterase activity;Function,GO:0004114,3',5'-cyclic-nucleotide phosphodiesterase activity;Function,GO:0004118,cGMP-stimulated cyclic-nucleotide phosphodiesterase activity;Component,GO:0005737,cytoplasm;Pr…
ENSMUSG00000105265_Sox2ot	138.885	53.51	1.33924	5.60375e-21	1.78248e-18	57.6	40.35	58.82	57.27	147.82	135.77	120.72	151.23	processed_transcript	10090	320478	Sox2ot	-	B230215L15Rik	MGI:MGI:2444112|Ensembl:ENSMUSG00000105265	3	3|3 A3	SOX2 overlapping transcript (non-protein coding)	ncRNA	Sox2ot	SOX2 overlapping transcript (non-protein coding)	O	-	20170312	Function,GO:0003674,molecular_function;Component,GO:0005575,cellular_component;Process,GO:0008150,biological_process
ENSMUSG00000105998_Gm44324	16.5675	0	7.04537	1.36291e-20	4.26175e-18	0	0	0	0	0	28.7	37.57	0	miRNA
ENSMUSG00000105030_Gm38671	16.5525	0	7.04112	1.52551e-20	4.6907e-18	0	0	0	0	5.98	0	5.66	54.57	miRNA	10090	104797311	Gm38671	-	Mir9768|mmu-mir-9768	MGI:MGI:5621556|Ensembl:ENSMUSG00000105030|miRBase:MI0031120	8	8|8 A1.1	predicted gene, 38671	ncRNA	Gm38671	predicted gene, 38671	O	microRNA mir-9768	20170312	NA
ENSMUSG00000057897_Camk2b	30.43	87.2475	-1.54991	2.38031e-20	7.19907e-18	76.1	96.38	93.45	83.06	21.13	26.72	48.1	25.77	protein_coding	10090	12323	Camk2b	-	CaMKII	MGI:MGI:88257|Ensembl:ENSMUSG00000057897|Vega:OTTMUSG00000005105	11	11 A1|11 3.89 cM	calcium/calmodulin-dependent protein kinase II, beta	protein-coding	Camk2b	calcium/calmodulin-dependent protein kinase II, beta	O	calcium/calmodulin-dependent protein kinase type II subunit beta|CaMK II|caM kinase II subunit beta|caMK-II subunit beta	20170312	Process,GO:0000082,G1/S transition of mitotic cell cycle;Function,GO:0000166,nucleotide binding;Process,GO:0002030,inhibitory G-protein coupled receptor phosphorylation;Function,GO:0004672,protein kinase activity;Function,GO:0004674,protein serine/threonine kinase activity;Function,GO:0004674,protein serine/threonine kinase activity;Function,GO:0004683,calmodulin-dependent protein kinase activity…
ENSMUSG00000030067_Foxp1	108.108	223.98	-1.08482	3.02682e-20	9.00675e-18	236.95	222.27	222.39	214.31	104.35	99.67	114.43	113.98	protein_coding	10090	108655	Foxp1	-	3110052D19Rik|4932443N09Rik|AI461938|AW494214	MGI:MGI:1914004|Ensembl:ENSMUSG00000030067|Vega:OTTMUSG00000022717	6	6|6 D3	forkhead box P1	protein-coding	Foxp1	forkhead box P1	O	forkhead box protein P1|forkhead-related transcription factor 1	20170314	Process,GO:0000122,negative regulation of transcription from RNA polymerase II promoter;Process,GO:0000122,negative regulation of transcription from RNA polymerase II promoter;Process,GO:0000122,negative regulation of transcription from RNA polymerase II promoter;Function,GO:0000978,RNA polymerase II core promoter proximal region sequence-specific DNA binding;Process,GO:0001701,in utero embryonic…
ENSMUSG00000092760_Gm23365	15.9725	0	6.99505	6.81753e-20	1.99645e-17	0	0	0	0	0	63.89	0	0	miRNA
ENSMUSG00000031841_Cdh13	9.695	39.9025	-2.06147	1.42588e-19	4.11033e-17	36.29	38.95	44.57	39.8	6.29	9.62	13.55	9.32	protein_coding	10090	12554	Cdh13	-	4932416G01Rik|Cdht|Tcad	MGI:MGI:99551|Ensembl:ENSMUSG00000031841|Vega:OTTMUSG00000031307	8	8 E1|8 65.97 cM	cadherin 13	protein-coding	Cdh13	cadherin 13	O	cadherin-13|H-cadherin|T-cadherin|heart cadherin	20170312	Process,GO:0001938,positive regulation of endothelial cell proliferation;Process,GO:0001954,positive regulation of cell-matrix adhesion;Process,GO:0002040,sprouting angiogenesis;Function,GO:0005509,calcium ion binding;Function,GO:0005515,protein binding;Component,GO:0005615,extracellular space;Component,GO:0005737,cytoplasm;Component,GO:0005886,plasma membrane;Component,GO:0005886,plasma membrane…
ENSMUSG00000064672_Gm22806	15.5625	0	6.95289	2.38409e-19	6.76679e-17	0	0	0	0	27.91	0	0	34.34	snoRNA
ENSMUSG00000047261_Gap43	128.74	377.23	-1.58326	1.53252e-18	4.28387e-16	355.7	369.04	409.12	375.06	102.11	128.52	177.32	107.01	protein_coding	10090	14432	Gap43	-	B-50|Basp2|GAP-43	MGI:MGI:95639|Ensembl:ENSMUSG00000047261|Vega:OTTMUSG00000016275	16	16 B4|16 28.37 cM	growth associated protein 43	protein-coding	Gap43	growth associated protein 43	O	neuromodulin|axonal membrane protein GAP-43|brain abundant, membrane attached signal protein 2|calmodulin-binding protein P-57|growth accentuating protein 43	20170312	Function,GO:0001786,phosphatidylserine binding;Function,GO:0005516,calmodulin binding;Component,GO:0005737,cytoplasm;Component,GO:0005737,cytoplasm;Component,GO:0005886,plasma membrane;Component,GO:0005886,plasma membrane;Process,GO:0007275,multicellular organism development;Process,GO:0007399,nervous system development;Process,GO:0007411,axon guidance;Process,GO:0010001,glial cell differentiatio…
ENSMUSG00000063646_Jakmip1	19.7325	57.44	-1.56985	3.5105e-18	9.66644e-16	49.76	67.65	58.13	54.22	12.82	18.84	29.22	18.05	protein_coding	10090	76071	Jakmip1	-	5830437M04Rik|C330021K24Rik|Gababrbp|Marlin-1	MGI:MGI:1923321|Ensembl:ENSMUSG00000063646|Vega:OTTMUSG00000026769	5	5|5 B3	janus kinase and microtubule interacting protein 1	protein-coding	Jakmip1	janus kinase and microtubule interacting protein 1	O	janus kinase and microtubule-interacting protein 1|GABA-B receptor-binding protein|gamma-aminobutyric acid (GABA-B) receptor binding protein|multiple alpha-helices and RNA-linker protein 1	20170312	Function,GO:0003723,RNA binding;Function,GO:0003729,mRNA binding;Component,GO:0005737,cytoplasm;Component,GO:0005856,cytoskeleton;Component,GO:0005874,microtubule;Process,GO:0006810,transport;Function,GO:0008017,microtubule binding;Process,GO:0015031,protein transport;Component,GO:0015630,microtubule cytoskeleton;Component,GO:0016020,membrane;Function,GO:0019894,kinesin binding;Component,GO:00198…
ENSMUSG00000036564_Ndrg4	66.1475	149.765	-1.21176	3.69516e-18	1.00253e-15	143.9	157.07	150.9	147.19	54.55	62.57	85.79	61.68	protein_coding	10090	234593	Ndrg4	-	D8Bwg1337e|Ndr1-rs|Ndr4|R74996|SMAP-8	MGI:MGI:2384590|Ensembl:ENSMUSG00000036564|Vega:OTTMUSG00000027408	8	8|8 D1	N-myc downstream regulated gene 4	protein-coding	Ndrg4	N-myc downstream regulated gene 4	O	protein NDRG4|N-myc downstream regulated 1, related sequence|N-myc downstream-regulated gene 4 protein|protein Ndr4	20170312	Function,GO:0005515,protein binding;Component,GO:0005737,cytoplasm;Component,GO:0005737,cytoplasm;Component,GO:0005739,mitochondrion;Component,GO:0005789,endoplasmic reticulum membrane;Process,GO:0008542,visual learning;Process,GO:0010642,negative regulation of platelet-derived growth factor receptor signaling pathway;Process,GO:0010976,positive regulation of neuron projection development;Process…
ENSMUSG00000024176_Sox8	17.435	51.445	-1.58862	1.01952e-17	2.72597e-15	56.67	49.46	48.73	50.92	18.35	14.5	18.1	18.79	protein_coding	10090	20681	Sox8	-	-	MGI:MGI:98370|Ensembl:ENSMUSG00000024176|Vega:OTTMUSG00000038220	17	17 A3.3|17 12.69 cM	SRY (sex determining region Y)-box 8	protein-coding	Sox8	SRY (sex determining region Y)-box 8	O	transcription factor SOX-8|SRY-box containing gene 8	20170312	Function,GO:0000979,RNA polymerase II core promoter sequence-specific DNA binding;Function,GO:0000981,RNA polymerase II transcription factor activity, sequence-specific DNA binding;Process,GO:0001649,osteoblast differentiation;Process,GO:0001701,in utero embryonic development;Process,GO:0001755,neural crest cell migration;Function,GO:0003677,DNA binding;Function,GO:0003700,transcription factor ac…
ENSMUSG00000064435_Gm25588	0	13.725	-6.80978	1.04552e-17	2.75555e-15	54.9	0	0	0	0	0	0	0	snoRNA
ENSMUSG00000052516_Robo2	39.5075	90.9025	-1.23391	2.23467e-17	5.80669e-15	92.01	100.26	87.63	83.71	33.41	42.94	45.67	36.01	protein_coding	10090	268902	Robo2	-	2600013A04Rik|9430089E08Rik|BB097918|D230004I22Rik|mKIAA1568	MGI:MGI:1890110|Ensembl:ENSMUSG00000052516|Vega:OTTMUSG00000017043	16	16|16 C3.1	roundabout guidance receptor 2	protein-coding	Robo2	roundabout guidance receptor 2	O	roundabout homolog 2	20170312	Process,GO:0001656,metanephros development;Process,GO:0001657,ureteric bud development;Process,GO:0001657,ureteric bud development;Process,GO:0001822,kidney development;Process,GO:0006935,chemotaxis;Process,GO:0007156,homophilic cell adhesion via plasma membrane adhesion molecules;Process,GO:0007275,multicellular organism development;Process,GO:0007399,nervous system development;Process,GO:000741…
ENSMUSG00000072875_Gpr27	16.4225	49.055	-1.60583	3.23417e-17	8.28711e-15	50.02	56.76	45.51	43.93	12.66	14.61	24.3	14.12	protein_coding	10090	14761	Gpr27	-	-	MGI:MGI:1202299|Ensembl:ENSMUSG00000072875|Vega:OTTMUSG00000057659	6	6|6 D3	G protein-coupled receptor 27	protein-coding	Gpr27	G protein-coupled receptor 27	O	probable G-protein coupled receptor 27|super conserved receptor expressed in brain 1	20170312	Function,GO:0004871,signal transducer activity;Function,GO:0004930,G-protein coupled receptor activity;Component,GO:0005886,plasma membrane;Process,GO:0007165,signal transduction;Process,GO:0007186,G-protein coupled receptor signaling pathway;Component,GO:0016020,membrane;Component,GO:0016021,integral component of membrane;Process,GO:0035774,positive regulation of insulin secretion involved in ce…
ENSMUSG00000026610_Esrrg	38.24	9.56	1.9517	3.607e-17	9.11582e-15	10.09	9.04	9.85	9.26	40.06	35.7	35.25	41.95	protein_coding	10090	26381	Esrrg	-	ERR3|Errg|NR3B3|mKIAA0832	MGI:MGI:1347056|Ensembl:ENSMUSG00000026610|Vega:OTTMUSG00000022373	1	1|1 H5-H6	estrogen-related receptor gamma	protein-coding	Esrrg	estrogen-related receptor gamma	O	estrogen-related receptor gamma|estrogen receptor-related protein 3|estrogen-related receptor 3|nuclear receptor subfamily 3 group B member 3	20170314	Function,GO:0000977,RNA polymerase II regulatory region sequence-specific DNA binding;Function,GO:0001228,transcriptional activator activity, RNA polymerase II transcription regulatory region sequence-specific binding;Function,GO:0001228,transcriptional activator activity, RNA polymerase II transcription regulatory region sequence-specific binding;Function,GO:0003677,DNA binding;Function,GO:00037…
ENSMUSG00000073940_Hbb-bt	204.085	94.69	1.07145	4.7451e-17	1.18301e-14	100.53	96.15	86.47	95.61	229.45	181.29	197.24	208.36	protein_coding	10090	101488143	Hbb-bt	-	Beta-t	MGI:MGI:5474850|Ensembl:ENSMUSG00000073940|Vega:OTTMUSG00000019042	7	7 E3|7	hemoglobin, beta adult t chain	protein-coding	Hbb-bt	hemoglobin, beta adult t chain	O	hemoglobin, beta adult t chain|beta t	20170312	Function,GO:0004601,peroxidase activity;Component,GO:0005833,hemoglobin complex;Function,GO:0019825,oxygen binding;Function,GO:0019825,oxygen binding;Function,GO:0030492,hemoglobin binding;Function,GO:0031720,haptoglobin binding;Function,GO:0031721,hemoglobin alpha binding;Function,GO:0031722,hemoglobin beta binding;Component,GO:0031838,haptoglobin-hemoglobin complex;Component,GO:0070062,extracel…
ENSMUSG00000022055_Nefl	1.7925	19.3925	-3.38078	5.80771e-17	1.42862e-14	23.6	20.49	16.14	17.34	1.11	1.9	2.83	1.33	protein_coding	10090	18039	Nefl	-	AI847934|CMT2E|NF-L|NF68|Nfl	MGI:MGI:97313|Ensembl:ENSMUSG00000022055|Vega:OTTMUSG00000016377	14	14|14 D1	neurofilament, light polypeptide	protein-coding	Nefl	neurofilament, light polypeptide	O	neurofilament light polypeptide|68 kDa neurofilament protein|neurofilament protein L|neurofilament triplet L protein	20170312	Process,GO:0000226,microtubule cytoskeleton organization;Function,GO:0005198,structural molecule activity;Function,GO:0005200,structural constituent of cytoskeleton;Function,GO:0005200,structural constituent of cytoskeleton;Function,GO:0005515,protein binding;Component,GO:0005737,cytoplasm;Component,GO:0005882,intermediate filament;Component,GO:0005883,neurofilament;Component,GO:0005883,neurofila…
ENSMUSG00000049336_Tenm2	7.4125	32.155	-2.13268	9.2668e-17	2.24951e-14	34.89	32.73	30.65	30.35	6.94	6.84	8.48	7.39	protein_coding	10090	23964	Tenm2	-	Odz2|Odz3|Ten-2|Ten-m2	MGI:MGI:1345184|Ensembl:ENSMUSG00000049336|Vega:OTTMUSG00000005420	11	11 A4-A5|11 21.96 cM	teneurin transmembrane protein 2	protein-coding	Tenm2	teneurin transmembrane protein 2	O	teneurin-2|odd Oz/ten-m homolog 2|protein Odd Oz/ten-m homolog 2|tenascin-M2	20170312	Function,GO:0005102,receptor binding;Component,GO:0005634,nucleus;Component,GO:0005783,endoplasmic reticulum;Component,GO:0005794,Golgi apparatus;Component,GO:0005886,plasma membrane;Component,GO:0005887,integral component of plasma membrane;Component,GO:0005911,cell-cell junction;Process,GO:0006351,transcription, DNA-templated;Process,GO:0006355,regulation of transcription, DNA-templated;Process…
ENSMUSG00000028782_Adgrb2	44.3225	98.2875	-1.18131	1.15147e-16	2.75889e-14	89.32	106.51	96.9	100.42	43.49	38.77	55.03	40	protein_coding	10090	230775	Adgrb2	-	Bai2	MGI:MGI:2451244|Ensembl:ENSMUSG00000028782|Vega:OTTMUSG00000009519	4	4|4 D2.2	adhesion G protein-coupled receptor B2	protein-coding	Adgrb2	adhesion G protein-coupled receptor B2	O	adhesion G protein-coupled receptor B2|G protein-coupled receptor brain-specific angiogenesis inhibitor 1|brain-specific angiogenesis inhibitor 2	20170312	Function,GO:0004871,signal transducer activity;Function,GO:0004888,transmembrane signaling receptor activity;Function,GO:0004930,G-protein coupled receptor activity;Function,GO:0005515,protein binding;Component,GO:0005886,plasma membrane;Process,GO:0007165,signal transduction;Process,GO:0007166,cell surface receptor signaling pathway;Process,GO:0007186,G-protein coupled receptor signaling pathway…
ENSMUSG00000059974_Ntm	9.4075	35.9225	-1.95321	2.01696e-16	4.77063e-14	40.3	32.45	37.99	32.95	9.16	10.34	10.33	7.8	protein_coding	10090	235106	Ntm	-	6230410L23Rik|B230210G24Rik|Hnt|Igdcc2|R75390	MGI:MGI:2446259|Ensembl:ENSMUSG00000059974|Vega:OTTMUSG00000023155	9	9|9 A4	neurotrimin	protein-coding	Ntm	neurotrimin	O	neurotrimin	20170312	Component,GO:0005615,extracellular space;Component,GO:0005886,plasma membrane;Process,GO:0007155,cell adhesion;Component,GO:0009986,cell surface;Process,GO:0010977,negative regulation of neuron projection development;Component,GO:0016020,membrane;Component,GO:0030424,axon;Component,GO:0031225,anchored component of membrane;Component,GO:0048471,perinuclear region of cytoplasm;Component,GO:0060076,…
ENSMUSG00000029563_Foxp2	8.875	34.48	-1.97723	2.59706e-16	5.98914e-14	36.29	34.98	33.71	32.94	7.73	10.14	8.07	9.56	protein_coding	10090	114142	Foxp2	-	2810043D05Rik|AI449000|CAG-16|D0Kist7	MGI:MGI:2148705|Ensembl:ENSMUSG00000029563|Vega:OTTMUSG00000022513	6	6|6 A1	forkhead box P2	protein-coding	Foxp2	forkhead box P2	O	forkhead box protein P2	20170312	Process,GO:0000122,negative regulation of transcription from RNA polymerase II promoter;Process,GO:0000122,negative regulation of transcription from RNA polymerase II promoter;Function,GO:0000978,RNA polymerase II core promoter proximal region sequence-specific DNA binding;Function,GO:0001078,transcriptional repressor activity, RNA polymerase II core promoter proximal region sequence-specific bin…
ENSMUSG00000077416_Gm23747	13.0125	0	6.6984	2.59285e-16	5.98914e-14	0	0	0	0	0	0	52.05	0	snoRNA
ENSMUSG00000065124_Snora65	40.5325	8.6175	2.18474	3.44155e-16	7.83866e-14	0	0	34.47	0	0	0	162.13	0	snoRNA	10090	104367	Snora65	-	MBII-351|Rnu65	MGI:MGI:2148176|Ensembl:ENSMUSG00000065124	2	2|2 B	small nucleolar RNA, H/ACA box 65	snoRNA	Snora65	small nucleolar RNA, H/ACA box 65	O	RNA, U65 small nucleolar|snoRNA MBII-351	20170312	Function,GO:0003674,molecular_function;Component,GO:0005732,small nucleolar ribonucleoprotein complex;Process,GO:0008150,biological_process
ENSMUSG00000019990_Pde7b	5.5775	27.725	-2.3221	3.64151e-16	8.19296e-14	27.19	27.53	29.86	26.32	5.07	4.88	7.14	5.22	protein_coding	10090	29863	Pde7b	-	-	MGI:MGI:1352752|Ensembl:ENSMUSG00000019990|Vega:OTTMUSG00000036894	10	10|10 A3	phosphodiesterase 7B	protein-coding	Pde7b	phosphodiesterase 7B	O	cAMP-specific 3',5'-cyclic phosphodiesterase 7B	20170312	Function,GO:0004114,3',5'-cyclic-nucleotide phosphodiesterase activity;Function,GO:0004115,3',5'-cyclic-AMP phosphodiesterase activity;Function,GO:0004115,3',5'-cyclic-AMP phosphodiesterase activity;Process,GO:0007165,signal transduction;Function,GO:0008081,phosphoric diester hydrolase activity;Function,GO:0016787,hydrolase activity;Function,GO:0046872,metal ion binding
ENSMUSG00000093107_Mir1839	12.7075	0	6.66881	5.51435e-16	1.22571e-13	0	0	0	0	0	50.83	0	0	scaRNA	10090	100316717	Mir1839	-	mir-1839|mmu-mir-1839	MGI:MGI:3837345|Ensembl:ENSMUSG00000104618|miRBase:MI0009991	7	7 D3|7 45.71 cM	microRNA 1839	ncRNA	Mir1839	microRNA 1839	O	microRNA mir-1839	20170312	Component,GO:0035068,micro-ribonucleoprotein complex
ENSMUSG00000027750_Postn	18.26	1.505	3.46248	6.01479e-16	1.32103e-13	1.57	1.56	1.47	1.42	21.35	16.5	17.37	17.82	protein_coding	10090	50706	Postn	-	A630052E07Rik|AI747096|OSF-2|Osf2|PLF|PN	MGI:MGI:1926321|Ensembl:ENSMUSG00000027750|Vega:OTTMUSG00000029043	3	3|3 C	periostin, osteoblast specific factor	protein-coding	Postn	periostin, osteoblast specific factor	O	periostin|osteoblast specific factor 2 (fasciclin I-like)|osteoblast-specific factor 2|periostin-like factor	20170314	Process,GO:0001953,negative regulation of cell-matrix adhesion;Process,GO:0003073,regulation of systemic arterial blood pressure;Component,GO:0005576,extracellular region;Component,GO:0005578,proteinaceous extracellular matrix;Component,GO:0005615,extracellular space;Component,GO:0005615,extracellular space;Component,GO:0005737,cytoplasm;Component,GO:0005794,Golgi apparatus;Component,GO:0005802,t…
ENSMUSG00000021701_Plk2	55.145	114.647	-1.0886	9.02385e-16	1.9586e-13	111.91	111.76	122.6	112.32	52.6	49.8	67.77	50.41	protein_coding	10090	20620	Plk2	-	Snk	MGI:MGI:1099790|Ensembl:ENSMUSG00000021701	13	13|13 D2.1	polo-like kinase 2	protein-coding	Plk2	polo-like kinase 2	O	serine/threonine-protein kinase PLK2|PLK-2|serine/threonine-protein kinase SNK|serum-inducible kinase	20170312	Process,GO:0000082,G1/S transition of mitotic cell cycle;Function,GO:0000166,nucleotide binding;Process,GO:0000278,mitotic cell cycle;Component,GO:0000785,chromatin;Function,GO:0004672,protein kinase activity;Function,GO:0004674,protein serine/threonine kinase activity;Function,GO:0004674,protein serine/threonine kinase activity;Function,GO:0004871,signal transducer activity;Function,GO:0005524,A…
ENSMUSG00000097052_Snhg7	12.5175	0	6.64126	1.02548e-15	2.1999e-13	0	0	0	0	22.54	0	0	27.53	snoRNA	10090	100306955	Snora43	-	ACA43	MGI:MGI:4360066|Ensembl:ENSMUSG00000064858|Ensembl:ENSMUSG00000097052	2	2|2 A3	small nucleolar RNA, H/ACA box 43	snoRNA	Snora43	small nucleolar RNA, H/ACA box 43	O	-	20170312	Function,GO:0003674,molecular_function;Component,GO:0005575,cellular_component;Process,GO:0008150,biological_process
ENSMUSG00000058897_Col25a1	1.095	15.8975	-3.74779	1.9041e-15	4.03779e-13	16.07	15.08	16.58	15.86	0.82	0.91	1.92	0.73	protein_coding	10090	77018	Col25a1	-	2700062B08Rik|CLAC-P	MGI:MGI:1924268|Ensembl:ENSMUSG00000058897|Vega:OTTMUSG00000022680	3	3|3 G3	collagen, type XXV, alpha 1	protein-coding	Col25a1	collagen, type XXV, alpha 1	O	collagen alpha-1(XXV) chain|col25a1|collagen-like Alzheimer amyloid plaque component|procollagen, type XXV, alpha 1	20170312	Function,GO:0001540,beta-amyloid binding;Component,GO:0005576,extracellular region;Component,GO:0005581,collagen trimer;Component,GO:0005615,extracellular space;Component,GO:0005887,integral component of plasma membrane;Function,GO:0008201,heparin binding;Component,GO:0016020,membrane;Component,GO:0016021,integral component of membrane;Process,GO:0060385,axonogenesis involved in innervation
ENSMUSG00000077278_Gm22778	0	11.81	-6.59136	2.42957e-15	5.09354e-13	0	0	47.24	0	0	0	0	0	snoRNA
ENSMUSG00000032537_Ephb1	24.365	59.705	-1.32312	2.86295e-15	5.93466e-13	60.68	61.92	57.38	58.84	23.12	22.8	28.15	23.39	protein_coding	10090	270190	Ephb1	-	9330129L11|AW488255|C130099E04Rik|Cek6|Elk|Elkh|Hek6|Net	MGI:MGI:1096337|Ensembl:ENSMUSG00000032537|Vega:OTTMUSG00000021086	9	9|9 F1	Eph receptor B1	protein-coding	Ephb1	Eph receptor B1	O	ephrin type-B receptor 1	20170312	Function,GO:0000166,nucleotide binding;Process,GO:0001525,angiogenesis;Process,GO:0001771,immunological synapse formation;Function,GO:0004672,protein kinase activity;Function,GO:0004713,protein tyrosine kinase activity;Function,GO:0004714,transmembrane receptor protein tyrosine kinase activity;Function,GO:0005003,ephrin receptor activity;Function,GO:0005005,transmembrane-ephrin receptor activity;…
ENSMUSG00000065379_Gm22743	0	11.605	-6.57015	4.03435e-15	8.26998e-13	46.42	0	0	0	0	0	0	0	snoRNA
ENSMUSG00000054871_Tmem158	27.0425	66.11	-1.32015	5.11987e-15	1.03798e-12	64.29	70.69	67.34	62.12	19.23	20.63	44.54	23.77	protein_coding	10090	72309	Tmem158	-	2310037P21Rik|Ris1	MGI:MGI:1919559|Ensembl:ENSMUSG00000054871|Vega:OTTMUSG00000062842	9	9|9 F4	transmembrane protein 158	protein-coding	Tmem158	transmembrane protein 158	O	transmembrane protein 158|40 kDa BINP-binding protein|BINP binding protein p40BBP|Ras-induced senescence 1|brain injury-derived neurotrophic peptide (BINP) binding protein|p40BBP|ras-induced senescence protein 1	20170312	Function,GO:0005515,protein binding;Component,GO:0005575,cellular_component;Process,GO:0008150,biological_process;Component,GO:0016020,membrane;Component,GO:0016021,integral component of membrane;Function,GO:0042277,peptide binding
ENSMUSG00000065336_Snora34	11.88	0	6.56995	5.42412e-15	1.08771e-12	0	0	0	0	24.16	23.36	0	0	snoRNA	10090	100217417	Snora34	-	MBI-89	MGI:MGI:3819502|Ensembl:ENSMUSG00000065336	15	15 F1|15	small nucleolar RNA, H/ACA box 34	snoRNA	Snora34	small nucleolar RNA, H/ACA box 34	O	-	20170312	Function,GO:0003674,molecular_function;Component,GO:0005575,cellular_component;Process,GO:0008150,biological_process
ENSMUSG00000099010_Gm27357	11.8275	0	6.56202	6.41017e-15	1.27163e-12	0	0	0	0	0	0	47.31	0	misc_RNA
ENSMUSG00000077192_Snora17	11.795	0	6.55582	7.25507e-15	1.42392e-12	0	0	0	0	0	0	0	47.18	snoRNA	10090	100306954	Snora17	-	ACA17	MGI:MGI:4360060|Ensembl:ENSMUSG00000077192	2	2|2 A3	small nucleolar RNA, H/ACA box 17	snoRNA	Snora17	small nucleolar RNA, H/ACA box 17	O	-	20170312	Function,GO:0003674,molecular_function;Component,GO:0005575,cellular_component;Process,GO:0008150,biological_process
ENSMUSG00000065725_Gm26165	11.6775	0	6.5483	8.92936e-15	1.73408e-12	0	0	0	0	0	46.71	0	0	snoRNA
ENSMUSG00000021508_Cxcl14	5.45	25.9225	-2.25818	9.20919e-15	1.7698e-12	25.39	23.7	26.72	27.88	3.27	4.4	8.26	5.87	protein_coding	10090	57266	Cxcl14	-	1110031L23Rik|1200006I23Rik|AI414372|BMAC|BRAK|KS1|Kec|MIP-2g|MIP2gamma|NJAC|Scyb14|bolekine	MGI:MGI:1888514|Ensembl:ENSMUSG00000021508	13	13|13 B1	chemokine (C-X-C motif) ligand 14	protein-coding	Cxcl14	chemokine (C-X-C motif) ligand 14	O	C-X-C motif chemokine 14|B-cell and monocyte-activating chemokine|chemokine BRAK|kidney-expressed chemokine CXC|musculus CXC chemokine MIP-2gamma|small inducible cytokine subfamily B (Cys-X-Cys), member 14|small-inducible cytokine B14	20170312	Function,GO:0005125,cytokine activity;Component,GO:0005576,extracellular region;Component,GO:0005615,extracellular space;Component,GO:0005794,Golgi apparatus;Process,GO:0006955,immune response;Process,GO:0007267,cell-cell signaling;Function,GO:0008009,chemokine activity;Process,GO:0045662,negative regulation of myoblast differentiation;Process,GO:0048839,inner ear development;Process,GO:2000503,p…
ENSMUSG00000089235_Gm23119	11.68	0	6.54232	9.79773e-15	1.86349e-12	0	0	0	0	21.06	0	0	25.66	scaRNA
ENSMUSG00000027419_Pcsk2	2.4825	18.9225	-2.90247	1.71517e-14	3.22889e-12	18.71	19.89	19.34	17.75	2.09	1.95	3.75	2.14	protein_coding	10090	18549	Pcsk2	-	6330411F23Rik|AI839700|Nec-2|Nec2|PC2|Phpp-2|SPC2	MGI:MGI:97512|Ensembl:ENSMUSG00000027419|Vega:OTTMUSG00000003089	2	2 G1|2 70.89 cM	proprotein convertase subtilisin/kexin type 2	protein-coding	Pcsk2	proprotein convertase subtilisin/kexin type 2	O	neuroendocrine convertase 2|KEX2-like endoprotease 2|NEC 2|prohormone convertase 2|proprotein convertase 2	20170312	Function,GO:0004175,endopeptidase activity;Function,GO:0004252,serine-type endopeptidase activity;Function,GO:0004252,serine-type endopeptidase activity;Component,GO:0005615,extracellular space;Component,GO:0005615,extracellular space;Component,GO:0005634,nucleus;Process,GO:0006508,proteolysis;Process,GO:0006508,proteolysis;Process,GO:0007399,nervous system development;Function,GO:0008233,peptida…
ENSMUSG00000109513_Gm44928	0	11.045	-6.4957	2.01015e-14	3.74598e-12	0	0	44.18	0	0	0	0	0	TEC
ENSMUSG00000084421_Gm25107	11.3275	0	6.50493	2.28162e-14	4.16769e-12	0	0	0	0	0	45.31	0	0	snoRNA
ENSMUSG00000088712_Gm22728	11.3275	0	6.50493	2.28162e-14	4.16769e-12	0	0	0	0	0	45.31	0	0	scaRNA
ENSMUSG00000050711_Scg2	48.9575	14.4875	1.7136	2.34024e-14	4.23286e-12	13.09	16.62	14.25	13.99	40.12	41.22	71.71	42.78	protein_coding	10090	20254	Scg2	-	Chgc|SgII	MGI:MGI:103033|Ensembl:ENSMUSG00000050711|Vega:OTTMUSG00000047863	1	1 C4|1 40.89 cM	secretogranin II	protein-coding	Scg2	secretogranin II	O	secretogranin-2|chromogranin-C	20170312	Process,GO:0000165,MAPK cascade;Process,GO:0000165,MAPK cascade;Process,GO:0001525,angiogenesis;Process,GO:0001525,angiogenesis;Process,GO:0001938,positive regulation of endothelial cell proliferation;Function,GO:0005125,cytokine activity;Function,GO:0005125,cytokine activity;Component,GO:0005576,extracellular region;Component,GO:0005615,extracellular space;Component,GO:0030141,secretory granule;…
ENSMUSG00000027520_Zdbf2	34.67	9.6625	1.7956	3.40368e-14	6.09655e-12	7.41	12	8.65	10.59	26.07	34.34	44.37	33.9	protein_coding	10090	73884	Zdbf2	-	4930431J08Rik|9330107J05Rik	MGI:MGI:1921134|Ensembl:ENSMUSG00000027520|Vega:OTTMUSG00000002659	1	1|1 C2	zinc finger, DBF-type containing 2	protein-coding	Zdbf2	zinc finger, DBF-type containing 2	O	DBF4-type zinc finger-containing protein 2 homolog	20170312	Function,GO:0003674,molecular_function;Component,GO:0005575,cellular_component;Process,GO:0008150,biological_process
ENSMUSG00000032259_Drd2	72.35	31.27	1.17246	4.03023e-14	7.1494e-12	29.14	30.94	33.6	31.4	71.51	64.02	84.69	69.18	protein_coding	10090	13489	Drd2	-	D2R|Drd-2	MGI:MGI:94924|Ensembl:ENSMUSG00000032259|Vega:OTTMUSG00000063016	9	9 A5.3|9 26.72 cM	dopamine receptor D2	protein-coding	Drd2	dopamine receptor D2	O	D(2) dopamine receptor|D2 receptor|dopamine D2 receptor|dopamine receptor 2	20170314	Function,GO:0001591,dopamine neurotransmitter receptor activity, coupled via Gi/Go;Function,GO:0001591,dopamine neurotransmitter receptor activity, coupled via Gi/Go;Function,GO:0001591,dopamine neurotransmitter receptor activity, coupled via Gi/Go;Process,GO:0001659,temperature homeostasis;Process,GO:0001666,response to hypoxia;Component,GO:0001669,acrosomal vesicle;Process,GO:0001963,synaptic t…
ENSMUSG00000052572_Dlg2	31.94	69.7	-1.15706	5.67721e-14	9.97512e-12	68.22	75.75	72.85	61.98	29.14	33.07	40.68	24.87	protein_coding	10090	23859	Dlg2	-	A330103J02Rik|B230218P12Rik|B330007M19Rik|Dlgh2|Gm1197|Gm21505|PSD93	MGI:MGI:1344351|Ensembl:ENSMUSG00000052572|Vega:OTTMUSG00000016974	7	7 E1|7 51.07 cM	discs, large homolog 2 (Drosophila)	protein-coding	Dlg2	discs, large homolog 2 (Drosophila)	O	disks large homolog 2|channel-associated protein of synapse-110|chapsyn-110|postsynaptic density protein PSD-93	20170312	Function,GO:0004385,guanylate kinase activity;Function,GO:0005515,protein binding;Component,GO:0005737,cytoplasm;Component,GO:0005886,plasma membrane;Process,GO:0007268,chemical synaptic transmission;Process,GO:0007399,nervous system development;Function,GO:0008022,protein C-terminus binding;Component,GO:0008076,voltage-gated potassium channel complex;Component,GO:0008328,ionotropic glutamate rec…
ENSMUSG00000105415_Gm44364	0	10.615	-6.44433	6.04077e-14	1.05138e-11	0	0	0	42.46	0	0	0	0	miRNA
ENSMUSG00000045114_Prrt2	19.5025	49.055	-1.35959	9.29014e-14	1.60181e-11	38.69	58.35	50.77	48.41	16.62	20.47	24.85	16.07	protein_coding	10090	69017	Prrt2	-	1500031I19Rik|AI195361|DSPB3	MGI:MGI:1916267|Ensembl:ENSMUSG00000045114|Vega:OTTMUSG00000033189	7	7|7 F3	proline-rich transmembrane protein 2	protein-coding	Prrt2	proline-rich transmembrane protein 2	O	proline-rich transmembrane protein 2|dispanin subfamily B member 3	20170312	Function,GO:0003674,molecular_function;Component,GO:0005886,plasma membrane;Process,GO:0009607,response to biotic stimulus;Component,GO:0016020,membrane;Component,GO:0016021,integral component of membrane;Component,GO:0030054,cell junction;Component,GO:0045202,synapse;Process,GO:0050884,neuromuscular process controlling posture
ENSMUSG00000026259_Ngef	32.21	75.0975	-1.25229	1.26843e-13	2.16679e-11	63.73	76.42	87.77	72.47	27.78	24.6	48.79	27.67	protein_coding	10090	53972	Ngef	-	Tims2|ephexin	MGI:MGI:1858414|Ensembl:ENSMUSG00000026259|Vega:OTTMUSG00000036755	1	1 D|1 44.42 cM	neuronal guanine nucleotide exchange factor	protein-coding	Ngef	neuronal guanine nucleotide exchange factor	O	ephexin-1|eph-interacting exchange protein|transforming immortalised mammary epithelial sequence 2	20170312	Function,GO:0005085,guanyl-nucleotide exchange factor activity;Function,GO:0005089,Rho guanyl-nucleotide exchange factor activity;Function,GO:0005515,protein binding;Component,GO:0005737,cytoplasm;Process,GO:0007275,multicellular organism development;Process,GO:0007399,nervous system development;Process,GO:0009987,cellular process;Component,GO:0016020,membrane;Process,GO:0030154,cell differentiat…
ENSMUSG00000004267_Eno2	33.8925	73.45	-1.14749	1.77667e-13	3.00714e-11	68.22	83.6	69.32	72.66	30.89	29.31	43.59	31.78	protein_coding	10090	13807	Eno2	-	AI837106|D6Ertd375e|Eno-2|NSE	MGI:MGI:95394|Ensembl:ENSMUSG00000004267|Vega:OTTMUSG00000022240	6	6 F2|6 59.17 cM	enolase 2, gamma neuronal	protein-coding	Eno2	enolase 2, gamma neuronal	O	gamma-enolase|2-phospho-D-glycerate hydro-lyase|neural enolase|neuron-specific enolase	20170312	Component,GO:0000015,phosphopyruvate hydratase complex;Function,GO:0000287,magnesium ion binding;Component,GO:0001917,photoreceptor inner segment;Function,GO:0004634,phosphopyruvate hydratase activity;Component,GO:0005615,extracellular space;Component,GO:0005622,intracellular;Component,GO:0005737,cytoplasm;Component,GO:0005737,cytoplasm;Component,GO:0005886,plasma membrane;Process,GO:0006096,glyc…
ENSMUSG00000056296_Synpr	3.99	21.39	-2.4203	1.91325e-13	3.20887e-11	19.33	22.65	24.27	19.31	1.95	2.91	8.06	3.04	protein_coding	10090	72003	Synpr	-	1500003F20Rik|SPO	MGI:MGI:1919253|Ensembl:ENSMUSG00000056296|Vega:OTTMUSG00000027769	14	14|14 A1	synaptoporin	protein-coding	Synpr	synaptoporin	O	synaptoporin|synaptorin	20170312	Function,GO:0005215,transporter activity;Process,GO:0006810,transport;Component,GO:0008021,synaptic vesicle;Component,GO:0016020,membrane;Component,GO:0016021,integral component of membrane;Component,GO:0030054,cell junction;Component,GO:0030285,integral component of synaptic vesicle membrane;Component,GO:0031410,cytoplasmic vesicle;Component,GO:0043005,neuron projection;Component,GO:0045202,syna…
ENSMUSG00000049556_Lingo1	11.22	35.4275	-1.68217	1.98091e-13	3.29241e-11	32.36	40	34.73	34.62	8.27	11.71	17.12	7.78	protein_coding	10090	235402	Lingo1	-	4930471K13Rik|AV148400|LERN1|LINGO-1|Lrrn6a|UNQ201	MGI:MGI:1915522|Ensembl:ENSMUSG00000049556|Vega:OTTMUSG00000016697	9	9|9 B	leucine rich repeat and Ig domain containing 1	protein-coding	Lingo1	leucine rich repeat and Ig domain containing 1	O	leucine-rich repeat and immunoglobulin-like domain-containing nogo receptor-interacting protein 1|leucine rich repeat neuronal 6A|leucine-rich repeat neuronal protein 1|leucine-rich repeat neuronal protein 6A	20170312	Function,GO:0005154,epidermal growth factor receptor binding;Function,GO:0005515,protein binding;Component,GO:0005578,proteinaceous extracellular matrix;Component,GO:0005615,extracellular space;Component,GO:0005886,plasma membrane;Process,GO:0007409,axonogenesis;Component,GO:0016020,membrane;Component,GO:0016021,integral component of membrane;Process,GO:0021954,central nervous system neuron devel…
ENSMUSG00000028005_Gucy1b3	46.535	93.1925	-1.03426	2.23561e-13	3.68256e-11	91.97	88.59	105.59	86.62	46.33	41.88	54.54	43.39	protein_coding	10090	54195	Gucy1b3	-	GC-S-beta-1|GCbeta1	MGI:MGI:1860604|Ensembl:ENSMUSG00000028005|Vega:OTTMUSG00000051753	3	3|3 E3	guanylate cyclase 1, soluble, beta 3	protein-coding	Gucy1b3	guanylate cyclase 1, soluble, beta 3	O	guanylate cyclase soluble subunit beta-1|GCS-beta-1|GCS-beta-3|NO-sensitive guanylyl cyclase beta 1 subunit|beta 1 sGC|guanylate cyclase soluble subunit beta-3|soluble guanylate cyclase beta-1 subunit|soluble guanylate cyclase small subunit	20170312	Function,GO:0000166,nucleotide binding;Function,GO:0004016,adenylate cyclase activity;Function,GO:0004383,guanylate cyclase activity;Function,GO:0004383,guanylate cyclase activity;Function,GO:0005525,GTP binding;Component,GO:0005737,cytoplasm;Component,GO:0005886,plasma membrane;Process,GO:0006182,cGMP biosynthetic process;Process,GO:0006182,cGMP biosynthetic process;Process,GO:0007165,signal tra…
ENSMUSG00000084708_Gm22988	10.3675	0	6.3746	3.09446e-13	5.05219e-11	0	0	0	0	0	17.03	0	24.44	snoRNA
ENSMUSG00000056073_Grik2	17.935	45.8025	-1.38094	3.14878e-13	5.09578e-11	48.91	45.57	45.59	43.14	17	19.48	19.21	16.05	protein_coding	10090	14806	Grik2	-	AW124492|GluK2|Glur-6|Glur6|Glurbeta2	MGI:MGI:95815|Ensembl:ENSMUSG00000056073	10	10 B3|10 24.87 cM	glutamate receptor, ionotropic, kainate 2 (beta 2)	protein-coding	Grik2	glutamate receptor, ionotropic, kainate 2 (beta 2)	O	glutamate receptor ionotropic, kainate 2|gluR beta-2|glutamate receptor 6|glutamate receptor beta-2	20170314	Process,GO:0001662,behavioral fear response;Function,GO:0004872,receptor activity;Function,GO:0004970,ionotropic glutamate receptor activity;Function,GO:0005216,ion channel activity;Function,GO:0005234,extracellular-glutamate-gated ion channel activity;Function,GO:0005515,protein binding;Component,GO:0005886,plasma membrane;Component,GO:0005887,integral component of plasma membrane;Process,GO:000…
ENSMUSG00000064666_Snora52	2.2175	17.4675	-2.94239	3.49932e-13	5.61383e-11	0	69.87	0	0	0	0	8.87	0	snoRNA	10090	100217419	Snora52	-	MBI-20	MGI:MGI:3819508|Ensembl:ENSMUSG00000064666	7	7 F5|7	small nucleolar RNA, H/ACA box 52	snoRNA	Snora52	small nucleolar RNA, H/ACA box 52	O	-	20170312	Function,GO:0003674,molecular_function;Component,GO:0005575,cellular_component;Process,GO:0008150,biological_process
ENSMUSG00000055639_Dach1	6.2425	25.69	-2.05354	3.82238e-13	6.07924e-11	25.63	26.66	25.98	24.49	6.77	5.8	6.58	5.82	protein_coding	10090	13134	Dach1	-	Dac|Dach	MGI:MGI:1277991|Ensembl:ENSMUSG00000055639|Vega:OTTMUSG00000022525	14	14 E2.1|14 48.25 cM	dachshund 1 (Drosophila)	protein-coding	Dach1	dachshund 1 (Drosophila)	O	dachshund homolog 1	20170312	Process,GO:0000122,negative regulation of transcription from RNA polymerase II promoter;Process,GO:0000122,negative regulation of transcription from RNA polymerase II promoter;Process,GO:0000122,negative regulation of transcription from RNA polymerase II promoter;Function,GO:0001075,transcription factor activity, RNA polymerase II core promoter sequence-specific binding involved in preinitiation …
ENSMUSG00000001119_Col6a1	0.84	13.0125	-3.79917	4.00496e-13	6.31517e-11	10.92	10.7	14.54	15.89	0.63	0.59	1.48	0.66	protein_coding	10090	12833	Col6a1	-	AI747156|Col6a-1	MGI:MGI:88459|Ensembl:ENSMUSG00000001119|Vega:OTTMUSG00000020489	10	10 C1|10 39.71 cM	collagen, type VI, alpha 1	protein-coding	Col6a1	collagen, type VI, alpha 1	O	collagen alpha-1(VI) chain|procollagen, type VI, alpha 1	20170312	Process,GO:0001649,osteoblast differentiation;Component,GO:0005576,extracellular region;Component,GO:0005578,proteinaceous extracellular matrix;Component,GO:0005581,collagen trimer;Component,GO:0005615,extracellular space;Component,GO:0005765,lysosomal membrane;Process,GO:0007155,cell adhesion;Component,GO:0016020,membrane;Component,GO:0031012,extracellular matrix;Component,GO:0031012,extracellul…
ENSMUSG00000025094_Slc18a2	32.8375	9.525	1.73797	5.34897e-13	8.36298e-11	10.45	7.72	9.39	10.54	38.89	30.11	28.83	33.52	protein_coding	10090	214084	Slc18a2	-	1110037L13Rik|9330105E13|Vmat2	MGI:MGI:106677|Ensembl:ENSMUSG00000025094	19	19 D3|19 54.64 cM	solute carrier family 18 (vesicular monoamine), member 2	protein-coding	Slc18a2	solute carrier family 18 (vesicular monoamine), member 2	O	synaptic vesicular amine transporter|VAT2|monoamine transporter|solute carrier family 18 member 2|vesicular amine transporter 2|vesicular monoamine transporter 2	20170312	Process,GO:0001975,response to amphetamine;Function,GO:0005275,amine transmembrane transporter activity;Function,GO:0005515,protein binding;Component,GO:0005737,cytoplasm;Component,GO:0005887,integral component of plasma membrane;Process,GO:0006810,transport;Process,GO:0006836,neurotransmitter transport;Process,GO:0007568,aging;Process,GO:0007626,locomotory behavior;Component,GO:0008021,synaptic …
ENSMUSG00000096942_Rps19-ps6	20.71	3.435	2.51482	7.96814e-13	1.23533e-10	4.88	2.72	2.82	3.32	8.76	7.48	34.29	32.31	processed_pseudogene	10090	100503302	Rps19-ps6	-	Gm19633	MGI:MGI:5011818	12	12 F1|12 60.86 cM	ribosomal protein S19, pseudogene 6	pseudo	Rps19-ps6	ribosomal protein S19, pseudogene 6	O	40S ribosomal protein S19 pseudogene	20170312	NA
ENSMUSG00000064193_Gm4735	17.35	2.0825	2.95196	8.51325e-13	1.30185e-10	2	2.17	2.11	2.05	36.31	30.32	1.49	1.28	processed_pseudogene	10090	103324	Gm4735	-	EG103324|Gm13699	MGI:MGI:3645521	2	2|2 C3	putative Eno1 pseudogene	pseudo	Gm4735	predicted gene 4735	O	enolase 1, alpha non-neuron pseudogene	20170312	NA
ENSMUSG00000106081_AC084391	0	9.6475	-6.30653	8.53831e-13	1.30185e-10	0	28.2	0	10.39	0	0	0	0	miRNA
ENSMUSG00000028661_Epha8	3.0075	18.445	-2.60133	9.77703e-13	1.4785e-10	17.48	19.46	20.02	16.82	1.67	1.7	6.12	2.54	protein_coding	10090	13842	Epha8	-	AW047546|Eek|Hek3|mKIAA1459	MGI:MGI:109378|Ensembl:ENSMUSG00000028661|Vega:OTTMUSG00000009825	4	4|4 D3	Eph receptor A8	protein-coding	Epha8	Eph receptor A8	O	ephrin type-A receptor 8|EPH- and ELK-related kinase|Ephrin type-A receptor 8 precursor (Tyrosine-protein kinase receptor EEK) (EPH-and ELK-related kinase)|tyrosine-protein kinase receptor EEK	20170312	Function,GO:0000166,nucleotide binding;Function,GO:0004672,protein kinase activity;Function,GO:0004713,protein tyrosine kinase activity;Function,GO:0004714,transmembrane receptor protein tyrosine kinase activity;Function,GO:0005003,ephrin receptor activity;Function,GO:0005004,GPI-linked ephrin receptor activity;Function,GO:0005515,protein binding;Function,GO:0005524,ATP binding;Component,GO:00057…
ENSMUSG00000028161_Ppp3ca	66.17	124.207	-0.941566	1.02431e-12	1.53639e-10	118.98	124.69	131.35	121.81	61.91	61.59	80.7	60.48	protein_coding	10090	19055	Ppp3ca	-	2900074D19Rik|CN|Caln|Calna|CnA	MGI:MGI:107164|Ensembl:ENSMUSG00000028161|Vega:OTTMUSG00000016446	3	3|3 G3	protein phosphatase 3, catalytic subunit, alpha isoform	protein-coding	Ppp3ca	protein phosphatase 3, catalytic subunit, alpha isoform	O	serine/threonine-protein phosphatase 2B catalytic subunit alpha isoform|CAM-PRP catalytic subunit|PP2B alpha 1|PP2BA alpha|calcineurin A alpha|calmodulin-dependent calcineurin A subunit alpha isoform	20170312	Process,GO:0000082,G1/S transition of mitotic cell cycle;Function,GO:0004721,phosphoprotein phosphatase activity;Function,GO:0004721,phosphoprotein phosphatase activity;Function,GO:0004722,protein serine/threonine phosphatase activity;Function,GO:0004723,calcium-dependent protein serine/threonine phosphatase activity;Function,GO:0005515,protein binding;Function,GO:0005516,calmodulin binding;Compo…
ENSMUSG00000059040_Eno1b	11.3175	0.2325	4.97302	1.14833e-12	1.70851e-10	0.25	0.09	0.25	0.34	25.3	19.44	0.08	0.45	protein_coding	10090	433182	Eno1b	-	EG433182|Eno1|Gm5506	MGI:MGI:3648653|Ensembl:ENSMUSG00000059040	18	18 C|18	enolase 1B, retrotransposed	protein-coding	Eno1b	enolase 1B, retrotransposed	O	enolase 1B, retrotransposed|enolase 1, alpha non-neuron	20170312	Function,GO:0003723,RNA binding;Function,GO:0004634,phosphopyruvate hydratase activity;Function,GO:0004634,phosphopyruvate hydratase activity;Function,GO:0005515,protein binding;Component,GO:0005615,extracellular space;Component,GO:0005634,nucleus;Component,GO:0005737,cytoplasm;Process,GO:0006096,glycolytic process;Component,GO:0016020,membrane;Function,GO:0031072,heat shock protein binding;Funct…
ENSMUSG00000102059_Gm20257	14.9525	1.255	3.41521	1.21309e-12	1.79042e-10	0.77	0.96	1.88	1.41	0.78	1.52	1.27	56.24	transcribed_unprocessed_pseudogene	10090	100504501	Gm20257	-	-	MGI:MGI:5012442|Ensembl:ENSMUSG00000102059	1	1 C1.3|1 29.15 cM	caspase 8 pseudogene	pseudo	Gm20257	predicted gene, 20257	O	-	20170312	NA
ENSMUSG00000039706_Ldb2	18.345	45.525	-1.33982	1.25393e-12	1.83601e-10	41.25	45.23	49.82	45.8	14.24	18.62	23.07	17.45	protein_coding	10090	16826	Ldb2	-	AI035351|AW146358|CLIM1|CLP-36|Ldb3	MGI:MGI:894670|Ensembl:ENSMUSG00000039706|Vega:OTTMUSG00000053817	5	5|5 B3	LIM domain binding 2	protein-coding	Ldb2	LIM domain binding 2	O	LIM domain-binding protein 2|LIM domain-binding factor CLIM1|carboxyl-terminal LIM domain-binding protein 1	20170312	Function,GO:0000989,transcription factor activity, transcription factor binding;Process,GO:0001942,hair follicle development;Function,GO:0005515,protein binding;Component,GO:0005634,nucleus;Component,GO:0005667,transcription factor complex;Component,GO:0005730,nucleolus;Component,GO:0005886,plasma membrane;Process,GO:0006357,regulation of transcription from RNA polymerase II promoter;Process,GO:0…
ENSMUSG00000064841_Gm26205	0	9.405	-6.26968	1.65113e-12	2.39856e-10	0	37.62	0	0	0	0	0	0	snoRNA
ENSMUSG00000067786_Nnat	4706.47	2194.15	1.06593	1.68368e-12	2.42674e-10	2080.24	2272.14	2286.45	2137.78	4756.67	4112.06	5323.14	4634	protein_coding	10090	18111	Nnat	-	5730414I02Rik|AW107673|Peg5	MGI:MGI:104716|Ensembl:ENSMUSG00000067786|Vega:OTTMUSG00000016197	2	2 78.4 cM|2 H1	neuronatin	protein-coding	Nnat	neuronatin	O	neuronatin	20170312	Component,GO:0005737,cytoplasm;Process,GO:0007275,multicellular organism development;Process,GO:0007420,brain development;Process,GO:0009749,response to glucose;Process,GO:0032024,positive regulation of insulin secretion;Process,GO:0032880,regulation of protein localization
ENSMUSG00000018012_Rac3	49.295	104.75	-1.12004	1.81951e-12	2.60219e-10	101.31	118.18	98.58	100.93	37.26	44.06	70.88	44.98	protein_coding	10090	170758	Rac3	-	Rac1B	MGI:MGI:2180784|Ensembl:ENSMUSG00000018012|Vega:OTTMUSG00000004093	11	11|11 E2	RAS-related C3 botulinum substrate 3	protein-coding	Rac3	RAS-related C3 botulinum substrate 3	O	ras-related C3 botulinum toxin substrate 3|p21-Rac3	20170312	Function,GO:0000166,nucleotide binding;Function,GO:0003924,GTPase activity;Function,GO:0005515,protein binding;Function,GO:0005525,GTP binding;Component,GO:0005737,cytoplasm;Component,GO:0005829,cytosol;Component,GO:0005856,cytoskeleton;Component,GO:0005886,plasma membrane;Process,GO:0007264,small GTPase mediated signal transduction;Component,GO:0012505,endomembrane system;Process,GO:0014041,regu…
ENSMUSG00000065642_Snora69	9.6575	0	6.27768	1.88394e-12	2.6736e-10	0	0	0	0	0	38.63	0	0	snoRNA	10090	104369	Snora69	-	MBI-134|Rnu69	MGI:MGI:2148180|Ensembl:ENSMUSG00000065642	X	X|X A3.3	small nucleolar RNA, H/ACA box 69	snoRNA	Snora69	small nucleolar RNA, H/ACA box 69	O	RNA, U69 small nucleolar|snoRNA MBI-134	20170312	Function,GO:0003674,molecular_function;Component,GO:0005732,small nucleolar ribonucleoprotein complex;Process,GO:0008150,biological_process
ENSMUSG00000077563_Snora68	9.6375	0	6.26769	2.17126e-12	3.05782e-10	0	0	0	0	0	0	0	38.55	snoRNA	10090	104370	Snora68	-	MBI-30|Rnu68	MGI:MGI:2148181	8	8|8 B3.3	small nucleolar RNA, H/ACA box 68	snoRNA	Snora68	small nucleolar RNA, H/ACA box 68	O	RNA, U68 small nucleolar|snoRNA MBI-30	20170312	Function,GO:0003674,molecular_function;Component,GO:0005732,small nucleolar ribonucleoprotein complex;Process,GO:0008150,biological_process
ENSMUSG00000077575_Gm24888	0	9.215	-6.24281	2.67319e-12	3.73619e-10	0	0	0	36.86	0	0	0	0	snoRNA
ENSMUSG00000032936_Camkv	34.805	71.9875	-1.08018	2.9021e-12	4.02562e-10	66.99	73.12	76.04	71.8	31.06	31.17	46.48	30.51	protein_coding	10090	235604	Camkv	-	1G5|BB074618|BC017634	MGI:MGI:2384296|Ensembl:ENSMUSG00000032936|Vega:OTTMUSG00000050791	9	9|9 F1	CaM kinase-like vesicle-associated	protein-coding	Camkv	CaM kinase-like vesicle-associated	O	caM kinase-like vesicle-associated protein|vesicle-associated calmodulin-binding protein	20170312	Function,GO:0004672,protein kinase activity;Function,GO:0004683,calmodulin-dependent protein kinase activity;Function,GO:0005516,calmodulin binding;Function,GO:0005516,calmodulin binding;Function,GO:0005524,ATP binding;Component,GO:0005622,intracellular;Component,GO:0005886,plasma membrane;Process,GO:0006468,protein phosphorylation;Component,GO:0016020,membrane;Process,GO:0018105,peptidyl-serine …
ENSMUSG00000016386_Mpped2	168.743	90.4125	0.864468	3.07411e-12	4.23241e-10	95.28	80.62	91.7	94.05	183.48	160.39	158.08	173.02	protein_coding	10090	77015	Mpped2	-	239Fb|2700082O15Rik|AV354767|AW060960	MGI:MGI:1924265|Ensembl:ENSMUSG00000016386|Vega:OTTMUSG00000015042	2	2 E3|2 55.8 cM	metallophosphoesterase domain containing 2	protein-coding	Mpped2	metallophosphoesterase domain containing 2	O	metallophosphoesterase MPPED2|metallophosphoesterase domain-containing protein 2	20170312	Component,GO:0005575,cellular_component;Process,GO:0008150,biological_process;Function,GO:0016787,hydrolase activity;Function,GO:0046872,metal ion binding
ENSMUSG00000064563_Snora7a	9.465	0	6.24518	3.26479e-12	4.46163e-10	0	0	0	0	0	17.24	0	20.62	snoRNA	10090	100217451	Snora7a	-	MBI-141	MGI:MGI:3819512|Ensembl:ENSMUSG00000064563	6	6 E3|6	small nucleolar RNA, H/ACA box 7A	snoRNA	Snora7a	small nucleolar RNA, H/ACA box 7A	O	-	20170312	Function,GO:0003674,molecular_function;Component,GO:0005575,cellular_component;Process,GO:0008150,biological_process
ENSMUSG00000052889_Prkcb	19.6475	46.8275	-1.2821	3.46305e-12	4.69777e-10	45.88	49.75	45.17	46.51	15.96	19.36	28.62	14.65	protein_coding	10090	18751	Prkcb	-	PKC-B|PKC-Beta|Pkcb|Prkcb1|Prkcb2	MGI:MGI:97596|Ensembl:ENSMUSG00000052889|Vega:OTTMUSG00000016521	7	7 F2|7 65.75 cM	protein kinase C, beta	protein-coding	Prkcb	protein kinase C, beta	O	protein kinase C beta type|protein kinase C beta-II|protein kinase C, beta 1	20170312	Function,GO:0000166,nucleotide binding;Process,GO:0001666,response to hypoxia;Process,GO:0001666,response to hypoxia;Process,GO:0002250,adaptive immune response;Process,GO:0002376,immune system process;Function,GO:0003682,chromatin binding;Function,GO:0004672,protein kinase activity;Function,GO:0004674,protein serine/threonine kinase activity;Function,GO:0004674,protein serine/threonine kinase ac…
ENSMUSG00000021991_Cacna2d3	12.0475	34.905	-1.55927	3.60429e-12	4.85369e-10	33.07	35.02	36.39	35.14	10.13	10.04	17.62	10.4	protein_coding	10090	12294	Cacna2d3	-	Cacnad3|alapha2delta3	MGI:MGI:1338890|Ensembl:ENSMUSG00000021991|Vega:OTTMUSG00000046735	14	14|14 A3	calcium channel, voltage-dependent, alpha2/delta subunit 3	protein-coding	Cacna2d3	calcium channel, voltage-dependent, alpha2/delta subunit 3	O	voltage-dependent calcium channel subunit alpha-2/delta-3|alpha 2 delta-3|voltage-gated calcium channel subunit alpha-2/delta-3	20170312	Function,GO:0005244,voltage-gated ion channel activity;Function,GO:0005245,voltage-gated calcium channel activity;Function,GO:0005262,calcium channel activity;Process,GO:0006810,transport;Process,GO:0006811,ion transport;Process,GO:0006816,calcium ion transport;Component,GO:0016020,membrane;Component,GO:0016021,integral component of membrane;Process,GO:0034765,regulation of ion transmembrane tran…
ENSMUSG00000020684_Rasl10b	24.8175	55.4325	-1.18981	4.28508e-12	5.72416e-10	53.3	60.43	55.65	52.35	22.22	20.02	34.48	22.55	protein_coding	10090	276952	Rasl10b	-	B230331P10Rik|Gm729|VTS58635	MGI:MGI:2685575|Ensembl:ENSMUSG00000020684|Vega:OTTMUSG00000000933	11	11|11 C	RAS-like, family 10, member B	protein-coding	Rasl10b	RAS-like, family 10, member B	O	ras-like protein family member 10B	20170312	Function,GO:0000166,nucleotide binding;Process,GO:0003050,regulation of systemic arterial blood pressure by atrial natriuretic peptide;Function,GO:0005515,protein binding;Function,GO:0005525,GTP binding;Component,GO:0005575,cellular_component;Component,GO:0005886,plasma membrane;Process,GO:0007165,signal transduction;Process,GO:0007264,small GTPase mediated signal transduction;Component,GO:001602…
ENSMUSG00000052305_Hbb-bs	1054.71	531.072	0.953319	4.33739e-12	5.72416e-10	552.02	528.53	514.64	529.1	1106.67	865.74	1085.84	1160.6	protein_coding	10090	100503605	Hbb-bs	-	Beta-s|Hbbt1|Hbbt2	MGI:MGI:5474852|Ensembl:ENSMUSG00000052305|Vega:OTTMUSG00000023334	7	7 E3|7	hemoglobin, beta adult s chain	protein-coding	Hbb-bs	hemoglobin, beta adult s chain	O	hemoglobin, beta adult s chain|beta s|beta-globin|beta-single|hemoglobin subunit beta-1-like	20170312	Function,GO:0004601,peroxidase activity;Component,GO:0005833,hemoglobin complex;Function,GO:0019825,oxygen binding;Function,GO:0019825,oxygen binding;Function,GO:0030492,hemoglobin binding;Function,GO:0031720,haptoglobin binding;Function,GO:0031721,hemoglobin alpha binding;Function,GO:0031722,hemoglobin beta binding;Component,GO:0031838,haptoglobin-hemoglobin complex;Component,GO:0070062,extracel…
ENSMUSG00000055078_Gabra5	9.0125	29.515	-1.73191	4.34378e-12	5.72416e-10	26.29	28.64	33.29	29.84	5.35	8.9	14.96	6.84	protein_coding	10090	110886	Gabra5	-	A230018I05Rik	MGI:MGI:95617|Ensembl:ENSMUSG00000055078|Vega:OTTMUSG00000058873	7	7 B5|7 33.52 cM	gamma-aminobutyric acid (GABA) A receptor, subunit alpha 5	protein-coding	Gabra5	gamma-aminobutyric acid (GABA) A receptor, subunit alpha 5	O	gamma-aminobutyric acid receptor subunit alpha-5|GABA(A) receptor subunit alpha-5|GABAA receptor alpha5 subunit|ligand-gated ion channel subunit	20170312	Process,GO:0001662,behavioral fear response;Function,GO:0004890,GABA-A receptor activity;Function,GO:0004890,GABA-A receptor activity;Function,GO:0005216,ion channel activity;Function,GO:0005230,extracellular ligand-gated ion channel activity;Function,GO:0005254,chloride channel activity;Function,GO:0005515,protein binding;Component,GO:0005886,plasma membrane;Process,GO:0006810,transport;Process,…
ENSMUSG00000074923_Pak6	10.5275	32.0725	-1.63004	4.839e-12	6.33154e-10	32	36.47	30.18	29.64	8.03	9.43	15.61	9.04	protein_coding	10090	214230	Pak6	-	4732456M09	MGI:MGI:2679420|Ensembl:ENSMUSG00000074923|Vega:OTTMUSG00000015368	2	2|2 E5	p21 protein (Cdc42/Rac)-activated kinase 6	protein-coding	Pak6	p21 protein (Cdc42/Rac)-activated kinase 6	O	serine/threonine-protein kinase PAK 6|PAK-6|p21-activated kinase 6	20170312	Function,GO:0000166,nucleotide binding;Component,GO:0001650,fibrillar center;Function,GO:0004672,protein kinase activity;Function,GO:0004674,protein serine/threonine kinase activity;Function,GO:0004702,signal transducer, downstream of receptor, with serine/threonine kinase activity;Function,GO:0005524,ATP binding;Component,GO:0005634,nucleus;Component,GO:0005737,cytoplasm;Process,GO:0006468,prote…
ENSMUSG00000056413_Adap1	10.47	31.7625	-1.62388	6.96753e-12	9.05239e-10	28.76	33.77	33.24	31.28	6.63	9.09	16.71	9.45	protein_coding	10090	231821	Adap1	-	4930431P11Rik|Centa1|GC1L|p42IP4	MGI:MGI:2442201|Ensembl:ENSMUSG00000056413|Vega:OTTMUSG00000025185	5	5|5 G2	ArfGAP with dual PH domains 1	protein-coding	Adap1	ArfGAP with dual PH domains 1	O	arf-GAP with dual PH domain-containing protein 1|centaurin, alpha 1	20170312	Function,GO:0005096,GTPase activator activity;Function,GO:0005547,phosphatidylinositol-3,4,5-trisphosphate binding;Component,GO:0005634,nucleus;Component,GO:0005737,cytoplasm;Component,GO:0005829,cytosol;Component,GO:0005886,plasma membrane;Process,GO:0043087,regulation of GTPase activity
ENSMUSG00000084898_Gm12371	0.3575	10.185	-4.44724	7.40451e-12	9.55285e-10	11.23	10.38	9.61	9.52	0.14	0.63	0.33	0.33	lincRNA	10090	100042132	Gm12371	-	-	MGI:MGI:3652322	4	4|4 A5	predicted gene 12371	unknown	Gm12371	predicted gene 12371	O	-	20170317	NA
ENSMUSG00000041708_Mpped1	43.195	82.5875	-0.967365	9.55192e-12	1.22371e-09	81.27	85.59	85.02	78.47	42	47.25	44.35	39.18	protein_coding	10090	223726	Mpped1	-	6230403M19|AW456965|D15Bwg0669e	MGI:MGI:106316|Ensembl:ENSMUSG00000041708|Vega:OTTMUSG00000026120	15	15 E1|15 39.44 cM	metallophosphoesterase domain containing 1	protein-coding	Mpped1	metallophosphoesterase domain containing 1	O	metallophosphoesterase domain-containing protein 1	20170312	Function,GO:0003674,molecular_function;Component,GO:0005575,cellular_component;Process,GO:0008150,biological_process;Function,GO:0016787,hydrolase activity
ENSMUSG00000047935_Gm5607	71.49	32.925	1.08097	9.61773e-12	1.22371e-09	33.25	27.12	33.82	37.51	82.61	67.71	60.6	75.04	sense_overlapping	10090	434280	Gm5607	-	EG434280	MGI:MGI:3645522|Ensembl:ENSMUSG00000047935	8	8 A1.1|8	predicted gene 5607	ncRNA	Gm5607	predicted gene 5607	O	-	20170316	NA
ENSMUSG00000030930_Chst15	3.04	17.475	-2.50904	1.01602e-11	1.28387e-09	17.89	20.26	15.76	15.99	2.71	3.14	3.87	2.44	protein_coding	10090	100502937	Gm19463	-	-	MGI:MGI:5011648|Ensembl:ENSMUSG00000030930	7	7 F3|7 76.29 cM	predicted gene, 19463	unknown	Gm19463	predicted gene, 19463	O	-	20170312	NA
ENSMUSG00000077222_Gm22270	9.4925	31.5925	-1.75443	1.33103e-11	1.67049e-09	0	58.85	67.52	0	37.97	0	0	0	snoRNA
ENSMUSG00000041986_Elmod1	36.0325	72.8625	-1.04775	1.46032e-11	1.82037e-09	69.9	71.27	77.62	72.66	28.93	31.56	50.88	32.76	protein_coding	10090	270162	Elmod1	-	4831417L10|AI428506|AI834991	MGI:MGI:3583900|Ensembl:ENSMUSG00000041986|Vega:OTTMUSG00000063197	9	9|9 A5.3	ELMO/CED-12 domain containing 1	protein-coding	Elmod1	ELMO/CED-12 domain containing 1	O	ELMO domain-containing protein 1|ELMO domain containing 1	20170312	Function,GO:0005096,GTPase activator activity;Component,GO:0005654,nucleoplasm;Component,GO:0005829,cytosol;Process,GO:0031647,regulation of protein stability;Process,GO:0043547,positive regulation of GTPase activity;Process,GO:1903955,positive regulation of protein targeting to mitochondrion
ENSMUSG00000050473_Slc35d3	0.3925	10.0125	-4.32217	1.73169e-11	2.14416e-09	11	9.82	9.78	9.45	0.29	0.3	0.62	0.36	protein_coding	10090	76157	Slc35d3	-	6230421J19Rik|Frcl1	MGI:MGI:1923407|Ensembl:ENSMUSG00000050473|Vega:OTTMUSG00000063798	10	10|10 A3	solute carrier family 35, member D3	protein-coding	Slc35d3	solute carrier family 35, member D3	O	solute carrier family 35 member D3|frc, fringe-like 1|fringe connection-like protein 1	20170312	Function,GO:0005515,protein binding;Component,GO:0005769,early endosome;Component,GO:0005783,endoplasmic reticulum;Process,GO:0006810,transport;Process,GO:0008643,carbohydrate transport;Component,GO:0016020,membrane;Component,GO:0016021,integral component of membrane;Process,GO:0070863,positive regulation of protein exit from endoplasmic reticulum;Process,GO:0097009,energy homeostasis
ENSMUSG00000045573_Penk	161.062	57.11	1.45902	1.772e-11	2.17944e-09	41.64	56.63	70.89	59.28	138.09	118.84	234.39	152.93	protein_coding	10090	18619	Penk	-	AI326464|ENK|PPA|Penk1	MGI:MGI:104629|Ensembl:ENSMUSG00000045573|Vega:OTTMUSG00000004406	4	4 A1|4 2.31 cM	preproenkephalin	protein-coding	Penk	preproenkephalin	O	proenkephalin-A|preproenkephalin 1|spermatogenic-specific proenkephalin	20170312	Function,GO:0001515,opioid peptide activity;Process,GO:0001662,behavioral fear response;Process,GO:0001964,startle response;Process,GO:0002118,aggressive behavior;Function,GO:0005184,neuropeptide hormone activity;Component,GO:0005576,extracellular region;Component,GO:0005886,plasma membrane;Process,GO:0007218,neuropeptide signaling pathway;Process,GO:0007268,chemical synaptic transmission;Process…
ENSMUSG00000074415_2610203C20Rik	222.305	114.722	0.918856	1.94007e-11	2.37035e-09	126.66	93.66	118.92	119.65	248.96	219.06	196.17	225.03	processed_transcript	10090	73144	3110039I08Rik	-	2610203C20Rik|AI848448|D230004N17Rik|D3Mgi9|Mir100hg	MGI:MGI:1920394|Ensembl:ENSMUSG00000074415	9	9|9 A5.1	RIKEN cDNA 3110039I08 gene	ncRNA	3110039I08Rik	RIKEN cDNA 3110039I08 gene	O	mir-100-let-7a-2 cluster host	20170312	NA
ENSMUSG00000060371_Caln1	15.235	38.735	-1.37346	2.40572e-11	2.91994e-09	36.41	39.06	41.82	37.65	12.67	15.17	21.55	11.55	protein_coding	10090	140904	Caln1	-	9630012C17Rik|Cabp8|MNCb-0849	MGI:MGI:2155987|Ensembl:ENSMUSG00000060371|Vega:OTTMUSG00000023954	5	5|5 G1.3-G2	calneuron 1	protein-coding	Caln1	calneuron 1	O	calcium-binding protein 8|calneuron I	20170312	Function,GO:0005509,calcium ion binding;Component,GO:0005737,cytoplasm;Component,GO:0005794,Golgi apparatus;Component,GO:0005886,plasma membrane;Process,GO:0008150,biological_process;Component,GO:0016020,membrane;Component,GO:0016021,integral component of membrane;Component,GO:0032588,trans-Golgi network membrane;Component,GO:0032588,trans-Golgi network membrane;Function,GO:0046872,metal ion bind…
ENSMUSG00000055022_Cntn1	5.055	21.17	-2.07352	3.06022e-11	3.69007e-09	19.81	21.4	21.94	21.53	3.3	5.51	7.67	3.74	protein_coding	10090	12805	Cntn1	-	AW495098|CNTN|F3cam|usl	MGI:MGI:105980|Ensembl:ENSMUSG00000055022|Vega:OTTMUSG00000014988	15	15 E3|15 46.39 cM	contactin 1	protein-coding	Cntn1	contactin 1	O	contactin-1|neural cell surface protein F3	20170312	Function,GO:0001948,glycoprotein binding;Function,GO:0005515,protein binding;Component,GO:0005886,plasma membrane;Process,GO:0007155,cell adhesion;Process,GO:0007219,Notch signaling pathway;Process,GO:0007399,nervous system development;Process,GO:0010628,positive regulation of gene expression;Process,GO:0010765,positive regulation of sodium ion transport;Process,GO:0010976,positive regulation of …
ENSMUSG00000021219_Rgs6	1.5725	13.44	-3.03152	3.10171e-11	3.71581e-09	12.92	14.98	13.56	12.3	1.08	1.56	1.86	1.79	protein_coding	10090	50779	Rgs6	-	-	MGI:MGI:1354730|Ensembl:ENSMUSG00000021219|Vega:OTTMUSG00000029345	12	12 D1|12 38.14 cM	regulator of G-protein signaling 6	protein-coding	Rgs6	regulator of G-protein signaling 6	O	regulator of G-protein signaling 6	20170314	Function,GO:0004871,signal transducer activity;Function,GO:0005096,GTPase activator activity;Function,GO:0005096,GTPase activator activity;Function,GO:0005515,protein binding;Component,GO:0005634,nucleus;Component,GO:0005737,cytoplasm;Component,GO:0005737,cytoplasm;Component,GO:0005794,Golgi apparatus;Component,GO:0005829,cytosol;Component,GO:0005834,heterotrimeric G-protein complex;Component,GO:…
ENSMUSG00000055612_Cdca7	113.62	57.33	0.950275	3.67428e-11	4.37334e-09	58.81	43.58	60.79	66.14	129.84	103.63	102.05	118.96	protein_coding	10090	66953	Cdca7	-	2310021G01Rik|AU044109|JPO1	MGI:MGI:1914203|Ensembl:ENSMUSG00000055612|Vega:OTTMUSG00000013166	2	2|2 C3	cell division cycle associated 7	protein-coding	Cdca7	cell division cycle associated 7	O	cell division cycle-associated protein 7|c-Myc target JPO1	20170312	Function,GO:0003674,molecular_function;Component,GO:0005634,nucleus;Component,GO:0005634,nucleus;Component,GO:0005654,nucleoplasm;Component,GO:0005737,cytoplasm;Component,GO:0005829,cytosol;Process,GO:0006351,transcription, DNA-templated;Process,GO:0006355,regulation of transcription, DNA-templated;Process,GO:0006915,apoptotic process;Process,GO:0042127,regulation of cell proliferation
ENSMUSG00000019943_Atp2b1	29.6525	60.455	-1.059	3.70625e-11	4.38311e-09	59.08	65.98	60.71	56.05	24.46	32.25	34.73	27.17	protein_coding	10090	67972	Atp2b1	-	2810442I22Rik|E130111D10Rik|Pmca1	MGI:MGI:104653|Ensembl:ENSMUSG00000019943	10	10|10 C3	ATPase, Ca++ transporting, plasma membrane 1	protein-coding	Atp2b1	ATPase, Ca++ transporting, plasma membrane 1	O	plasma membrane calcium-transporting ATPase 1|plasma membrane calcium ATPase|plasma membrane calcium pump	20170312	Function,GO:0000166,nucleotide binding;Function,GO:0005388,calcium-transporting ATPase activity;Function,GO:0005515,protein binding;Function,GO:0005516,calmodulin binding;Function,GO:0005524,ATP binding;Component,GO:0005634,nucleus;Component,GO:0005886,plasma membrane;Component,GO:0005887,integral component of plasma membrane;Process,GO:0006810,transport;Process,GO:0006811,ion transport;Process,G…
ENSMUSG00000096206_Gm22317	3.29	17.8225	-2.42778	4.03198e-11	4.70797e-09	0.69	67.56	3.04	0	6.09	0	0	7.07	snRNA
ENSMUSG00000096659_Gm25679	3.29	17.8225	-2.42778	4.03198e-11	4.70797e-09	0.69	67.56	3.04	0	6.09	0	0	7.07	snRNA
ENSMUSG00000023391_Dlx2	136.5	67.5525	0.977663	4.37222e-11	5.07315e-09	72.01	53.96	67.93	76.31	149.57	115.29	122.9	158.24	protein_coding	10090	13392	Dlx2	-	AW121999|Dlx-2|Tes-1	MGI:MGI:94902|Ensembl:ENSMUSG00000023391|Vega:OTTMUSG00000013199	2	2 C2|2 42.65 cM	distal-less homeobox 2	protein-coding	Dlx2	distal-less homeobox 2	O	homeobox protein DLX-2|DII A|homeobox protein TES-1	20170312	Process,GO:0000122,negative regulation of transcription from RNA polymerase II promoter;Function,GO:0000977,RNA polymerase II regulatory region sequence-specific DNA binding;Function,GO:0001228,transcriptional activator activity, RNA polymerase II transcription regulatory region sequence-specific binding;Function,GO:0003677,DNA binding;Function,GO:0003682,chromatin binding;Function,GO:0003727,sin…
ENSMUSG00000020914_Top2a	110.683	51.89	1.05577	5.42156e-11	6.25139e-09	53.45	41.24	55.12	57.75	129.11	102.29	83.97	127.36	protein_coding	10090	21973	Top2a	-	Top-2	MGI:MGI:98790|Ensembl:ENSMUSG00000020914|Vega:OTTMUSG00000006446	11	11 D|11 62.91 cM	topoisomerase (DNA) II alpha	protein-coding	Top2a	topoisomerase (DNA) II alpha	O	DNA topoisomerase 2-alpha|DNA Topoisomerase II alpha|DNA topoisomerase II, alpha isozyme	20170312	Function,GO:0000166,nucleotide binding;Component,GO:0000228,nuclear chromosome;Function,GO:0000287,magnesium ion binding;Process,GO:0000712,resolution of meiotic recombination intermediates;Component,GO:0000793,condensed chromosome;Component,GO:0000793,condensed chromosome;Process,GO:0000819,sister chromatid segregation;Process,GO:0002244,hematopoietic progenitor cell differentiation;Function,GO:…
ENSMUSG00000064495_Gm24313	8.2975	0	6.06161	6.34815e-11	7.27435e-09	0	0	0	0	0	33.19	0	0	snoRNA
ENSMUSG00000033278_Ptprm	48.7225	21.0225	1.1734	6.6812e-11	7.60873e-09	20.39	20.29	23.22	20.19	47.21	44.68	55.99	47.01	protein_coding	10090	19274	Ptprm	-	RPTPmu|mKIAA4044	MGI:MGI:102694|Ensembl:ENSMUSG00000033278	17	17 E1.1|17 37.88 cM	protein tyrosine phosphatase, receptor type, M	protein-coding	Ptprm	protein tyrosine phosphatase, receptor type, M	O	receptor-type tyrosine-protein phosphatase mu|R-PTP-mu|protein-tyrosine phosphatase mu	20170312	Process,GO:0001937,negative regulation of endothelial cell proliferation;Function,GO:0004721,phosphoprotein phosphatase activity;Function,GO:0004725,protein tyrosine phosphatase activity;Function,GO:0005001,transmembrane receptor protein tyrosine phosphatase activity;Component,GO:0005737,cytoplasm;Component,GO:0005886,plasma membrane;Component,GO:0005911,cell-cell junction;Component,GO:0005913,ce…
ENSMUSG00000005583_Mef2c	17.18	40.995	-1.28302	7.16819e-11	8.11324e-09	36.72	39.32	45.3	42.64	14.21	16.75	20.86	16.9	protein_coding	10090	17260	Mef2c	-	5430401D19Rik|9930028G15Rik|AV011172|Mef2	MGI:MGI:99458|Ensembl:ENSMUSG00000005583|Vega:OTTMUSG00000044481	13	13 C3|13 43.68 cM	myocyte enhancer factor 2C	protein-coding	Mef2c	myocyte enhancer factor 2C	O	myocyte-specific enhancer factor 2C	20170312	Process,GO:0000122,negative regulation of transcription from RNA polymerase II promoter;Process,GO:0000122,negative regulation of transcription from RNA polymerase II promoter;Process,GO:0000165,MAPK cascade;Process,GO:0000165,MAPK cascade;Process,GO:0000165,MAPK cascade;Function,GO:0000977,RNA polymerase II regulatory region sequence-specific DNA binding;Function,GO:0000977,RNA polymerase II reg…
ENSMUSG00000098626_Gm27972	0	7.935	-6.0287	8.11014e-11	9.12341e-09	31.74	0	0	0	0	0	0	0	misc_RNA
ENSMUSG00000059058_Tma7-ps	10.715	0.4875	4.11692	8.22583e-11	9.19747e-09	0	0	0	1.95	14.2	28.66	0	0	processed_pseudogene	10090	100041098	Tma7-ps	-	Gm15431	MGI:MGI:3705453	1	1|1 H3	translational machinery associated 7 homolog (S. cerevisiae), pseudogene	protein-coding	Tma7-ps	translational machinery associated 7 homolog (S. cerevisiae), pseudogene	O	predicted gene, OTTMUSG00000021761	20170312	NA
ENSMUSG00000028833_Ncdn	33.5875	65.545	-0.996436	9.4678e-11	1.05224e-08	57.48	70.96	68.08	65.66	29.48	26.24	45.8	32.83	protein_coding	10090	26562	Ncdn	-	AU042419|MMS10-AE|Ms10ae|mKIAA0607|norbin	MGI:MGI:1347351|Ensembl:ENSMUSG00000028833|Vega:OTTMUSG00000009274	4	4|4 D2.2	neurochondrin	protein-coding	Ncdn	neurochondrin	O	neurochondrin|M-Sema F-associating protein of 75 kDa|minisatellite 10ae detected by probe MMS10|neurochondrin-1|neurochondrin-2	20170312	Function,GO:0005515,protein binding;Component,GO:0005737,cytoplasm;Component,GO:0005829,cytosol;Component,GO:0016020,membrane;Component,GO:0030425,dendrite;Process,GO:0031175,neuron projection development;Component,GO:0042995,cell projection;Component,GO:0043005,neuron projection;Component,GO:0043025,neuronal cell body;Process,GO:0045453,bone resorption;Process,GO:0048168,regulation of neuronal s…
ENSMUSG00000093933_Gm25526	0	7.8225	-6.00972	1.07529e-10	1.18791e-08	0	0	0	31.29	0	0	0	0	snoRNA
ENSMUSG00000087819_Gm25117	8.07	0	6.02206	1.13647e-10	1.24802e-08	0	0	0	0	0	32.28	0	0	snoRNA
ENSMUSG00000065287_Gm24451	0	7.8	-6.00062	1.20213e-10	1.31231e-08	0	0	31.2	0	0	0	0	0	snoRNA
ENSMUSG00000044361_BC024139	8.1675	26.135	-1.69719	1.28634e-10	1.39598e-08	26.62	26.7	26.44	24.78	7.18	7.16	10.49	7.84	protein_coding	10090	271278	BC024139	-	6230424I18Rik	MGI:MGI:2442591|Ensembl:ENSMUSG00000044361|Vega:OTTMUSG00000033645	15	15|15 D3	cDNA sequence BC024139	protein-coding	BC024139	cDNA sequence BC024139	O	uncharacterized protein LOC271278	20170312	Function,GO:0003674,molecular_function;Component,GO:0005575,cellular_component;Process,GO:0008150,biological_process
ENSMUSG00000046922_Gpr6	0.675	10.2475	-3.72826	1.35525e-10	1.46217e-08	8.94	8.63	12.66	10.76	0.29	0.61	1.28	0.52	protein_coding	10090	140741	Gpr6	-	AI852874|Gm233	MGI:MGI:2155249|Ensembl:ENSMUSG00000046922|Vega:OTTMUSG00000063438	10	10 B1|10 22.08 cM	G protein-coupled receptor 6	protein-coding	Gpr6	G protein-coupled receptor 6	O	G-protein coupled receptor 6|sphingosine 1-phosphate receptor GPR6	20170312	Process,GO:0003376,sphingosine-1-phosphate signaling pathway;Function,GO:0004871,signal transducer activity;Function,GO:0004930,G-protein coupled receptor activity;Component,GO:0005886,plasma membrane;Process,GO:0007165,signal transduction;Process,GO:0007186,G-protein coupled receptor signaling pathway;Process,GO:0007204,positive regulation of cytosolic calcium ion concentration;Component,GO:0016…
ENSMUSG00000021478_Drd1	0.86	10.805	-3.50419	1.45815e-10	1.56404e-08	9.85	11.2	11.31	10.86	0.6	1.35	0.9	0.59	protein_coding	10090	13488	Drd1	-	C030036C15Rik|Drd-1|Drd1a|Gpcr15	MGI:MGI:99578|Ensembl:ENSMUSG00000021478	13	13 B1|13 28.4 cM	dopamine receptor D1	protein-coding	Drd1	dopamine receptor D1	O	D(1A) dopamine receptor|D1 receptor|D1A dopamine receptor|G protein-coupled receptor DRD1|dopamine D1 receptor|dopamine receptor D1A	20170314	Function,GO:0001588,dopamine neurotransmitter receptor activity, coupled via Gs;Function,GO:0001588,dopamine neurotransmitter receptor activity, coupled via Gs;Function,GO:0001588,dopamine neurotransmitter receptor activity, coupled via Gs;Process,GO:0001659,temperature homeostasis;Process,GO:0001661,conditioned taste aversion;Process,GO:0001662,behavioral fear response;Process,GO:0001963,synapti…
ENSMUSG00000071984_Fndc1	3.445	17.1125	-2.30537	1.54164e-10	1.64403e-08	18.18	16.38	16.44	17.45	2.47	4.36	4.77	2.18	protein_coding	10090	68655	Fndc1	-	1110027O12Rik|1110051A18Rik|mKIAA1866	MGI:MGI:1915905|Ensembl:ENSMUSG00000071984|Vega:OTTMUSG00000035277	17	17|17 A1	fibronectin type III domain containing 1	protein-coding	Fndc1	fibronectin type III domain containing 1	O	fibronectin type III domain-containing protein 1	20170312	Process,GO:0001934,positive regulation of protein phosphorylation;Function,GO:0003674,molecular_function;Component,GO:0005737,cytoplasm;Component,GO:0005886,plasma membrane;Component,GO:0005911,cell-cell junction;Process,GO:0010666,positive regulation of cardiac muscle cell apoptotic process;Component,GO:0031966,mitochondrial membrane;Process,GO:0051223,regulation of protein transport;Process,GO:…
ENSMUSG00000075391_Gm13443	9.8025	0.3475	4.36192	2.09167e-10	2.21777e-08	0.54	0	0.58	0.27	0.71	0.88	16.38	21.24	processed_pseudogene	10090	654354	Gm13443	-	-	MGI:MGI:3649615	2	2|2 B	glyoxalase 1 pseudogene	pseudo	Gm13443	predicted gene 13443	O	-	20170312	NA
ENSMUSG00000027347_Rasgrp1	1.73	13.0275	-2.85907	2.22309e-10	2.34364e-08	12.18	13.39	13.79	12.75	1.24	1.27	3.16	1.25	protein_coding	10090	19419	Rasgrp1	-	Rasgrp	MGI:MGI:1314635|Ensembl:ENSMUSG00000027347|Vega:OTTMUSG00000015228	2	2 E5|2 59.19 cM	RAS guanyl releasing protein 1	protein-coding	Rasgrp1	RAS guanyl releasing protein 1	O	RAS guanyl-releasing protein 1|calDAG-GEFII|calcium and DAG-regulated guanine nucleotide exchange factor II	20170312	Function,GO:0001786,phosphatidylserine binding;Process,GO:0001816,cytokine production;Process,GO:0001934,positive regulation of protein phosphorylation;Process,GO:0002437,inflammatory response to antigenic stimulus;Function,GO:0005085,guanyl-nucleotide exchange factor activity;Function,GO:0005088,Ras guanyl-nucleotide exchange factor activity;Function,GO:0005509,calcium ion binding;Component,GO:0…
ENSMUSG00000031391_L1cam	117.677	193.762	-0.753299	2.5889e-10	2.71379e-08	191.04	194.26	195.91	193.84	107.27	113.9	133.89	115.65	protein_coding	10090	16728	L1cam	-	CD171|L1|N-CAM-L1|NCAM-L1	MGI:MGI:96721|Ensembl:ENSMUSG00000031391|Vega:OTTMUSG00000016517	X	X A7.3|X 37.43 cM	L1 cell adhesion molecule	protein-coding	L1cam	L1 cell adhesion molecule	O	neural cell adhesion molecule L1	20170314	Function,GO:0005178,integrin binding;Function,GO:0005515,protein binding;Component,GO:0005768,endosome;Component,GO:0005886,plasma membrane;Component,GO:0005925,focal adhesion;Process,GO:0007155,cell adhesion;Process,GO:0007156,homophilic cell adhesion via plasma membrane adhesion molecules;Process,GO:0007157,heterophilic cell-cell adhesion via plasma membrane cell adhesion molecules;Process,GO:0…
ENSMUSG00000042671_Rgs8	14.5925	36.105	-1.33399	2.83831e-10	2.95842e-08	35.47	36.69	39.93	32.33	14.46	13.29	16.07	14.55	protein_coding	10090	67792	Rgs8	-	6530413N01Rik	MGI:MGI:108408|Ensembl:ENSMUSG00000042671|Vega:OTTMUSG00000021608	1	1 G3|1 65.41 cM	regulator of G-protein signaling 8	protein-coding	Rgs8	regulator of G-protein signaling 8	O	regulator of G-protein signaling 8	20170312	Function,GO:0001965,G-protein alpha-subunit binding;Function,GO:0005096,GTPase activator activity;Function,GO:0005096,GTPase activator activity;Component,GO:0005634,nucleus;Component,GO:0005737,cytoplasm;Component,GO:0005886,plasma membrane;Process,GO:0007186,G-protein coupled receptor signaling pathway;Process,GO:0007213,G-protein coupled acetylcholine receptor signaling pathway;Process,GO:00099…
ENSMUSG00000040867_Begain	31.7475	61.3175	-0.981391	3.04609e-10	3.15715e-08	61.51	61.96	62.74	59.06	30.25	25.82	39.57	31.35	protein_coding	10090	380785	Begain	-	BM948371|Gm897	MGI:MGI:3044626|Ensembl:ENSMUSG00000040867|Vega:OTTMUSG00000047121	12	12|12 F1	brain-enriched guanylate kinase-associated	protein-coding	Begain	brain-enriched guanylate kinase-associated	O	brain-enriched guanylate kinase-associated protein|brain-enriched guanylate kinase-associated; brain-enriched guanylate kinase-associated protein	20170312	Function,GO:0003674,molecular_function;Component,GO:0005737,cytoplasm;Process,GO:0008150,biological_process;Component,GO:0016020,membrane;Component,GO:0030425,dendrite;Component,GO:0043025,neuronal cell body
ENSMUSG00000024112_Cacna1h	46.39	83.9975	-0.889124	3.19084e-10	3.27043e-08	78.61	86.34	86.52	84.52	41.02	47.94	53.69	42.91	protein_coding	10090	58226	Cacna1h	-	Cav3.2|MNCb-1209|alpha13.2	MGI:MGI:1928842|Ensembl:ENSMUSG00000024112|Vega:OTTMUSG00000034314	17	17 A3.3|17 12.53 cM	calcium channel, voltage-dependent, T type, alpha 1H subunit	protein-coding	Cacna1h	calcium channel, voltage-dependent, T type, alpha 1H subunit	O	voltage-dependent T-type calcium channel subunit alpha-1H|T-type Cav3.2|calcium channel alpha13.2 subunit|low-voltage-activated calcium channel alpha13.2 subunit|voltage-gated calcium channel subunit alpha Cav3.2	20170312	Function,GO:0005216,ion channel activity;Function,GO:0005244,voltage-gated ion channel activity;Function,GO:0005245,voltage-gated calcium channel activity;Function,GO:0005248,voltage-gated sodium channel activity;Function,GO:0005262,calcium channel activity;Function,GO:0005515,protein binding;Component,GO:0005634,nucleus;Component,GO:0005737,cytoplasm;Component,GO:0005891,voltage-gated calcium ch…
ENSMUSG00000065862_Gm24029	0	7.4175	-5.93225	3.1741e-10	3.27043e-08	0	0	11.81	17.86	0	0	0	0	snoRNA
ENSMUSG00000064634_Gm22620	0	7.405	-5.92694	3.37583e-10	3.44092e-08	0	0	29.62	0	0	0	0	0	snoRNA
ENSMUSG00000105109_Gm44297	0	7.3725	-5.92355	3.57277e-10	3.62165e-08	0	29.49	0	0	0	0	0	0	miRNA
ENSMUSG00000020607_Fam84a	28.9325	57.495	-1.02211	4.33695e-10	4.35098e-08	64.52	59.81	50.25	55.4	26.55	31.2	30.32	27.66	protein_coding	10090	105005	Fam84a	-	2310003N02Rik|4731402F03Rik|AW125753|Nse1	MGI:MGI:2145011|Ensembl:ENSMUSG00000020607	12	12|12 A1.1	family with sequence similarity 84, member A	protein-coding	Fam84a	family with sequence similarity 84, member A	O	protein FAM84A	20170312	Function,GO:0003674,molecular_function;Component,GO:0005575,cellular_component;Process,GO:0008150,biological_process
ENSMUSG00000069919_Hba-a1	952.985	480.54	0.950952	4.33942e-10	4.35098e-08	488.93	452.92	485.14	495.17	994.1	741.9	1009.69	1066.25	protein_coding	10090	15122	Hba-a1	-	Hba|Hba1|Hbat1	MGI:MGI:96015|Ensembl:ENSMUSG00000069919|Vega:OTTMUSG00000005377	11	11 A4|11 18.86 cM	hemoglobin alpha, adult chain 1	protein-coding	Hba-a1	hemoglobin alpha, adult chain 1	O	hemoglobin subunit alpha|alpha 1 globin|alpha globin 1|alpha-globin|haemaglobin alpha 1|hemoglobin alpha chain	20170312	Process,GO:0001701,in utero embryonic development;Function,GO:0004601,peroxidase activity;Component,GO:0005833,hemoglobin complex;Component,GO:0016020,membrane;Function,GO:0019825,oxygen binding;Function,GO:0020037,heme binding;Component,GO:0022627,cytosolic small ribosomal subunit;Function,GO:0031720,haptoglobin binding;Component,GO:0031838,haptoglobin-hemoglobin complex;Process,GO:0035634,respo…
ENSMUSG00000092705_Gm24513	7.485	0	5.91079	5.26381e-10	5.2493e-08	0	0	0	0	0	0	29.94	0	miRNA
ENSMUSG00000022892_App	91.825	152.398	-0.764821	5.37167e-10	5.32806e-08	145.4	150.71	153.94	159.54	90.45	83.38	104.13	89.34	protein_coding	10090	11820	App	-	Abeta|Abpp|Adap|Ag|Cvap|E030013M08Rik|betaApp	MGI:MGI:88059|Ensembl:ENSMUSG00000022892	16	16 C3.3|16 46.92 cM	amyloid beta (A4) precursor protein	protein-coding	App	amyloid beta (A4) precursor protein	O	amyloid beta A4 protein|alzheimer disease amyloid A4 protein homolog|amyloid precursor protein|amyloidogenic glycoprotein|appican|beta-amyloid precursor protein|protease nexin II	20170312	Process,GO:0001934,positive regulation of protein phosphorylation;Process,GO:0001967,suckling behavior;Function,GO:0003677,DNA binding;Function,GO:0004867,serine-type endopeptidase inhibitor activity;Function,GO:0005102,receptor binding;Function,GO:0005515,protein binding;Component,GO:0005615,extracellular space;Component,GO:0005641,nuclear envelope lumen;Component,GO:0005737,cytoplasm;Component,…
ENSMUSG00000041911_Dlx1	423.47	210.192	0.974137	5.60721e-10	5.53194e-08	218.41	163.68	214.31	244.37	463.14	385.29	381.79	463.66	protein_coding	10090	13390	Dlx1	-	Dlx|Dlx-1	MGI:MGI:94901|Ensembl:ENSMUSG00000041911|Vega:OTTMUSG00000013200	2	2 C2|2 42.61 cM	distal-less homeobox 1	protein-coding	Dlx1	distal-less homeobox 1	O	homeobox protein DLX-1|DII B	20170312	Process,GO:0000122,negative regulation of transcription from RNA polymerase II promoter;Function,GO:0000977,RNA polymerase II regulatory region sequence-specific DNA binding;Function,GO:0003677,DNA binding;Function,GO:0003682,chromatin binding;Function,GO:0005515,protein binding;Component,GO:0005634,nucleus;Process,GO:0006355,regulation of transcription, DNA-templated;Process,GO:0006357,regulatio…
ENSMUSG00000069083_Gm10259	6.9625	0	5.80841	7.2773e-10	7.14144e-08	0	0	0	0	7.86	5.58	6.52	7.89	processed_pseudogene	10090	100039592	Gm10259	-	-	MGI:MGI:3704211	3	3|3 A3	karyopherin (importin) alpha 2 pseudogene	pseudo	Gm10259	predicted pseudogene 10259	O	-	20170312	NA
ENSMUSG00000040009_Gnaz	15.795	37.25	-1.26559	7.81059e-10	7.62421e-08	32.15	39	42.47	35.38	12.44	13.17	21.97	15.6	protein_coding	10090	14687	Gnaz	-	AI847979|Gz	MGI:MGI:95780|Ensembl:ENSMUSG00000040009|Vega:OTTMUSG00000033002	10	10 C1|10 38.48 cM	guanine nucleotide binding protein, alpha z subunit	protein-coding	Gnaz	guanine nucleotide binding protein, alpha z subunit	O	guanine nucleotide-binding protein G(z) subunit alpha|g(x) alpha chain|gz-alpha	20170312	Function,GO:0000166,nucleotide binding;Function,GO:0001664,G-protein coupled receptor binding;Function,GO:0003924,GTPase activity;Function,GO:0004871,signal transducer activity;Function,GO:0005525,GTP binding;Component,GO:0005829,cytosol;Component,GO:0005834,heterotrimeric G-protein complex;Component,GO:0005886,plasma membrane;Process,GO:0007165,signal transduction;Process,GO:0007186,G-protein co…
ENSMUSG00000032698_Lmo2	6.4325	22.05	-1.79184	8.1273e-10	7.89161e-08	21.35	21.95	23.54	21.36	6.18	6.19	7.65	5.71	protein_coding	10090	16909	Lmo2	-	Rbtn-2|Rbtn2|Rhom-2|Ttg2	MGI:MGI:102811|Ensembl:ENSMUSG00000032698|Vega:OTTMUSG00000014900	2	2 E2|2 54.46 cM	LIM domain only 2	protein-coding	Lmo2	LIM domain only 2	O	rhombotin-2|LIM domain only protein 2|LIM only 2|LMO-2|T-cell translocation protein 2|cysteine-rich protein TTG-2	20170312	Function,GO:0000977,RNA polymerase II regulatory region sequence-specific DNA binding;Function,GO:0000981,RNA polymerase II transcription factor activity, sequence-specific DNA binding;Function,GO:0001102,RNA polymerase II activating transcription factor binding;Function,GO:0001190,transcriptional activator activity, RNA polymerase II transcription factor binding;Function,GO:0001228,transcription…
ENSMUSG00000059146_Ntrk3	11.4575	30.4775	-1.43599	8.49052e-10	8.20113e-08	32.95	30.55	29.27	29.14	10.99	12.31	12.19	10.34	protein_coding	10090	414121	E430016F16Rik	-	-	MGI:MGI:3041232|Ensembl:ENSMUSG00000059146	7	7|7 D2	RIKEN cDNA E430016F16 gene	ncRNA	E430016F16Rik	RIKEN cDNA E430016F16 gene	O	-	20170312	NA
ENSMUSG00000064837_Snora75	0	7.025	-5.85698	8.69633e-10	8.31672e-08	0	0	0	28.1	0	0	0	0	snoRNA	10090	100303740	Snora75	-	MBI-55	MGI:MGI:3819511|Ensembl:ENSMUSG00000064837	1	1|1 C5	small nucleolar RNA, H/ACA box 75	snoRNA	Snora75	small nucleolar RNA, H/ACA box 75	O	-	20170312	Function,GO:0003674,molecular_function;Component,GO:0005575,cellular_component;Process,GO:0008150,biological_process
ENSMUSG00000103160_C130012C08Rik	14.105	2.2075	2.57552	8.70034e-10	8.31672e-08	1.57	1.74	3.16	2.36	14.76	11.4	14.78	15.48	TEC	10090	105545	C130012C08Rik	-	AI645472	MGI:MGI:2145684	14	-	RIKEN cDNA C130012C08 gene	protein-coding	C130012C08Rik	RIKEN cDNA C130012C08 gene	O	uncharacterized protein LOC105545	20170312	NA
ENSMUSG00000025092_Hspa12a	6.18	21.555	-1.8159	8.74811e-10	8.31927e-08	21.58	24.15	20.36	20.13	5.24	6.31	7.65	5.52	protein_coding	10090	73442	Hspa12a	-	1700063D12Rik|AI118035|AI840429|AW048913|AW556406|D5Mgi40|Gm19925|mKIAA0417	MGI:MGI:1920692|Ensembl:ENSMUSG00000025092	19	19|19 D2	heat shock protein 12A	protein-coding	Hspa12a	heat shock protein 12A	O	heat shock 70 kDa protein 12A|heat shock 70kDa protein 12A	20170312	Function,GO:0000166,nucleotide binding;Function,GO:0003674,molecular_function;Function,GO:0005524,ATP binding;Process,GO:0008150,biological_process;Component,GO:0070062,extracellular exosome
ENSMUSG00000022208_Jph4	67.33	117.998	-0.843013	1.01567e-09	9.60924e-08	116.27	126.48	112.85	116.39	61.55	58.69	86.37	62.71	protein_coding	10090	319984	Jph4	-	9330157P13Rik|JP-4|JPHL1	MGI:MGI:2443113|Ensembl:ENSMUSG00000022208|Vega:OTTMUSG00000027953	14	14|14 C3	junctophilin 4	protein-coding	Jph4	junctophilin 4	O	junctophilin-4|junctophilin-like 1 protein	20170312	Process,GO:0001817,regulation of cytokine production;Function,GO:0003674,molecular_function;Component,GO:0005783,endoplasmic reticulum;Component,GO:0005790,smooth endoplasmic reticulum;Component,GO:0005886,plasma membrane;Process,GO:0007612,learning;Component,GO:0016020,membrane;Component,GO:0016021,integral component of membrane;Component,GO:0030314,junctional membrane complex;Component,GO:00431…
ENSMUSG00000064513_Snora9	7.2	0	5.85989	1.04101e-09	9.79877e-08	0	0	0	0	0	28.8	0	0	snoRNA
ENSMUSG00000064899_Snord118	7.175	0	5.85495	1.10917e-09	1.03349e-07	0	0	0	0	0	28.7	0	0	snoRNA	10090	100216530	Snord118	-	MBI-34	MGI:MGI:3819519|Ensembl:ENSMUSG00000064899	11	11 B3|11	small nucleolar RNA, C/D box 118	snoRNA	Snord118	small nucleolar RNA, C/D box 118	O	5.4S snRNA	20170312	Function,GO:0003674,molecular_function;Component,GO:0005575,cellular_component;Process,GO:0008150,biological_process
ENSMUSG00000065304_Gm23245	7.175	0	5.85495	1.10917e-09	1.03349e-07	0	0	0	0	0	28.7	0	0	snoRNA
ENSMUSG00000031144_Syp	49.985	89.6825	-0.876018	1.23153e-09	1.14174e-07	87.38	94.56	89.02	87.77	40.91	49.73	66.26	43.04	protein_coding	10090	20977	Syp	-	A230093K24Rik|AI848995|Syn|p38	MGI:MGI:98467|Ensembl:ENSMUSG00000031144|Vega:OTTMUSG00000017756	X	X A1.1|X 3.44 cM	synaptophysin	protein-coding	Syp	synaptophysin	O	synaptophysin|BM89 antigen|Syp I|major synaptic vesicle protein p38	20170312	Function,GO:0005215,transporter activity;Function,GO:0005515,protein binding;Process,GO:0006810,transport;Process,GO:0006897,endocytosis;Process,GO:0006897,endocytosis;Process,GO:0007268,chemical synaptic transmission;Component,GO:0008021,synaptic vesicle;Component,GO:0008021,synaptic vesicle;Function,GO:0015485,cholesterol binding;Component,GO:0016020,membrane;Component,GO:0016021,integral compo…
ENSMUSG00000041959_S100a10	13.125	32.9775	-1.35528	1.23938e-09	1.14327e-07	35.22	34.67	31.63	30.39	13.28	11.72	11.55	15.95	protein_coding	10090	20194	S100a10	-	42C|AA409961|AL024248|CAL12|CLP11|Cal1l|p10|p11	MGI:MGI:1339468|Ensembl:ENSMUSG00000041959|Vega:OTTMUSG00000022124	3	3 F2.1|3 40.51 cM	S100 calcium binding protein A10 (calpactin)	protein-coding	S100a10	S100 calcium binding protein A10 (calpactin)	O	protein S100-A10|S100 calcium binding protein A10 (calgizzarin)|S100 calcium-binding protein A10|calcium binding protein A11 (calgizzarin)|calpactin I light chain|calpactin-1 light chain|cellular ligand of annexin II	20170312	Process,GO:0001765,membrane raft assembly;Function,GO:0005509,calcium ion binding;Function,GO:0005515,protein binding;Component,GO:0005783,endoplasmic reticulum;Process,GO:0006900,membrane budding;Component,GO:0019897,extrinsic component of plasma membrane;Function,GO:0042803,protein homodimerization activity;Process,GO:0043547,positive regulation of GTPase activity;Function,GO:0044325,ion channe…
ENSMUSG00000058297_Spock2	45.8775	81.6	-0.863503	1.55759e-09	1.42965e-07	76.35	86.13	82.83	81.09	39.01	42.44	58.94	43.12	protein_coding	10090	94214	Spock2	-	AA407235|Gcap26|mKIAA0275	MGI:MGI:1891351|Ensembl:ENSMUSG00000058297|Vega:OTTMUSG00000029785	10	10|10 B4	sparc/osteonectin, cwcv and kazal-like domains proteoglycan 2	protein-coding	Spock2	sparc/osteonectin, cwcv and kazal-like domains proteoglycan 2	O	testican-2|granule cell antiserum positive 26	20170312	Function,GO:0005509,calcium ion binding;Function,GO:0005509,calcium ion binding;Function,GO:0005539,glycosaminoglycan binding;Component,GO:0005576,extracellular region;Component,GO:0005578,proteinaceous extracellular matrix;Process,GO:0007165,signal transduction;Process,GO:0010811,positive regulation of cell-substrate adhesion;Process,GO:0019800,peptide cross-linking via chondroitin 4-sulfate gly…
ENSMUSG00000036578_Fxyd7	13.2825	33.12	-1.34439	1.91376e-09	1.74787e-07	29.66	33.18	37.39	32.25	11.08	10.98	20.58	10.49	protein_coding	10090	57780	Fxyd7	-	1110035I01Rik	MGI:MGI:1889006|Ensembl:ENSMUSG00000036578|Vega:OTTMUSG00000058037	7	7|7 B1	FXYD domain-containing ion transport regulator 7	protein-coding	Fxyd7	FXYD domain-containing ion transport regulator 7	O	FXYD domain-containing ion transport regulator 7	20170312	Function,GO:0005216,ion channel activity;Component,GO:0005887,integral component of plasma membrane;Process,GO:0006810,transport;Process,GO:0006811,ion transport;Component,GO:0016020,membrane;Component,GO:0016021,integral component of membrane;Function,GO:0017080,sodium channel regulator activity;Process,GO:0043269,regulation of ion transport;Function,GO:0051117,ATPase binding;Process,GO:2000649,…
ENSMUSG00000032172_Olfm2	42.8175	77.3925	-0.886431	1.95734e-09	1.77887e-07	72.7	81.06	81.51	74.3	35.66	40.75	56.07	38.79	protein_coding	10090	244723	Olfm2	-	A030009A06Rik	MGI:MGI:3045350|Ensembl:ENSMUSG00000032172|Vega:OTTMUSG00000062980	9	9|9 A3	olfactomedin 2	protein-coding	Olfm2	olfactomedin 2	O	noelin-2	20170312	Function,GO:0005515,protein binding;Component,GO:0005576,extracellular region;Component,GO:0005634,nucleus;Component,GO:0005654,nucleoplasm;Component,GO:0005737,cytoplasm;Process,GO:0007601,visual perception;Process,GO:0007626,locomotory behavior;Process,GO:0009306,protein secretion;Component,GO:0016020,membrane;Component,GO:0030054,cell junction;Component,GO:0032281,AMPA glutamate receptor compl…
ENSMUSG00000006219_Fblim1	8.2075	24.64	-1.60568	1.96751e-09	1.77934e-07	24.22	25.86	25.43	23.05	7.13	7.1	10.52	8.08	protein_coding	10090	74202	Fblim1	-	2410043F08Rik|Cal|Fblp1|Gt10|migfilin|migfilin(s)	MGI:MGI:1921452|Ensembl:ENSMUSG00000006219|Vega:OTTMUSG00000010344	4	4|4 D3	filamin binding LIM protein 1	protein-coding	Fblim1	filamin binding LIM protein 1	O	filamin-binding LIM protein 1|CSX-associated LIM|FBLP-1	20170312	Component,GO:0001650,fibrillar center;Component,GO:0001725,stress fiber;Component,GO:0005737,cytoplasm;Component,GO:0005856,cytoskeleton;Component,GO:0005925,focal adhesion;Process,GO:0007155,cell adhesion;Function,GO:0008270,zinc ion binding;Process,GO:0008360,regulation of cell shape;Process,GO:0016337,single organismal cell-cell adhesion;Component,GO:0030054,cell junction;Function,GO:0031005,f…
ENSMUSG00000032036_Kirrel3	14.0775	34.0125	-1.29955	2.07318e-09	1.86576e-07	30.42	36.94	34.69	34	10.66	11.36	19.78	14.51	protein_coding	10090	67703	Kirrel3	-	1500010O20Rik|2900036G11Rik|NEPH2|SST4|mKIAA1867	MGI:MGI:1914953|Ensembl:ENSMUSG00000032036|Vega:OTTMUSG00000016800	9	9|9 A4	kin of IRRE like 3 (Drosophila)	protein-coding	Kirrel3	kin of IRRE like 3 (Drosophila)	O	kin of IRRE-like protein 3|X kin of IRRE like 3|kin of irregular chiasm-like protein 3|membrane protein mKirre|nephrin-like protein 2	20170312	Process,GO:0001764,neuron migration;Process,GO:0002121,inter-male aggressive behavior;Function,GO:0005515,protein binding;Component,GO:0005576,extracellular region;Component,GO:0005886,plasma membrane;Process,GO:0007155,cell adhesion;Process,GO:0007156,homophilic cell adhesion via plasma membrane adhesion molecules;Process,GO:0007416,synapse assembly;Component,GO:0016020,membrane;Component,GO:001…
ENSMUSG00000065637_Gm26397	0	6.69	-5.78766	2.08603e-09	1.86821e-07	0	0	0	26.76	0	0	0	0	snoRNA
ENSMUSG00000025468_Caly	26.0475	56.555	-1.14896	2.23616e-09	1.99299e-07	51.76	66.01	58.37	50.08	15.94	21.91	43.94	22.4	protein_coding	10090	68566	Caly	-	0710001P07Rik|1110004A22Rik|Calcyon|Drd1ip	MGI:MGI:1915816|Ensembl:ENSMUSG00000025468|Vega:OTTMUSG00000060573	7	7|7 F4	calcyon neuron-specific vesicular protein	protein-coding	Caly	calcyon neuron-specific vesicular protein	O	neuron-specific vesicular protein calcyon|calcyon; D1 dopamine receptor-interacting protein|dopamine receptor D1 interacting protein	20170312	Component,GO:0005768,endosome;Component,GO:0005886,plasma membrane;Component,GO:0005887,integral component of plasma membrane;Process,GO:0006897,endocytosis;Process,GO:0007212,dopamine receptor signaling pathway;Component,GO:0016020,membrane;Component,GO:0016021,integral component of membrane;Process,GO:0016197,endosomal transport;Component,GO:0031410,cytoplasmic vesicle;Function,GO:0032051,clath…
ENSMUSG00000111482_RP24-247B20	10.26	0.92	3.28065	2.33017e-09	2.06679e-07	0.52	1.56	0.7	0.9	10.33	9.33	9.84	11.54	lincRNA
ENSMUSG00000044167_Foxo1	2.1275	12.97	-2.57284	2.35807e-09	2.08153e-07	13.28	12.19	13.56	12.85	1.97	2.08	2.44	2.02	protein_coding	10090	56458	Foxo1	-	AI876417|Afxh|FKHR|Fkhr1|Foxo1a	MGI:MGI:1890077|Ensembl:ENSMUSG00000044167|Vega:OTTMUSG00000021250	3	3 C|3 23.19 cM	forkhead box O1	protein-coding	Foxo1	forkhead box O1	O	forkhead box protein O1|forkhead box O1a|forkhead box protein O1A|forkhead in rhabdomyosarcoma|forkhead protein 1	20170312	Function,GO:0000989,transcription factor activity, transcription factor binding;Function,GO:0001078,transcriptional repressor activity, RNA polymerase II core promoter proximal region sequence-specific binding;Function,GO:0001223,transcription coactivator binding;Function,GO:0001227,transcriptional repressor activity, RNA polymerase II transcription regulatory region sequence-specific binding;Pro…
ENSMUSG00000078453_Abracl	111.688	53.7975	1.0164	2.82056e-09	2.47793e-07	54.33	45.13	56.36	59.37	142.81	96.55	83.7	123.69	protein_coding	10090	73112	Abracl	-	1700028I04Rik|3110003A17Rik	MGI:MGI:1920362|Ensembl:ENSMUSG00000078453	10	10|10 A3	ABRA C-terminal like	protein-coding	Abracl	ABRA C-terminal like	O	costars family protein ABRACL|ABRA C-terminal-like protein	20170312	Function,GO:0003674,molecular_function;Component,GO:0005575,cellular_component;Process,GO:0008150,biological_process
ENSMUSG00000001403_Ube2c	61.0675	30.1725	0.979395	2.84985e-09	2.48004e-07	34.66	20.31	31.42	34.3	70.82	51.1	53.34	69.01	protein_coding	10090	68612	Ube2c	-	1110015A16Rik|D2Ertd695e	MGI:MGI:1915862|Ensembl:ENSMUSG00000001403|Vega:OTTMUSG00000001153	2	2 H3|2 85.27 cM	ubiquitin-conjugating enzyme E2C	protein-coding	Ube2c	ubiquitin-conjugating enzyme E2C	O	ubiquitin-conjugating enzyme E2 C|(E3-independent) E2 ubiquitin-conjugating enzyme C|E2 ubiquitin-conjugating enzyme C|ubcH10|ubiquitin carrier protein C|ubiquitin-protein ligase C	20170312	Function,GO:0000166,nucleotide binding;Process,GO:0000209,protein polyubiquitination;Function,GO:0004842,ubiquitin-protein transferase activity;Function,GO:0004842,ubiquitin-protein transferase activity;Function,GO:0005524,ATP binding;Component,GO:0005634,nucleus;Component,GO:0005680,anaphase-promoting complex;Component,GO:0005737,cytoplasm;Component,GO:0005829,cytosol;Component,GO:0005886,plasma…
ENSMUSG00000048216_Gpr85	16.34	37.155	-1.21336	2.84359e-09	2.48004e-07	36.12	41.82	34.18	36.5	15.03	17.03	17.85	15.45	protein_coding	10090	64450	Gpr85	-	2900026B03Rik	MGI:MGI:1927851|Ensembl:ENSMUSG00000048216|Vega:OTTMUSG00000022773	6	6|6 A1	G protein-coupled receptor 85	protein-coding	Gpr85	G protein-coupled receptor 85	O	probable G-protein coupled receptor 85|super conserved receptor expressed in brain 2	20170312	Function,GO:0004871,signal transducer activity;Function,GO:0004930,G-protein coupled receptor activity;Function,GO:0005057,signal transducer activity, downstream of receptor;Component,GO:0005783,endoplasmic reticulum;Component,GO:0005886,plasma membrane;Component,GO:0005886,plasma membrane;Component,GO:0005887,integral component of plasma membrane;Process,GO:0007165,signal transduction;Process,GO…
ENSMUSG00000032735_Ablim3	13.365	32.835	-1.32315	3.05449e-09	2.64565e-07	30.47	35.07	32.21	33.59	10.28	11.42	19.64	12.12	protein_coding	10090	319713	Ablim3	-	AW990719|D930036B08Rik	MGI:MGI:2442582|Ensembl:ENSMUSG00000032735	18	18|18 E1	actin binding LIM protein family, member 3	protein-coding	Ablim3	actin binding LIM protein family, member 3	O	actin-binding LIM protein 3|abLIM-3	20170312	Component,GO:0001725,stress fiber;Function,GO:0003674,molecular_function;Function,GO:0003779,actin binding;Component,GO:0005737,cytoplasm;Process,GO:0006351,transcription, DNA-templated;Process,GO:0007010,cytoskeleton organization;Function,GO:0008270,zinc ion binding;Component,GO:0030027,lamellipodium;Process,GO:0030032,lamellipodium assembly;Process,GO:0030036,actin cytoskeleton organization;Pro…
ENSMUSG00000062184_Hs6st2	8.295	24.465	-1.58038	3.40946e-09	2.93931e-07	22.26	21.06	25.85	28.69	7.39	9.21	9.19	7.39	protein_coding	10090	50786	Hs6st2	-	6OST2	MGI:MGI:1354959|Ensembl:ENSMUSG00000062184|Vega:OTTMUSG00000017337	X	X|X A5	heparan sulfate 6-O-sulfotransferase 2	protein-coding	Hs6st2	heparan sulfate 6-O-sulfotransferase 2	O	heparan-sulfate 6-O-sulfotransferase 2	20170312	Component,GO:0005654,nucleoplasm;Function,GO:0008146,sulfotransferase activity;Process,GO:0015015,heparan sulfate proteoglycan biosynthetic process, enzymatic modification;Component,GO:0016020,membrane;Component,GO:0016021,integral component of membrane;Function,GO:0016740,transferase activity;Function,GO:0017095,heparan sulfate 6-O-sulfotransferase activity;Component,GO:0070062,extracellular exo…
ENSMUSG00000027500_Stmn2	221.96	362.592	-0.742116	3.72559e-09	3.19691e-07	376.12	358.41	375.05	340.79	202.41	207.13	261.05	217.25	protein_coding	10090	20257	Stmn2	-	AI159727|SCG10|Scgn10|Stmb2	MGI:MGI:98241|Ensembl:ENSMUSG00000027500|Vega:OTTMUSG00000051383	3	3 A1|3 2.15 cM	stathmin-like 2	protein-coding	Stmn2	stathmin-like 2	O	stathmin-2|superior cervical ganglion-10 protein|superiorcervical ganglia, neural specific 10	20170312	Function,GO:0005515,protein binding;Component,GO:0005737,cytoplasm;Component,GO:0005737,cytoplasm;Component,GO:0005768,endosome;Component,GO:0005794,Golgi apparatus;Process,GO:0007019,microtubule depolymerization;Process,GO:0007026,negative regulation of microtubule depolymerization;Process,GO:0010976,positive regulation of neuron projection development;Process,GO:0010977,negative regulation of n…
ENSMUSG00000094392_Gm3788	6.6875	0	5.75503	3.81457e-09	3.2581e-07	0	0	0	0	0	26.75	0	0	processed_pseudogene	10090	100042319	Gm3788	-	-	MGI:MGI:3781961	3	3 F1|3	thymosin, beta 10 pseudogene	pseudo	Gm3788	predicted gene 3788	O	-	20170312	NA
ENSMUSG00000029177_Cenpa	54.205	26.3725	1.0014	4.57018e-09	3.8855e-07	29.79	19.68	29.11	26.91	61.64	50.72	46.24	58.22	protein_coding	10090	12615	Cenpa	-	Cenp-A	MGI:MGI:88375|Ensembl:ENSMUSG00000029177|Vega:OTTMUSG00000022264	5	5 B1|5 16.76 cM	centromere protein A	protein-coding	Cenpa	centromere protein A	O	histone H3-like centromeric protein A|centromere autoantigen A|centrosomin A	20170312	Process,GO:0000132,establishment of mitotic spindle orientation;Process,GO:0000281,mitotic cytokinesis;Component,GO:0000775,chromosome, centromeric region;Component,GO:0000775,chromosome, centromeric region;Component,GO:0000776,kinetochore;Component,GO:0000778,condensed nuclear chromosome kinetochore;Component,GO:0000780,condensed nuclear chromosome, centromeric region;Component,GO:0000780,conden…
ENSMUSG00000022656_Nectin3	8.3675	24.345	-1.56096	5.1257e-09	4.33026e-07	25.92	24.36	23.7	23.4	8.4	8.57	9.66	6.84	protein_coding	10090	58998	Nectin3	-	2610301B19Rik|3000002N23Rik|4921513D19Rik|AA407785|AU016832|AW538082|CD113|Pvrl3	MGI:MGI:1930171|Ensembl:ENSMUSG00000022656|Vega:OTTMUSG00000014968	16	16|16 B5	nectin cell adhesion molecule 3	protein-coding	Nectin3	nectin cell adhesion molecule 3	O	nectin-3|poliovirus receptor-related 3|poliovirus receptor-related protein 3	20170312	Process,GO:0002089,lens morphogenesis in camera-type eye;Function,GO:0004872,receptor activity;Function,GO:0005102,receptor binding;Function,GO:0005515,protein binding;Component,GO:0005886,plasma membrane;Component,GO:0005887,integral component of plasma membrane;Component,GO:0005911,cell-cell junction;Component,GO:0005913,cell-cell adherens junction;Process,GO:0007155,cell adhesion;Process,GO:00…
ENSMUSG00000061911_Myt1l	54.31	92.7025	-0.804179	5.14026e-09	4.33026e-07	85.99	99.93	94.43	90.46	48.23	59.52	60.44	49.05	protein_coding	10090	17933	Myt1l	-	2900046C06Rik|2900093J19Rik|C630034G21Rik|Nztf1|Pmng1|Png-1|mKIAA1106	MGI:MGI:1100511|Ensembl:ENSMUSG00000061911	12	12 A2|12 11.86 cM	myelin transcription factor 1-like	protein-coding	Myt1l	myelin transcription factor 1-like	O	myelin transcription factor 1-like protein|NZF-1|myT1-L|neural zinc finger factor 1|neural zinc finger protein NZF-1|neural zinc finger transcription factor 1|postmeiotic neural gene 1|postmitotic neural gene 1 protein|zinc finger protein Png-1	20170312	Function,GO:0000977,RNA polymerase II regulatory region sequence-specific DNA binding;Function,GO:0001105,RNA polymerase II transcription coactivator activity;Function,GO:0001228,transcriptional activator activity, RNA polymerase II transcription regulatory region sequence-specific binding;Function,GO:0003677,DNA binding;Function,GO:0003700,transcription factor activity, sequence-specific DNA bin…
ENSMUSG00000038718_Pbx3	41.455	73.0325	-0.849567	5.29001e-09	4.43615e-07	78.13	68.81	74.92	70.27	41.43	42.16	38.06	44.17	protein_coding	10090	18516	Pbx3	-	-	MGI:MGI:97496|Ensembl:ENSMUSG00000038718|Vega:OTTMUSG00000011928	2	2 B|2 22.84 cM	pre B cell leukemia homeobox 3	protein-coding	Pbx3	pre B cell leukemia homeobox 3	O	pre-B-cell leukemia transcription factor 3|homeobox protein PBX3	20170312	Function,GO:0000980,RNA polymerase II distal enhancer sequence-specific DNA binding;Function,GO:0001205,transcriptional activator activity, RNA polymerase II distal enhancer sequence-specific binding;Process,GO:0002087,regulation of respiratory gaseous exchange by neurological system process;Function,GO:0003677,DNA binding;Function,GO:0003700,transcription factor activity, sequence-specific DNA b…
ENSMUSG00000041351_Rap1gap	55.0925	94.4425	-0.810784	5.3904e-09	4.49988e-07	87.15	92.8	102.72	95.1	51.24	45.62	67.85	55.66	protein_coding	10090	110351	Rap1gap	-	1300019I11Rik|2310004O14Rik|AI427470|ARPP-90|Gap|Rap1GAP1|Rap1ga1	MGI:MGI:109338|Ensembl:ENSMUSG00000041351|Vega:OTTMUSG00000009739	4	4 D3|4 70.02 cM	Rap1 GTPase-activating protein	protein-coding	Rap1gap	Rap1 GTPase-activating protein	O	rap1 GTPase-activating protein 1	20170312	Function,GO:0005096,GTPase activator activity;Function,GO:0005515,protein binding;Component,GO:0005769,early endosome;Component,GO:0005794,Golgi apparatus;Component,GO:0005829,cytosol;Component,GO:0016020,membrane;Function,GO:0017016,Ras GTPase binding;Process,GO:0022409,positive regulation of cell-cell adhesion;Component,GO:0030424,axon;Component,GO:0030425,dendrite;Function,GO:0030695,GTPase re…
ENSMUSG00000055407_Map6	45.175	78.8575	-0.836534	5.51864e-09	4.58619e-07	76.66	85.2	76.31	77.26	40.83	41.65	54.79	43.43	protein_coding	10090	17760	Map6	-	2810411E12Rik|Map-6|Mtap6|STOP	MGI:MGI:1201690|Ensembl:ENSMUSG00000055407|Vega:OTTMUSG00000031150	7	7|7 E1	microtubule-associated protein 6	protein-coding	Map6	microtubule-associated protein 6	O	microtubule-associated protein 6|stable tubule-only polypeptide	20170312	Process,GO:0000226,microtubule cytoskeleton organization;Function,GO:0005516,calmodulin binding;Component,GO:0005737,cytoplasm;Component,GO:0005794,Golgi apparatus;Component,GO:0005856,cytoskeleton;Component,GO:0005874,microtubule;Process,GO:0006810,transport;Function,GO:0008017,microtubule binding;Process,GO:0032418,lysosome localization;Component,GO:0048471,perinuclear region of cytoplasm;Proce…
ENSMUSG00000028785_Hpca	27.725	53.5575	-0.981163	5.98472e-09	4.95121e-07	46.42	60.7	57.73	49.38	25.62	24.36	34.79	26.13	protein_coding	10090	15444	Hpca	-	-	MGI:MGI:1336200|Ensembl:ENSMUSG00000028785|Vega:OTTMUSG00000009624	4	4|4 D2.2	hippocalcin	protein-coding	Hpca	hippocalcin	O	neuron-specific calcium-binding protein hippocalcin	20170312	Function,GO:0003779,actin binding;Function,GO:0005509,calcium ion binding;Function,GO:0005515,protein binding;Process,GO:0010518,positive regulation of phospholipase activity;Function,GO:0019900,kinase binding;Component,GO:0030424,axon;Process,GO:0031283,negative regulation of guanylate cyclase activity;Process,GO:0031584,activation of phospholipase D activity;Component,GO:0032590,dendrite membra…
ENSMUSG00000098051_Gm27032	67.4425	35.635	0.883383	6.43003e-09	5.29588e-07	37.95	30.13	37.93	36.53	73.61	57.04	69.03	70.09	lincRNA
ENSMUSG00000042429_Adora1	6.2525	20.59	-1.73372	6.51372e-09	5.34096e-07	21.25	21.92	20.74	18.45	4.46	6.56	8.99	5	protein_coding	10090	11539	Adora1	-	A1-AR|A1AR|A1R|AA1R|AI848715|BB176431|Ri	MGI:MGI:99401|Ensembl:ENSMUSG00000042429|Vega:OTTMUSG00000049675	1	1|1 E4	adenosine A1 receptor	protein-coding	Adora1	adenosine A1 receptor	O	adenosine receptor A1	20170312	Process,GO:0000186,activation of MAPKK activity;Function,GO:0001609,G-protein coupled adenosine receptor activity;Process,GO:0001659,temperature homeostasis;Function,GO:0001664,G-protein coupled receptor binding;Process,GO:0001666,response to hypoxia;Function,GO:0001883,purine nucleoside binding;Process,GO:0001973,adenosine receptor signaling pathway;Process,GO:0002087,regulation of respiratory g…
ENSMUSG00000064901_Snora21	6.485	0	5.70663	6.63268e-09	5.41444e-07	0	0	0	0	25.94	0	0	0	snoRNA	10090	100302498	Snora21	-	MBI-3	MGI:MGI:3819493|Ensembl:ENSMUSG00000064901	11	11|11 D	small nucleolar RNA, H/ACA box 21	snoRNA	Snora21	small nucleolar RNA, H/ACA box 21	O	-	20170312	Function,GO:0003674,molecular_function;Component,GO:0005575,cellular_component;Process,GO:0008150,biological_process
ENSMUSG00000018865_Sult4a1	23.7825	46.9525	-1.01199	8.44389e-09	6.86261e-07	44.65	48.97	48.98	45.21	20.55	21.46	31.68	21.44	protein_coding	10090	29859	Sult4a1	-	2400007A17Rik|AI853543|BR-STL-1|ST4A1|Sultx3	MGI:MGI:1888971|Ensembl:ENSMUSG00000018865	15	15|15 E2	sulfotransferase family 4A, member 1	protein-coding	Sult4a1	sulfotransferase family 4A, member 1	O	sulfotransferase 4A1|NST|brain sulfotransferase-like protein|mBR-STL|nervous system sulfotransferase|sulfotransferase-related protein	20170312	Component,GO:0005737,cytoplasm;Component,GO:0005737,cytoplasm;Process,GO:0006629,lipid metabolic process;Process,GO:0006790,sulfur compound metabolic process;Function,GO:0008146,sulfotransferase activity;Process,GO:0008202,steroid metabolic process;Function,GO:0016740,transferase activity;Function,GO:0042802,identical protein binding
ENSMUSG00000071265_1700086L19Rik	6.8375	21.3925	-1.66197	9.58808e-09	7.75835e-07	20.57	23.8	20.71	20.49	6.7	5.87	8.48	6.3	transcribed_unitary_pseudogene	10090	74284	1700086L19Rik	-	1700006L05Rik|AU016007	MGI:MGI:1921534|Ensembl:ENSMUSG00000071265	12	12|12 C3	RIKEN cDNA 1700086L19 gene	ncRNA	1700086L19Rik	RIKEN cDNA 1700086L19 gene	O	-	20170316	Function,GO:0003674,molecular_function;Component,GO:0005575,cellular_component;Process,GO:0008150,biological_process
ENSMUSG00000027400_Pdyn	1.995	12.045	-2.55455	9.63243e-09	7.76021e-07	11.25	14.63	11.09	11.21	1.3	2.44	2.83	1.41	protein_coding	10090	18610	Pdyn	-	Dyn	MGI:MGI:97535|Ensembl:ENSMUSG00000027400|Vega:OTTMUSG00000015494	2	2 F1|2 63.19 cM	prodynorphin	protein-coding	Pdyn	prodynorphin	O	proenkephalin-B|alpha-neoendorphin|beta-neoendorphin|beta-neoendorphin-dynorphin|big dynorphin|dynorphin A(1-13)|dynorphin A(1-17)|dynorphin A(1-8)|leu-enkephalin|leumorphin|preprodynorphin|rimorphin	20170312	Function,GO:0001515,opioid peptide activity;Function,GO:0005184,neuropeptide hormone activity;Function,GO:0005184,neuropeptide hormone activity;Component,GO:0005576,extracellular region;Component,GO:0005737,cytoplasm;Component,GO:0005886,plasma membrane;Component,GO:0005886,plasma membrane;Process,GO:0007218,neuropeptide signaling pathway;Process,GO:0007268,chemical synaptic transmission;Process,…
ENSMUSG00000024500_Ppp2r2b	23.8725	46.92	-1.00557	1.02126e-08	8.19184e-07	49.71	43.78	48.95	45.24	21.79	26.28	24.75	22.67	protein_coding	10090	72930	Ppp2r2b	-	2900026H06Rik|6330404L05Rik|E130009M08Rik|PP2A-PR55B|PR55-BETA|SCA12	MGI:MGI:1920180|Ensembl:ENSMUSG00000024500|Vega:OTTMUSG00000028098	18	18|18 B3	protein phosphatase 2, regulatory subunit B, beta	protein-coding	Ppp2r2b	protein phosphatase 2, regulatory subunit B, beta	O	serine/threonine-protein phosphatase 2A 55 kDa regulatory subunit B beta isoform|PP2A subunit B isoform B55-beta|PP2A subunit B isoform PR55-beta|PP2A subunit B isoform R2-beta|PP2A subunit B isoform beta|protein phosphatase 2 (formerly 2A), regulatory subunit B (PR 52), beta isoform	20170312	Component,GO:0000159,protein phosphatase type 2A complex;Component,GO:0000159,protein phosphatase type 2A complex;Process,GO:0000266,mitochondrial fission;Process,GO:0000278,mitotic cell cycle;Function,GO:0004722,protein serine/threonine phosphatase activity;Component,GO:0005737,cytoplasm;Component,GO:0005739,mitochondrion;Component,GO:0005741,mitochondrial outer membrane;Component,GO:0005829,cyt…
ENSMUSG00000044024_Rell2	21.3175	43.205	-1.04929	1.24201e-08	9.87667e-07	39.73	41.47	45.34	46.28	19.87	17.71	29.37	18.32	protein_coding	10090	225392	Rell2	-	4631403P03Rik|ependolin	MGI:MGI:1918044|Ensembl:ENSMUSG00000044024|Vega:OTTMUSG00000036303	18	18|18 B3	RELT-like 2	protein-coding	Rell2	RELT-like 2	O	RELT-like protein 2	20170312	Function,GO:0005518,collagen binding;Component,GO:0005578,proteinaceous extracellular matrix;Component,GO:0005604,basement membrane;Component,GO:0005886,plasma membrane;Process,GO:0010811,positive regulation of cell-substrate adhesion;Component,GO:0016020,membrane;Component,GO:0016021,integral component of membrane
ENSMUSG00000045038_Prkce	13.76	32.4625	-1.2651	1.23872e-08	9.87667e-07	30.56	35.38	33.04	30.87	10.87	13.65	19.59	10.93	protein_coding	10090	18754	Prkce	-	5830406C15Rik|PKC[e]|PKCepsilon|Pkce|R75156	MGI:MGI:97599|Ensembl:ENSMUSG00000045038|Vega:OTTMUSG00000017512	17	17|17 E4	protein kinase C, epsilon	protein-coding	Prkce	protein kinase C, epsilon	O	protein kinase C epsilon type|nPKC-epsilon	20170312	Component,GO:0000139,Golgi membrane;Function,GO:0000166,nucleotide binding;Process,GO:0002281,macrophage activation involved in immune response;Process,GO:0002376,immune system process;Function,GO:0003785,actin monomer binding;Function,GO:0004672,protein kinase activity;Function,GO:0004674,protein serine/threonine kinase activity;Function,GO:0004674,protein serine/threonine kinase activity;Functi…
ENSMUSG00000045083_Lingo2	1.575	10.92	-2.73287	1.30562e-08	1.03379e-06	10.46	12.33	9.31	11.58	0.87	1.87	1.86	1.7	protein_coding	10090	242384	Lingo2	-	B230217C06Rik|Lern3|Lrrn6c	MGI:MGI:2442298|Ensembl:ENSMUSG00000045083|Vega:OTTMUSG00000006502	4	4|4 A5	leucine rich repeat and Ig domain containing 2	protein-coding	Lingo2	leucine rich repeat and Ig domain containing 2	O	leucine-rich repeat and immunoglobulin-like domain-containing nogo receptor-interacting protein 2|leucine rich repeat neuronal 6C|leucine-rich repeat neuronal protein 6C	20170312	Function,GO:0003674,molecular_function;Component,GO:0005578,proteinaceous extracellular matrix;Component,GO:0005615,extracellular space;Component,GO:0016020,membrane;Component,GO:0016021,integral component of membrane;Process,GO:0051965,positive regulation of synapse assembly
ENSMUSG00000028184_Adgrl2	158.602	93.2775	0.730521	1.43432e-08	1.13084e-06	87.1	92.04	100.4	93.57	145.23	146.42	182.9	159.86	protein_coding	10090	99633	Adgrl2	-	AI450192|CIRL-2|Gm619|Lec1|Lphh1|Lphn2|mKIAA0786	MGI:MGI:2139714|Ensembl:ENSMUSG00000028184|Vega:OTTMUSG00000055224	3	3|3 H3	adhesion G protein-coupled receptor L2	protein-coding	Adgrl2	adhesion G protein-coupled receptor L2	O	adhesion G protein-coupled receptor L2|G protein coupled receptor Lec1|calcium-independent alpha-latrotoxin receptor 2|calcium-independent alpha-latrotoxin receptor homolog 2|latrophilin 1|latrophilin-2	20170312	Function,GO:0004871,signal transducer activity;Function,GO:0004888,transmembrane signaling receptor activity;Function,GO:0004930,G-protein coupled receptor activity;Process,GO:0007165,signal transduction;Process,GO:0007166,cell surface receptor signaling pathway;Process,GO:0007186,G-protein coupled receptor signaling pathway;Component,GO:0016020,membrane;Component,GO:0016021,integral component of…
ENSMUSG00000031561_Tenm3	13.04	31.01	-1.27615	1.58927e-08	1.24768e-06	30.97	31.58	30.35	31.14	12.09	13.13	14.61	12.33	protein_coding	10090	23965	Tenm3	-	2610100B16Rik|Odz1|Odz3|Ten-m3|mKIAA1455	MGI:MGI:1345183|Ensembl:ENSMUSG00000031561|Vega:OTTMUSG00000021119	8	8|8 B1.1-B1.2	teneurin transmembrane protein 3	protein-coding	Tenm3	teneurin transmembrane protein 3	O	teneurin-3|odd Oz/ten-m homolog 3|protein Odd Oz/ten-m homolog 3|ten-3|tenascin-M3	20170312	Component,GO:0005887,integral component of plasma membrane;Process,GO:0007155,cell adhesion;Process,GO:0007156,homophilic cell adhesion via plasma membrane adhesion molecules;Process,GO:0007165,signal transduction;Process,GO:0010976,positive regulation of neuron projection development;Process,GO:0010976,positive regulation of neuron projection development;Component,GO:0016020,membrane;Component,G…
ENSMUSG00000090071_Cdk5r2	10.74	27.39	-1.3748	1.79863e-08	1.40606e-06	24.87	28.73	28.39	27.57	8	9.09	16.66	9.21	protein_coding	10090	12570	Cdk5r2	-	B230310J22Rik|p39	MGI:MGI:1330828|Ensembl:ENSMUSG00000090071|Vega:OTTMUSG00000034759	1	1|1 C4	cyclin-dependent kinase 5, regulatory subunit 2 (p39)	protein-coding	Cdk5r2	cyclin-dependent kinase 5, regulatory subunit 2 (p39)	O	cyclin-dependent kinase 5 activator 2|CDK5 activator 2|cyclin-dependent kinase 5 regulatory subunit 2|p39I	20170312	Process,GO:0001764,neuron migration;Component,GO:0005737,cytoplasm;Component,GO:0005886,plasma membrane;Function,GO:0008092,cytoskeletal protein binding;Function,GO:0008289,lipid binding;Component,GO:0016020,membrane;Component,GO:0016533,cyclin-dependent protein kinase 5 holoenzyme complex;Function,GO:0016534,cyclin-dependent protein kinase 5 activator activity;Function,GO:0016534,cyclin-dependen…
ENSMUSG00000027525_Phactr3	36.3625	64.1325	-0.850937	1.84014e-08	1.43244e-06	66.56	62.41	66.12	61.44	33.08	30.9	46.18	35.29	protein_coding	10090	74189	Phactr3	-	1500003N10Rik|4930415A02Rik|H17739|Scapin1|Scapinin|mKIAA4224	MGI:MGI:1921439|Ensembl:ENSMUSG00000027525|Vega:OTTMUSG00000016326	2	2|2 H4	phosphatase and actin regulator 3	protein-coding	Phactr3	phosphatase and actin regulator 3	O	phosphatase and actin regulator 3|scaffold-associated PP1-inhibiting protein	20170312	Function,GO:0003779,actin binding;Function,GO:0004864,protein phosphatase inhibitor activity;Component,GO:0005634,nucleus;Component,GO:0005654,nucleoplasm;Process,GO:0008150,biological_process;Function,GO:0008157,protein phosphatase 1 binding;Function,GO:0019888,protein phosphatase regulator activity
ENSMUSG00000032890_Rims3	13.2825	31.2575	-1.26124	1.88812e-08	1.46361e-06	28.77	32.94	31.35	31.97	11.17	11.84	17.97	12.15	protein_coding	10090	242662	Rims3	-	A730060M23Rik|Nim3|Rim3|mKIAA0237	MGI:MGI:2443331|Ensembl:ENSMUSG00000032890|Vega:OTTMUSG00000008857	4	4|4 D2.2	regulating synaptic membrane exocytosis 3	protein-coding	Rims3	regulating synaptic membrane exocytosis 3	O	regulating synaptic membrane exocytosis protein 3|RIM 3|RIM3 gamma|rab-3-interacting molecule 3	20170312	Process,GO:0006810,transport;Process,GO:0006836,neurotransmitter transport;Process,GO:0006887,exocytosis;Process,GO:0017156,calcium ion regulated exocytosis;Component,GO:0030054,cell junction;Process,GO:0042391,regulation of membrane potential;Function,GO:0044325,ion channel binding;Component,GO:0045202,synapse;Component,GO:0048786,presynaptic active zone;Process,GO:0048791,calcium ion-regulated …
ENSMUSG00000044288_Cnr1	6.77	20.875	-1.6409	1.93979e-08	1.49737e-06	22.24	19.4	20.83	21.03	5.13	8.29	7.75	5.91	protein_coding	10090	12801	Cnr1	-	CB-R|CB1|CB1R	MGI:MGI:104615|Ensembl:ENSMUSG00000044288|Vega:OTTMUSG00000008304	4	4 A5|4 16.28 cM	cannabinoid receptor 1 (brain)	protein-coding	Cnr1	cannabinoid receptor 1 (brain)	O	cannabinoid receptor 1|brain-type cannabinoid receptor|striatal cannabinoid receptor type 1 protein	20170312	Process,GO:0002866,positive regulation of acute inflammatory response to antigenic stimulus;Function,GO:0004871,signal transducer activity;Function,GO:0004930,G-protein coupled receptor activity;Function,GO:0004949,cannabinoid receptor activity;Component,GO:0005886,plasma membrane;Process,GO:0007165,signal transduction;Process,GO:0007186,G-protein coupled receptor signaling pathway;Process,GO:000…
ENSMUSG00000052374_Actn2	0.9175	9.0475	-3.16951	1.95061e-08	1.49945e-06	9.08	9.02	9.81	8.28	0.81	0.57	1.3	0.99	protein_coding	10090	11472	Actn2	-	1110008F24Rik	MGI:MGI:109192|Ensembl:ENSMUSG00000052374|Vega:OTTMUSG00000017028	13	13 A1|13 4.54 cM	actinin alpha 2	protein-coding	Actn2	actinin alpha 2	O	alpha-actinin-2|F-actin cross-linking protein|alpha-actinin skeletal muscle	20170312	Function,GO:0003779,actin binding;Function,GO:0005509,calcium ion binding;Function,GO:0005515,protein binding;Function,GO:0005546,phosphatidylinositol-4,5-bisphosphate binding;Component,GO:0005737,cytoplasm;Component,GO:0005865,striated muscle thin filament;Component,GO:0005886,plasma membrane;Component,GO:0005925,focal adhesion;Process,GO:0006936,muscle contraction;Function,GO:0008092,cytoskelet…
ENSMUSG00000069917_Hba-a2	795.675	385.048	1.00951	2.00318e-08	1.53348e-06	411.85	402.71	359.97	365.66	789.43	569.15	889.47	934.65	protein_coding	10090	110257	Hba-a2	-	-	MGI:MGI:96016|Ensembl:ENSMUSG00000069917|Vega:OTTMUSG00000005376	11	11 A4|11 18.87 cM	hemoglobin alpha, adult chain 2	protein-coding	Hba-a2	hemoglobin alpha, adult chain 2	O	hemoglobin alpha, adult chain 2|alpha 2 globin	20170312	Process,GO:0001701,in utero embryonic development;Function,GO:0004601,peroxidase activity;Component,GO:0005833,hemoglobin complex;Component,GO:0016020,membrane;Function,GO:0019825,oxygen binding;Function,GO:0020037,heme binding;Component,GO:0022627,cytosolic small ribosomal subunit;Function,GO:0031720,haptoglobin binding;Component,GO:0031838,haptoglobin-hemoglobin complex;Function,GO:0043177,orga…
ENSMUSG00000036062_Phf24	22.43	44.2175	-1.00965	2.4078e-08	1.8356e-06	40.18	49.47	45.39	41.83	17.84	19.25	32.85	19.78	protein_coding	10090	230085	Phf24	-	GINIP|N28178	MGI:MGI:2140712|Ensembl:ENSMUSG00000036062|Vega:OTTMUSG00000006615	4	4|4 A5	PHD finger protein 24	protein-coding	Phf24	PHD finger protein 24	O	PHD finger protein 24	20170312	Function,GO:0005509,calcium ion binding;Function,GO:0005515,protein binding;Component,GO:0005575,cellular_component;Process,GO:0007214,gamma-aminobutyric acid signaling pathway;Process,GO:0008277,regulation of G-protein coupled receptor protein signaling pathway;Process,GO:0032228,regulation of synaptic transmission, GABAergic;Function,GO:0046872,metal ion binding;Process,GO:0050966,detection of …
ENSMUSG00000037653_Kctd8	0.57	7.915	-3.56329	2.52569e-08	1.91539e-06	8.18	10.26	6.21	7.01	0.27	0.37	1.09	0.55	protein_coding	10090	243043	Kctd8	-	A730087N02Rik	MGI:MGI:2443804|Ensembl:ENSMUSG00000037653|Vega:OTTMUSG00000028715	5	5|5 C3.1	potassium channel tetramerisation domain containing 8	protein-coding	Kctd8	potassium channel tetramerisation domain containing 8	O	BTB/POZ domain-containing protein KCTD8	20170312	Function,GO:0003674,molecular_function;Component,GO:0005886,plasma membrane;Process,GO:0008277,regulation of G-protein coupled receptor protein signaling pathway;Component,GO:0016020,membrane;Component,GO:0030054,cell junction;Component,GO:0043235,receptor complex;Component,GO:0045202,synapse;Component,GO:0045211,postsynaptic membrane;Process,GO:0051260,protein homooligomerization
ENSMUSG00000061330_Gm11361	12.0975	1.8075	2.62716	2.53323e-08	1.91539e-06	1.83	0.28	2.79	2.33	6.25	5.71	16.92	19.51	processed_pseudogene	10090	100042388	Gm11361	-	-	MGI:MGI:3649931	13	13|13 A3.1	ribosomal protein S18 pseudogene	pseudo	Gm11361	predicted pseudogene 11361	O	-	20170312	NA
ENSMUSG00000022489_Pde1b	19.37	39.875	-1.07128	2.61365e-08	1.96813e-06	40.61	37.86	40.95	40.08	22.04	18.67	16.62	20.15	protein_coding	10090	18574	Pde1b	-	Pde1b1	MGI:MGI:97523|Ensembl:ENSMUSG00000022489	15	15|15 F3	phosphodiesterase 1B, Ca2+-calmodulin dependent	protein-coding	Pde1b	phosphodiesterase 1B, Ca2+-calmodulin dependent	O	calcium/calmodulin-dependent 3',5'-cyclic nucleotide phosphodiesterase 1B|63 kDa Cam-PDE|cam-PDE 1B|phosphodiesterase 1B, Ca2+-calmodulin dependent, 63 kDa|phosphodiesterase 1B1, Ca2+-calmodulin dependent, 63 kDa	20170312	Process,GO:0001505,regulation of neurotransmitter levels;Process,GO:0001975,response to amphetamine;Process,GO:0001975,response to amphetamine;Function,GO:0004112,cyclic-nucleotide phosphodiesterase activity;Function,GO:0004114,3',5'-cyclic-nucleotide phosphodiesterase activity;Function,GO:0004115,3',5'-cyclic-AMP phosphodiesterase activity;Function,GO:0004117,calmodulin-dependent cyclic-nucleoti…
ENSMUSG00000047446_Arl4a	11.6675	28.5475	-1.31609	2.74885e-08	2.06153e-06	27.8	29.35	29.21	27.83	9.32	11.13	14.41	11.81	protein_coding	10090	11861	Arl4a	-	AI467555|Arl4	MGI:MGI:99437|Ensembl:ENSMUSG00000047446|Vega:OTTMUSG00000032944	12	12 B1|12 18.06 cM	ADP-ribosylation factor-like 4A	protein-coding	Arl4a	ADP-ribosylation factor-like 4A	O	ADP-ribosylation factor-like protein 4A|ADP-ribosylation factor-like 4|ADP-ribosylation-like 4	20170312	Function,GO:0000166,nucleotide binding;Function,GO:0003924,GTPase activity;Function,GO:0005525,GTP binding;Component,GO:0005622,intracellular;Component,GO:0005634,nucleus;Component,GO:0005634,nucleus;Component,GO:0005654,nucleoplasm;Component,GO:0005730,nucleolus;Component,GO:0005737,cytoplasm;Component,GO:0005829,cytosol;Component,GO:0005886,plasma membrane;Process,GO:0007264,small GTPase mediat…
ENSMUSG00000019942_Cdk1	64.4875	33.7425	0.89717	2.7723e-08	2.0707e-06	38.37	26.52	34.26	35.82	71.53	60.41	48.22	77.79	protein_coding	10090	12534	Cdk1	-	Cdc2|Cdc2a|p34<CDC2>	MGI:MGI:88351|Ensembl:ENSMUSG00000019942|Vega:OTTMUSG00000031247	10	10 B5.3|10 36.07 cM	cyclin-dependent kinase 1	protein-coding	Cdk1	cyclin-dependent kinase 1	O	cyclin-dependent kinase 1|cell cycle p34 CDC2 kinase protein|cell division control protein 2 homolog|cell division cycle 2 homolog A|cell division cycle control protein 2a|cell division protein kinase 1|p34 protein kinase	20170312	Function,GO:0000166,nucleotide binding;Process,GO:0000226,microtubule cytoskeleton organization;Component,GO:0000307,cyclin-dependent protein kinase holoenzyme complex;Component,GO:0000784,nuclear chromosome, telomeric region;Function,GO:0003682,chromatin binding;Function,GO:0004672,protein kinase activity;Function,GO:0004674,protein serine/threonine kinase activity;Function,GO:0004693,cyclin-dep…
ENSMUSG00000004110_Cacna1e	9.715	25.49	-1.4145	2.80683e-08	2.08804e-06	23.77	29.2	24.92	24.07	6.51	9.74	14	8.61	protein_coding	10090	12290	Cacna1e	-	A430040I15|BII|Cach6|Cacnl1a6|Cav2.3|Cchra1|alpha1E	MGI:MGI:106217|Ensembl:ENSMUSG00000004110|Vega:OTTMUSG00000049818	1	1 G3|1 66.14 cM	calcium channel, voltage-dependent, R type, alpha 1E subunit	protein-coding	Cacna1e	calcium channel, voltage-dependent, R type, alpha 1E subunit	O	voltage-dependent R-type calcium channel subunit alpha-1E|brain calcium channel II|calcium channel, L type, alpha-1 polypeptide|calcium channel, voltage-dependent, L type, alpha 1E subunit|voltage-gated calcium channel subunit alpha Cav2.3	20170312	Process,GO:0001662,behavioral fear response;Process,GO:0002027,regulation of heart rate;Function,GO:0005216,ion channel activity;Function,GO:0005244,voltage-gated ion channel activity;Function,GO:0005245,voltage-gated calcium channel activity;Function,GO:0005245,voltage-gated calcium channel activity;Function,GO:0005262,calcium channel activity;Function,GO:0005509,calcium ion binding;Component,GO…
ENSMUSG00000035653_Lrfn5	2.32	12.275	-2.37593	2.92059e-08	2.16394e-06	11.46	13.7	11.29	12.65	0.83	2.55	4.54	1.36	protein_coding	10090	238205	Lrfn5	-	AI427653|AI604817|C130061B21|mKIAA4208	MGI:MGI:2144814|Ensembl:ENSMUSG00000035653|Vega:OTTMUSG00000027631	12	12|12 C1	leucine rich repeat and fibronectin type III domain containing 5	protein-coding	Lrfn5	leucine rich repeat and fibronectin type III domain containing 5	O	leucine-rich repeat and fibronectin type-III domain-containing protein 5	20170312	Component,GO:0005578,proteinaceous extracellular matrix;Component,GO:0005615,extracellular space;Component,GO:0009986,cell surface;Component,GO:0016020,membrane;Component,GO:0016021,integral component of membrane
ENSMUSG00000029471_Camkk2	27.22	51.04	-0.938319	3.03337e-08	2.23851e-06	50.09	52.22	51.94	49.91	25.59	24.14	31.48	27.67	protein_coding	10090	207565	Camkk2	-	6330570N16Rik|AW061083|mKIAA0787	MGI:MGI:2444812|Ensembl:ENSMUSG00000029471|Vega:OTTMUSG00000054556	5	5|5 F	calcium/calmodulin-dependent protein kinase kinase 2, beta	protein-coding	Camkk2	calcium/calmodulin-dependent protein kinase kinase 2, beta	O	calcium/calmodulin-dependent protein kinase kinase 2|caM-KK 2|caM-KK beta|caM-kinase kinase 2|caM-kinase kinase beta|caMKK 2|caMKK beta|calcium/calmodulin-dependent protein kinase kinase beta	20170312	Function,GO:0000166,nucleotide binding;Process,GO:0001934,positive regulation of protein phosphorylation;Function,GO:0004672,protein kinase activity;Function,GO:0004674,protein serine/threonine kinase activity;Function,GO:0004683,calmodulin-dependent protein kinase activity;Function,GO:0004683,calmodulin-dependent protein kinase activity;Function,GO:0005509,calcium ion binding;Function,GO:0005515…
ENSMUSG00000065663_Gm22579	0	5.6375	-5.54428	3.28628e-08	2.40589e-06	22.55	0	0	0	0	0	0	0	snoRNA
ENSMUSG00000093874_Gm24539	0	5.6375	-5.54428	3.28628e-08	2.40589e-06	22.55	0	0	0	0	0	0	0	snoRNA
ENSMUSG00000062296_Trank1	45.3225	81.54	-0.879424	3.30898e-08	2.41294e-06	75.83	87.44	88.18	74.71	38.11	43.07	66.4	33.71	protein_coding	10090	320429	Trank1	-	A230061D21Rik|C030048J01Rik|Gm187|Lba1	MGI:MGI:1341834|Ensembl:ENSMUSG00000062296|Vega:OTTMUSG00000052507	9	9|9 F3	tetratricopeptide repeat and ankyrin repeat containing 1	protein-coding	Trank1	tetratricopeptide repeat and ankyrin repeat containing 1	O	TPR and ankyrin repeat-containing protein 1|lupus brain antigen 1	20170312	Function,GO:0003674,molecular_function;Component,GO:0005575,cellular_component;Process,GO:0008150,biological_process
ENSMUSG00000050640_Tmem150c	3.915	15.43	-1.97883	3.45154e-08	2.50698e-06	15.43	15.42	17.19	13.68	2.43	6.81	2.93	3.49	protein_coding	10090	231503	Tmem150c	-	-	MGI:MGI:3041258|Ensembl:ENSMUSG00000050640|Vega:OTTMUSG00000026818	5	5|5 E4	transmembrane protein 150C	protein-coding	Tmem150c	transmembrane protein 150C	O	transmembrane protein 150C	20170312	Function,GO:0003674,molecular_function;Component,GO:0005764,lysosome;Component,GO:0005886,plasma membrane;Component,GO:0005887,integral component of plasma membrane;Component,GO:0016020,membrane;Component,GO:0016021,integral component of membrane
ENSMUSG00000025422_Agap2	55.34	97.155	-0.845129	3.63642e-08	2.63092e-06	87.25	102.73	101.17	97.47	46.3	45.52	78.22	51.32	protein_coding	10090	216439	Agap2	-	AGAP-2|Centg1|PIKE|cnt-g1|mKIAA0167	MGI:MGI:3580016|Ensembl:ENSMUSG00000025422	10	10|10 D3	ArfGAP with GTPase domain, ankyrin repeat and PH domain 2	protein-coding	Agap2	ArfGAP with GTPase domain, ankyrin repeat and PH domain 2	O	arf-GAP with GTPase, ANK repeat and PH domain-containing protein 2|centaurin, gamma 1|phosphatidylinositol 3-kinase enhancer	20170312	Function,GO:0000166,nucleotide binding;Function,GO:0003924,GTPase activity;Function,GO:0005096,GTPase activator activity;Function,GO:0005515,protein binding;Function,GO:0005524,ATP binding;Function,GO:0005525,GTP binding;Component,GO:0005634,nucleus;Component,GO:0005730,nucleolus;Component,GO:0005737,cytoplasm;Component,GO:0005739,mitochondrion;Component,GO:0005768,endosome;Process,GO:0007264,sma…
ENSMUSG00000024617_Camk2a	12.865	30.1725	-1.25611	3.65262e-08	2.63232e-06	27.71	30.15	33.9	28.93	10.69	11.41	18.02	11.34	protein_coding	10090	12322	Camk2a	-	CaMKII|R74975|mKIAA0968	MGI:MGI:88256|Ensembl:ENSMUSG00000024617|Vega:OTTMUSG00000016302	18	18 E1|18 34.41 cM	calcium/calmodulin-dependent protein kinase II alpha	protein-coding	Camk2a	calcium/calmodulin-dependent protein kinase II alpha	O	calcium/calmodulin-dependent protein kinase type II subunit alpha|CaMK II|alpha-CaMKII|caM kinase II subunit alpha|caMK-II subunit alpha	20170312	Process,GO:0000082,G1/S transition of mitotic cell cycle;Function,GO:0000166,nucleotide binding;Process,GO:0002931,response to ischemia;Function,GO:0004672,protein kinase activity;Function,GO:0004674,protein serine/threonine kinase activity;Function,GO:0004674,protein serine/threonine kinase activity;Function,GO:0004683,calmodulin-dependent protein kinase activity;Function,GO:0004683,calmodulin-d…
ENSMUSG00000033063_Cntnap3	1.31	9.7975	-2.82248	3.95027e-08	2.83574e-06	11.01	9.5	8.71	9.97	1.04	1.19	2.04	0.97	protein_coding	10090	238680	Cntnap3	-	-	MGI:MGI:3588199|Ensembl:ENSMUSG00000033063	13	13|13 B3	contactin associated protein-like 3	protein-coding	Cntnap3	contactin associated protein-like 3	O	contactin-associated protein-like 3|cell recognition molecule Caspr3	20170312	Function,GO:0003674,molecular_function;Component,GO:0005575,cellular_component;Process,GO:0008150,biological_process
ENSMUSG00000017466_Timp2	31.5275	56.6125	-0.87642	4.38577e-08	3.12406e-06	53.62	58.18	58.27	56.38	29.62	28.86	38.27	29.36	protein_coding	10090	21858	Timp2	-	D11Bwg1104e|Timp-2	MGI:MGI:98753|Ensembl:ENSMUSG00000017466|Vega:OTTMUSG00000003883	11	11 E2|11 83.09 cM	tissue inhibitor of metalloproteinase 2	protein-coding	Timp2	tissue inhibitor of metalloproteinase 2	O	metalloproteinase inhibitor 2|tissue inhibitor of metalloproteinases 2	20170314	Function,GO:0002020,protease binding;Function,GO:0004857,enzyme inhibitor activity;Function,GO:0005178,integrin binding;Function,GO:0005178,integrin binding;Component,GO:0005576,extracellular region;Component,GO:0005604,basement membrane;Component,GO:0005615,extracellular space;Component,GO:0005615,extracellular space;Function,GO:0008047,enzyme activator activity;Function,GO:0008191,metalloendope…
ENSMUSG00000038872_Zfhx3	31.3925	12.93	1.23724	4.3757e-08	3.12406e-06	12.18	16.07	11.9	11.57	27.76	31.43	33.25	33.13	protein_coding	10090	11906	Zfhx3	-	A230102L03Rik|Atbf1|Sci|WBP9|mKIAA4228	MGI:MGI:99948|Ensembl:ENSMUSG00000038872|Vega:OTTMUSG00000041077	8	8|8 D3	zinc finger homeobox 3	protein-coding	Zfhx3	zinc finger homeobox 3	O	zinc finger homeobox protein 3|AT motif-binding factor 1|AT-binding transcription factor 1|ZFH-3|alpha-fetoprotein enhancer-binding protein|zinc finger homeodomain protein 3	20170312	Process,GO:0000122,negative regulation of transcription from RNA polymerase II promoter;Function,GO:0001046,core promoter sequence-specific DNA binding;Function,GO:0003676,nucleic acid binding;Function,GO:0003677,DNA binding;Component,GO:0005634,nucleus;Component,GO:0005654,nucleoplasm;Component,GO:0005667,transcription factor complex;Component,GO:0005737,cytoplasm;Component,GO:0005739,mitochondr…
ENSMUSG00000040495_Chrm4	0.7125	8.135	-3.33369	4.42538e-08	3.14015e-06	7.29	10.44	7.26	7.55	0.42	0.98	0.98	0.47	protein_coding	10090	12672	Chrm4	-	Chrm-4|M4	MGI:MGI:88399|Ensembl:ENSMUSG00000040495|Vega:OTTMUSG00000014365	2	2 E1|2 50.63 cM	cholinergic receptor, muscarinic 4	protein-coding	Chrm4	cholinergic receptor, muscarinic 4	O	muscarinic acetylcholine receptor M4|AChR M4|mm4 mAChR|muscarinic acetylcholine receptor 4	20170314	Function,GO:0004871,signal transducer activity;Function,GO:0004930,G-protein coupled receptor activity;Function,GO:0005085,guanyl-nucleotide exchange factor activity;Component,GO:0005737,cytoplasm;Component,GO:0005886,plasma membrane;Component,GO:0005887,integral component of plasma membrane;Process,GO:0007165,signal transduction;Process,GO:0007186,G-protein coupled receptor signaling pathway;Pro…
ENSMUSG00000037428_Vgf	4.165	15.76	-1.92253	4.57449e-08	3.23351e-06	12.93	17.31	15.18	17.62	2.54	2.57	7.47	4.08	protein_coding	10090	381677	Vgf	-	Gm1052	MGI:MGI:1343180|Ensembl:ENSMUSG00000037428|Vega:OTTMUSG00000049328	5	5 G2|5 76.13 cM	VGF nerve growth factor inducible	protein-coding	Vgf	VGF nerve growth factor inducible	O	neurosecretory protein VGF	20170312	Process,GO:0001541,ovarian follicle development;Process,GO:0002021,response to dietary excess;Process,GO:0002021,response to dietary excess;Function,GO:0005184,neuropeptide hormone activity;Component,GO:0005576,extracellular region;Component,GO:0005615,extracellular space;Component,GO:0005615,extracellular space;Process,GO:0006091,generation of precursor metabolites and energy;Process,GO:0006091,…
ENSMUSG00000041324_Inhba	0.1425	6.115	-4.57009	4.7027e-08	3.31146e-06	6.76	5.94	5.85	5.91	0	0.18	0.26	0.13	protein_coding	10090	16323	Inhba	-	-	MGI:MGI:96570|Ensembl:ENSMUSG00000041324	13	13 A1|13 5.85 cM	inhibin beta-A	protein-coding	Inhba	inhibin beta-A	O	inhibin beta A chain|activin beta-A chain	20170312	Process,GO:0000082,G1/S transition of mitotic cell cycle;Process,GO:0001541,ovarian follicle development;Process,GO:0001707,mesoderm formation;Process,GO:0001942,hair follicle development;Process,GO:0002244,hematopoietic progenitor cell differentiation;Process,GO:0002244,hematopoietic progenitor cell differentiation;Function,GO:0005102,receptor binding;Function,GO:0005125,cytokine activity;Functi…
ENSMUSG00000091957_Rps2-ps10	18.3375	5.02	1.80906	4.73314e-08	3.32022e-06	5.32	4.93	4.98	4.85	14.36	9.05	25.21	24.73	transcribed_processed_pseudogene	10090	667279	Rps2-ps10	-	EG667279|Gm8553	MGI:MGI:3645604	18	18|18 E1	ribosomal protein S2, pseudogene 10	pseudo	Rps2-ps10	ribosomal protein S2, pseudogene 10	O	predicted pseudogene 8553|ribosomal protein S2 pseudogene|ribosomal protein S2, speudogene 10	20170312	NA
ENSMUSG00000048834_Vstm2a	20.195	40.5475	-1.03554	4.81567e-08	3.36532e-06	42.83	44.42	37.74	37.2	15.64	20.91	24.63	19.6	protein_coding	10090	211739	Vstm2a	-	Vstm2	MGI:MGI:2384826|Ensembl:ENSMUSG00000048834|Vega:OTTMUSG00000005182	11	11|11 A2	V-set and transmembrane domain containing 2A	protein-coding	Vstm2a	V-set and transmembrane domain containing 2A	O	V-set and transmembrane domain-containing protein 2A	20170312	Component,GO:0005576,extracellular region;Component,GO:0005576,extracellular region;Component,GO:0005886,plasma membrane;Process,GO:0010628,positive regulation of gene expression;Process,GO:0010628,positive regulation of gene expression;Process,GO:0010884,positive regulation of lipid storage;Component,GO:0016021,integral component of membrane;Function,GO:0042802,identical protein binding;Process,…
ENSMUSG00000062248_Cks2	47.0275	23.5075	0.96215	4.90602e-08	3.41551e-06	25.58	18.14	24.31	26	54.83	43.51	36.77	53	protein_coding	10090	66197	Cks2	-	1110038L14Rik|CKSHS2	MGI:MGI:1913447|Ensembl:ENSMUSG00000062248|Vega:OTTMUSG00000023833	13	13|13 A5	CDC28 protein kinase regulatory subunit 2	protein-coding	Cks2	CDC28 protein kinase regulatory subunit 2	O	cyclin-dependent kinases regulatory subunit 2|CKS-2	20170312	Component,GO:0000307,cyclin-dependent protein kinase holoenzyme complex;Function,GO:0003682,chromatin binding;Process,GO:0006357,regulation of transcription from RNA polymerase II promoter;Process,GO:0007049,cell cycle;Process,GO:0007127,meiosis I;Process,GO:0007346,regulation of mitotic cell cycle;Process,GO:0008283,cell proliferation;Process,GO:0009790,embryo development;Function,GO:0016538,cyc…
ENSMUSG00000035566_Pcdh17	3.255	13.9475	-2.09154	5.12958e-08	3.55773e-06	14.79	13.48	13.87	13.65	2.48	3.42	4.38	2.74	protein_coding	10090	219228	Pcdh17	-	C030033F14Rik|Gm78	MGI:MGI:2684924|Ensembl:ENSMUSG00000035566	14	14|14 D3	protocadherin 17	protein-coding	Pcdh17	protocadherin 17	O	protocadherin-17|protocadherin 68	20170312	Component,GO:0005887,integral component of plasma membrane;Process,GO:0007155,cell adhesion;Process,GO:0030534,adult behavior;Process,GO:0050805,negative regulation of synaptic transmission;Process,GO:1904071,presynaptic active zone assembly;Process,GO:2000807,regulation of synaptic vesicle clustering
ENSMUSG00000016624_Phf21b	71.155	39.545	0.810843	5.22451e-08	3.60392e-06	40.57	32.42	41.13	44.06	73.39	66.22	67.25	77.76	protein_coding	10090	271305	Phf21b	-	A730032D07Rik	MGI:MGI:2443812|Ensembl:ENSMUSG00000016624|Vega:OTTMUSG00000034906	15	15|15 E2	PHD finger protein 21B	protein-coding	Phf21b	PHD finger protein 21B	O	PHD finger protein 21B	20170312	Function,GO:0000977,RNA polymerase II regulatory region sequence-specific DNA binding;Function,GO:0003682,chromatin binding;Function,GO:0003712,transcription cofactor activity;Component,GO:0005634,nucleus;Process,GO:0006355,regulation of transcription, DNA-templated;Function,GO:0008270,zinc ion binding;Function,GO:0042393,histone binding;Function,GO:0046872,metal ion binding
ENSMUSG00000070713_Gm10282	80.7225	44.445	0.824118	5.23525e-08	3.60392e-06	47.53	35.94	44.76	49.55	98.51	70.23	68.78	85.37	protein_coding	10090	100042405	Gm10282	-	-	MGI:MGI:3704312	8	8|8 B3.3	high mobility group nucleosomal binding domain 2 pseudogene	pseudo	Gm10282	predicted pseudogene 10282	O	-	20170312	NA
ENSMUSG00000038296_Galnt18	1.3575	9.7725	-2.77191	5.5593e-08	3.81277e-06	8.6	11.18	10.14	9.17	0.83	1.26	1.61	1.73	protein_coding	10090	233733	Galnt18	-	2900011G21Rik|BC024988|Galntl4	MGI:MGI:2446239|Ensembl:ENSMUSG00000038296|Vega:OTTMUSG00000024317	7	7|7 E3-F1	UDP-N-acetyl-alpha-D-galactosamine:polypeptide N-acetylgalactosaminyltransferase 18	protein-coding	Galnt18	UDP-N-acetyl-alpha-D-galactosamine:polypeptide N-acetylgalactosaminyltransferase 18	O	polypeptide N-acetylgalactosaminyltransferase 18|UDP-GalNAc:polypeptide N-acetylgalactosaminyltransferase-like protein 4|UDP-N-acetyl-alpha-D-galactosamine:polypeptide N-acetylgalactosaminyltransferase-like 4|galNAc-T-like protein 4|galNAc-T18|mpp-GalNAc-T18(O18)|polypeptide GalNAc transferase 18|polypeptide GalNAc transferase-like protein 4|pp-GaNTase-like protein 4|protein-UDP acetylgalactosami…	20170312	Function,GO:0003674,molecular_function;Function,GO:0004653,polypeptide N-acetylgalactosaminyltransferase activity;Component,GO:0005575,cellular_component;Component,GO:0005794,Golgi apparatus;Process,GO:0008150,biological_process;Component,GO:0016020,membrane;Component,GO:0016021,integral component of membrane;Function,GO:0016740,transferase activity;Function,GO:0016757,transferase activity, trans…
ENSMUSG00000025558_Dock9	18.23	37.645	-1.07544	5.75875e-08	3.93493e-06	35.73	39.58	39.67	35.6	15.1	17.82	22.98	17.02	protein_coding	10090	105445	Dock9	-	AA959601|AW538057|B230309H04Rik|D14Wsu89e|Zizimin1|mKIAA1058	MGI:MGI:106321|Ensembl:ENSMUSG00000025558|Vega:OTTMUSG00000061831	14	14 E5|14 65.28 cM	dedicator of cytokinesis 9	protein-coding	Dock9	dedicator of cytokinesis 9	O	dedicator of cytokinesis protein 9|cdc42 guanine nucleotide exchange factor zizimin-1	20170312	Function,GO:0005085,guanyl-nucleotide exchange factor activity;Function,GO:0005085,guanyl-nucleotide exchange factor activity;Function,GO:0005089,Rho guanyl-nucleotide exchange factor activity;Process,GO:0007264,small GTPase mediated signal transduction;Component,GO:0016020,membrane;Function,GO:0017048,Rho GTPase binding;Process,GO:0043547,positive regulation of GTPase activity;Function,GO:004529…
ENSMUSG00000052397_Ezr	70.1475	35.42	0.947938	6.28392e-08	4.27794e-06	36.67	23.67	36.25	45.09	84.76	61.19	55.04	79.6	protein_coding	10090	22350	Ezr	-	AW146364|R75297|Vil2|p81	MGI:MGI:98931|Ensembl:ENSMUSG00000052397|Vega:OTTMUSG00000018216	17	17|17 A1	ezrin	protein-coding	Ezr	ezrin	O	ezrin|cytovillin|villin-2	20170312	Process,GO:0000122,negative regulation of transcription from RNA polymerase II promoter;Component,GO:0001650,fibrillar center;Component,GO:0001726,ruffle;Component,GO:0001772,immunological synapse;Component,GO:0001772,immunological synapse;Component,GO:0001931,uropod;Process,GO:0001951,intestinal D-glucose absorption;Process,GO:0003376,sphingosine-1-phosphate signaling pathway;Function,GO:0003723…
ENSMUSG00000105610_AC125099	5.8475	0.03	5.24765	6.5096e-08	4.38305e-06	0	0	0.12	0	0	0	23.39	0	miRNA
ENSMUSG00000106200_Gm44341	5.8475	0.03	5.24765	6.5096e-08	4.38305e-06	0	0	0.12	0	0	0	23.39	0	miRNA
ENSMUSG00000106587_AC125099	5.8475	0.03	5.24765	6.5096e-08	4.38305e-06	0	0	0.12	0	0	0	23.39	0	miRNA
ENSMUSG00000022044_Stmn4	175.515	281.868	-0.717298	6.80053e-08	4.56229e-06	295.68	277.51	292.39	261.89	164.1	162.85	213.31	161.8	protein_coding	10090	56471	Stmn4	-	Lagl|R75359|RB3	MGI:MGI:1931224|Ensembl:ENSMUSG00000022044|Vega:OTTMUSG00000027814	14	14|14 D1	stathmin-like 4	protein-coding	Stmn4	stathmin-like 4	O	stathmin-4|stathmin-like protein B3|stathmin-like protein RB3	20170312	Component,GO:0005737,cytoplasm;Component,GO:0005794,Golgi apparatus;Process,GO:0007019,microtubule depolymerization;Function,GO:0015631,tubulin binding;Process,GO:0031110,regulation of microtubule polymerization or depolymerization;Process,GO:0031175,neuron projection development;Component,GO:0042995,cell projection;Component,GO:0043005,neuron projection;Process,GO:0051493,regulation of cytoskele…
ENSMUSG00000015476_Prrt1	12.31	28.865	-1.25545	7.23315e-08	4.83494e-06	29.38	29.96	29.46	26.66	9.4	11.56	17.37	10.91	protein_coding	10090	260297	Prrt1	-	Bat-4|Bat4|D17H6S54E|DSPD1|G5b|NG5|ORF31|SynDIG4	MGI:MGI:1932118|Ensembl:ENSMUSG00000015476|Vega:OTTMUSG00000018397	17	17|17 B1	proline-rich transmembrane protein 1	protein-coding	Prrt1	proline-rich transmembrane protein 1	O	proline-rich transmembrane protein 1|dispanin subfamily D member 1|synapse differentiation-induced protein 4	20170312	Function,GO:0003674,molecular_function;Component,GO:0005886,plasma membrane;Process,GO:0008150,biological_process;Process,GO:0009607,response to biotic stimulus;Component,GO:0016020,membrane;Component,GO:0016021,integral component of membrane;Component,GO:0030054,cell junction;Component,GO:0045202,synapse
ENSMUSG00000025743_Sdc3	66.14	108.465	-0.747018	7.80919e-08	5.20115e-06	100.7	114.67	110.08	108.41	56.18	60.75	84.88	62.75	protein_coding	10090	20970	Sdc3	-	Synd3|mKIAA0468|syn-3	MGI:MGI:1349163|Ensembl:ENSMUSG00000025743|Vega:OTTMUSG00000009594	4	4 D2.2|4 63.63 cM	syndecan 3	protein-coding	Sdc3	syndecan 3	O	syndecan-3	20170312	Process,GO:0007155,cell adhesion;Component,GO:0016020,membrane;Component,GO:0016021,integral component of membrane;Process,GO:0030334,regulation of cell migration;Component,GO:0030424,axon;Component,GO:0043005,neuron projection;Component,GO:0043234,protein complex
ENSMUSG00000030796_Tead2	47.115	23.8675	0.943012	7.92456e-08	5.259e-06	24.71	20.44	23.56	26.76	58.55	45.18	36.52	48.21	protein_coding	10090	21677	Tead2	-	ETF|Etdf|TEAD-2|TEF-4|TEF4	MGI:MGI:104904|Ensembl:ENSMUSG00000030796|Vega:OTTMUSG00000025380	7	7 B3|7 29.19 cM	TEA domain family member 2	protein-coding	Tead2	TEA domain family member 2	O	transcriptional enhancer factor TEF-4|ETEF-1|embryonic TEA domain-containing factor	20170312	Function,GO:0001085,RNA polymerase II transcription factor binding;Process,GO:0001570,vasculogenesis;Process,GO:0001843,neural tube closure;Process,GO:0003143,embryonic heart tube morphogenesis;Function,GO:0003677,DNA binding;Function,GO:0003700,transcription factor activity, sequence-specific DNA binding;Function,GO:0003705,transcription factor activity, RNA polymerase II distal enhancer sequenc…
ENSMUSG00000087141_Plcxd2	2.54	12.2475	-2.24849	8.55676e-08	5.6582e-06	12.27	11.5	12.54	12.68	1.81	2.61	3.42	2.32	protein_coding	10090	433022	Plcxd2	-	AW494639|EG433022	MGI:MGI:3647874|Ensembl:ENSMUSG00000087141|Vega:OTTMUSG00000024723	16	16|16 B5	phosphatidylinositol-specific phospholipase C, X domain containing 2	protein-coding	Plcxd2	phosphatidylinositol-specific phospholipase C, X domain containing 2	O	PI-PLC X domain-containing protein 2	20170312	Function,GO:0003674,molecular_function;Function,GO:0004871,signal transducer activity;Component,GO:0005575,cellular_component;Component,GO:0005634,nucleus;Process,GO:0006629,lipid metabolic process;Process,GO:0007165,signal transduction;Function,GO:0008081,phosphoric diester hydrolase activity;Process,GO:0008150,biological_process;Process,GO:0016042,lipid catabolic process;Function,GO:0016787,hyd…
ENSMUSG00000049100_Pcdh10	22.685	43.495	-0.969728	8.69354e-08	5.72811e-06	38.97	45.89	43.17	45.95	22.01	22.37	24.16	22.2	protein_coding	10090	18526	Pcdh10	-	6430521D13Rik|6430703F07Rik|OL-pc|mKIAA1400	MGI:MGI:1338042|Ensembl:ENSMUSG00000049100|Vega:OTTMUSG00000050879	3	3|3 B	protocadherin 10	protein-coding	Pcdh10	protocadherin 10	O	protocadherin-10|OL-protocadherin	20170312	Component,GO:0005887,integral component of plasma membrane;Component,GO:0005887,integral component of plasma membrane;Process,GO:0007155,cell adhesion;Process,GO:0007156,homophilic cell adhesion via plasma membrane adhesion molecules;Process,GO:0007267,cell-cell signaling;Process,GO:0007399,nervous system development
ENSMUSG00000031004_Mki67	41.145	19.7925	1.01667	9.10639e-08	5.97878e-06	22.34	15.03	19.89	21.91	47.61	43.33	29.51	44.13	protein_coding	10090	17345	Mki67	-	D630048A14Rik|Ki-67|Ki67	MGI:MGI:106035|Ensembl:ENSMUSG00000031004|Vega:OTTMUSG00000060275	7	7|7 F3	antigen identified by monoclonal antibody Ki 67	protein-coding	Mki67	antigen identified by monoclonal antibody Ki 67	O	proliferation marker protein Ki-67|antigen KI-67|antigen KI-67 homolog|antigen Ki67 homolog|antigen identified by monoclonal antibody Ki-67 homolog	20170314	Function,GO:0000166,nucleotide binding;Component,GO:0000775,chromosome, centromeric region;Component,GO:0000793,condensed chromosome;Component,GO:0000793,condensed chromosome;Function,GO:0003677,DNA binding;Function,GO:0003723,RNA binding;Function,GO:0005524,ATP binding;Component,GO:0005634,nucleus;Component,GO:0005634,nucleus;Component,GO:0005694,chromosome;Component,GO:0005730,nucleolus;Compone…
ENSMUSG00000098920_Gm27427	10.9525	1.5825	2.66486	9.32275e-08	6.09913e-06	2.97	3.36	0	0	2.48	13.65	13.83	13.85	misc_RNA
ENSMUSG00000021670_Hmgcr	57.83	93.0575	-0.719595	1.01944e-07	6.64581e-06	95.41	101.49	88.72	86.61	56.76	56.52	63.56	54.48	protein_coding	10090	15357	Hmgcr	-	HMG-CoAR|Red	MGI:MGI:96159|Ensembl:ENSMUSG00000021670|Vega:OTTMUSG00000035511	13	13 D1|13 50.65 cM	3-hydroxy-3-methylglutaryl-Coenzyme A reductase	protein-coding	Hmgcr	3-hydroxy-3-methylglutaryl-Coenzyme A reductase	O	3-hydroxy-3-methylglutaryl-coenzyme A reductase|3-hydroxy-3-methylglutaryl-CoA reductase|HMG-CoA reductase	20170312	Function,GO:0004420,hydroxymethylglutaryl-CoA reductase (NADPH) activity;Component,GO:0005778,peroxisomal membrane;Component,GO:0005778,peroxisomal membrane;Component,GO:0005783,endoplasmic reticulum;Component,GO:0005789,endoplasmic reticulum membrane;Process,GO:0006629,lipid metabolic process;Process,GO:0006694,steroid biosynthetic process;Process,GO:0006695,cholesterol biosynthetic process;Proc…
ENSMUSG00000052560_Cpne8	1.6875	10.2525	-2.55056	1.13795e-07	7.39226e-06	10.26	9.84	11.31	9.6	1.2	1.41	2.29	1.85	protein_coding	10090	66871	Cpne8	-	1200003E11Rik|1500031E20Rik	MGI:MGI:1914121|Ensembl:ENSMUSG00000052560|Vega:OTTMUSG00000024751	15	15|15 E3	copine VIII	protein-coding	Cpne8	copine VIII	O	copine-8	20170312	Function,GO:0003674,molecular_function;Process,GO:0008150,biological_process;Component,GO:0070062,extracellular exosome
ENSMUSG00000038418_Egr1	1.6575	10.135	-2.55818	1.27056e-07	8.22478e-06	10.11	10.88	9.46	10.09	1.38	1.33	2.57	1.35	protein_coding	10090	13653	Egr1	-	A530045N19Rik|ETR103|Egr-1|Krox-1|Krox-24|Krox24|NGF1-A|NGFI-A|NGFIA|TIS8|Zenk|Zfp-6|Zif268|egr	MGI:MGI:95295|Ensembl:ENSMUSG00000038418|Vega:OTTMUSG00000021064	18	18 B1|18 18.76 cM	early growth response 1	protein-coding	Egr1	early growth response 1	O	early growth response protein 1|Krox-24 nuclear protein|nerve growth factor-induced protein A|transcription factor Zif268|zinc finger protein Krox-24	20170312	Process,GO:0000122,negative regulation of transcription from RNA polymerase II promoter;Function,GO:0000976,transcription regulatory region sequence-specific DNA binding;Function,GO:0000977,RNA polymerase II regulatory region sequence-specific DNA binding;Function,GO:0000977,RNA polymerase II regulatory region sequence-specific DNA binding;Function,GO:0000977,RNA polymerase II regulatory region s…
ENSMUSG00000061576_Dpp6	17.3025	35.7075	-1.07427	1.28357e-07	8.27991e-06	32.6	37.18	38.82	34.23	13.94	16.5	23.86	14.91	protein_coding	10090	13483	Dpp6	-	B930011P16Rik|D5Buc3|D5Buc4|D5Buc5|DPP VI|Dpp-6|Gm1377|In(5)6H-p|Peplb|Rw	MGI:MGI:94921|Ensembl:ENSMUSG00000061576|Vega:OTTMUSG00000029575	5	5 B1|5 12.92 cM	dipeptidylpeptidase 6	protein-coding	Dpp6	dipeptidylpeptidase 6	O	dipeptidyl aminopeptidase-like protein 6|DPPX|dipeptidyl aminopeptidase-related protein|dipeptidyl peptidase IV-like protein|dipeptidyl peptidase VI|dipeptidylpeptidase VI|inversion, Chr 5, Harwell 6, proximal	20170312	Function,GO:0005515,protein binding;Component,GO:0005886,plasma membrane;Process,GO:0006508,proteolysis;Component,GO:0008076,voltage-gated potassium channel complex;Component,GO:0008076,voltage-gated potassium channel complex;Function,GO:0008236,serine-type peptidase activity;Component,GO:0009986,cell surface;Function,GO:0015459,potassium channel regulator activity;Function,GO:0015459,potassium c…
ENSMUSG00000002997_Prkar2b	45.18	75.0475	-0.764964	1.29945e-07	8.35316e-06	74.98	74.09	77.01	74.11	38.88	42.66	56.26	42.92	protein_coding	10090	19088	Prkar2b	-	AI451071|AW061005|PKARIIbeta|Pkarb2|RII(beta)	MGI:MGI:97760|Ensembl:ENSMUSG00000002997|Vega:OTTMUSG00000016980	12	12|12 A3	protein kinase, cAMP dependent regulatory, type II beta	protein-coding	Prkar2b	protein kinase, cAMP dependent regulatory, type II beta	O	cAMP-dependent protein kinase type II-beta regulatory subunit	20170312	Function,GO:0000166,nucleotide binding;Process,GO:0001932,regulation of protein phosphorylation;Function,GO:0004862,cAMP-dependent protein kinase inhibitor activity;Function,GO:0005515,protein binding;Component,GO:0005737,cytoplasm;Component,GO:0005743,mitochondrial inner membrane;Component,GO:0005813,centrosome;Component,GO:0005886,plasma membrane;Component,GO:0005952,cAMP-dependent protein kina…
ENSMUSG00000047904_Sstr2	27.1875	10.7675	1.29195	1.32953e-07	8.51683e-06	11.8	7.52	9.65	14.1	30.71	28.14	24.04	25.86	protein_coding	10090	20606	Sstr2	-	SRIF-1|SS2R|SSTR-2|Smstr-2|Smstr2|sst2	MGI:MGI:98328|Ensembl:ENSMUSG00000047904|Vega:OTTMUSG00000003400	11	11 E2|11 79.05 cM	somatostatin receptor 2	protein-coding	Sstr2	somatostatin receptor 2	O	somatostatin receptor type 2	20170312	Function,GO:0004871,signal transducer activity;Function,GO:0004930,G-protein coupled receptor activity;Function,GO:0004994,somatostatin receptor activity;Function,GO:0004994,somatostatin receptor activity;Function,GO:0004994,somatostatin receptor activity;Component,GO:0005737,cytoplasm;Component,GO:0005829,cytosol;Component,GO:0005886,plasma membrane;Component,GO:0005886,plasma membrane;Component…
ENSMUSG00000022033_Pbk	39.51	18.9075	1.02393	1.37803e-07	8.797e-06	20.99	13.72	19.7	21.22	49.04	38.87	27.61	42.52	protein_coding	10090	52033	Pbk	-	2810434B10Rik|AW538537|D14Ertd732e|TOPK	MGI:MGI:1289156|Ensembl:ENSMUSG00000022033|Vega:OTTMUSG00000027681	14	14 D1|14 34.36 cM	PDZ binding kinase	protein-coding	Pbk	PDZ binding kinase	O	lymphokine-activated killer T-cell-originated protein kinase|MAPKK-like protein kinase|T-LAK cell-originated protein kinase	20170312	Function,GO:0000166,nucleotide binding;Process,GO:0001933,negative regulation of protein phosphorylation;Function,GO:0004672,protein kinase activity;Function,GO:0004674,protein serine/threonine kinase activity;Function,GO:0004674,protein serine/threonine kinase activity;Function,GO:0005524,ATP binding;Component,GO:0005634,nucleus;Process,GO:0006468,protein phosphorylation;Function,GO:0016301,kina…
ENSMUSG00000038370_Pcp4l1	0.3025	6.3675	-3.95395	1.40157e-07	8.91643e-06	5.6	5.31	8.24	6.32	0.38	0.24	0.51	0.08	protein_coding	10090	66425	Pcp4l1	-	1500036F01Rik	MGI:MGI:1913675|Ensembl:ENSMUSG00000038370|Vega:OTTMUSG00000021662	1	1|1 H3	Purkinje cell protein 4-like 1	protein-coding	Pcp4l1	Purkinje cell protein 4-like 1	O	Purkinje cell protein 4-like protein 1|PCP4-like protein 1	20170312	Function,GO:0003674,molecular_function;Component,GO:0005575,cellular_component;Process,GO:0008150,biological_process
ENSMUSG00000058740_Kcnt1	16.36	34.2975	-1.09655	1.40911e-07	8.93354e-06	33.71	30.24	37.08	36.16	14.14	12.71	22.37	16.22	protein_coding	10090	227632	Kcnt1	-	C030030G16Rik|Slack|Slo2.2|slo2	MGI:MGI:1924627|Ensembl:ENSMUSG00000058740|Vega:OTTMUSG00000012660	2	2|2 A3	potassium channel, subfamily T, member 1	protein-coding	Kcnt1	potassium channel, subfamily T, member 1	O	potassium channel subfamily T member 1|potassium channel subunit homolog|sodium-activated potassium channel	20170312	Function,GO:0005249,voltage-gated potassium channel activity;Function,GO:0005267,potassium channel activity;Component,GO:0005886,plasma membrane;Process,GO:0006810,transport;Process,GO:0006811,ion transport;Process,GO:0006813,potassium ion transport;Component,GO:0008076,voltage-gated potassium channel complex;Function,GO:0015269,calcium-activated potassium channel activity;Component,GO:0016020,me…
ENSMUSG00000026090_2010300C02Rik	1.2075	9.005	-2.80917	1.42198e-07	8.98431e-06	8.24	8.7	10.08	9	0.79	0.64	2.24	1.16	protein_coding	10090	72097	2010300C02Rik	-	-	MGI:MGI:1919347|Ensembl:ENSMUSG00000026090|Vega:OTTMUSG00000030326	1	1|1 B	RIKEN cDNA 2010300C02 gene	protein-coding	2010300C02Rik	RIKEN cDNA 2010300C02 gene	O	uncharacterized protein KIAA1211-like homolog	20170312	Function,GO:0003674,molecular_function;Component,GO:0005575,cellular_component;Process,GO:0008150,biological_process
ENSMUSG00000004936_Map2k1	12.6075	28.82	-1.2191	1.45702e-07	9.17426e-06	30.74	30.03	27.23	27.28	12.11	11.23	15.37	11.72	protein_coding	10090	26395	Map2k1	-	MAPKK1|MEKK1|Mek1|Prkmk1	MGI:MGI:1346866|Ensembl:ENSMUSG00000004936|Vega:OTTMUSG00000016895	9	9 C|9 34.55 cM	mitogen-activated protein kinase kinase 1	protein-coding	Map2k1	mitogen-activated protein kinase kinase 1	O	dual specificity mitogen-activated protein kinase kinase 1|ERK activator kinase 1|MAP kinase kinase 1|MAPK/ERK kinase 1|MAPKK 1|MEK 1|protein kinase, mitogen activated, kinase 1, p45	20170312	Process,GO:0000165,MAPK cascade;Function,GO:0000166,nucleotide binding;Process,GO:0000187,activation of MAPK activity;Process,GO:0000187,activation of MAPK activity;Process,GO:0000187,activation of MAPK activity;Process,GO:0001932,regulation of protein phosphorylation;Process,GO:0003056,regulation of vascular smooth muscle contraction;Function,GO:0004672,protein kinase activity;Function,GO:000467…
ENSMUSG00000098312_Gm27953	5.2525	0	5.40857	1.50115e-07	9.42e-06	0	0	0	0	0	0	0	21.01	misc_RNA
ENSMUSG00000005873_Reep5	45.6975	75.7525	-0.762021	1.55587e-07	9.73026e-06	72.39	78.78	76.69	75.15	39.44	43.31	58.79	41.25	protein_coding	10090	13476	Reep5	-	AI324241|AU022809|AW495741|DP1/TB2|Dp1|R74856|TB2/DP1	MGI:MGI:1270152|Ensembl:ENSMUSG00000005873	18	18|18 B1	receptor accessory protein 5	protein-coding	Reep5	receptor accessory protein 5	O	receptor expression-enhancing protein 5|GP106|deleted in polyposis 1|polyposis locus protein 1 homolog|protein TB2 homolog	20170312	Function,GO:0005515,protein binding;Component,GO:0005783,endoplasmic reticulum;Process,GO:0008150,biological_process;Component,GO:0016020,membrane;Component,GO:0016021,integral component of membrane;Component,GO:0070062,extracellular exosome;Component,GO:0071782,endoplasmic reticulum tubular network;Component,GO:0071782,endoplasmic reticulum tubular network
ENSMUSG00000020121_Srgap1	20.1525	39.52	-1.00165	1.58023e-07	9.84922e-06	39.18	42.87	38.49	37.54	18.08	19.54	24.23	18.76	protein_coding	10090	117600	Srgap1	-	4930572H05Rik|Arhgap13	MGI:MGI:2152936|Ensembl:ENSMUSG00000020121|Vega:OTTMUSG00000032486	10	10|10 D2	SLIT-ROBO Rho GTPase activating protein 1	protein-coding	Srgap1	SLIT-ROBO Rho GTPase activating protein 1	O	SLIT-ROBO Rho GTPase-activating protein 1|Rho GTPase activating protein 13|rho GTPase-activating protein 13	20170312	Function,GO:0005096,GTPase activator activity;Function,GO:0005515,protein binding;Component,GO:0005737,cytoplasm;Process,GO:0007165,signal transduction;Process,GO:0007266,Rho protein signal transduction;Process,GO:0016477,cell migration;Function,GO:0017048,Rho GTPase binding;Process,GO:0030336,negative regulation of cell migration;Function,GO:0048365,Rac GTPase binding
ENSMUSG00000054717_Hmgb2	167.248	78.3225	1.05732	1.71193e-07	1.06341e-05	77.1	52.62	85.34	98.23	218.78	151.16	126.19	172.86	protein_coding	10090	97165	Hmgb2	-	C80539|HMG-2|Hmg2	MGI:MGI:96157|Ensembl:ENSMUSG00000054717|Vega:OTTMUSG00000060717	8	8 B2|8 29.9 cM	high mobility group box 2	protein-coding	Hmgb2	high mobility group box 2	O	high mobility group protein B2|high mobility group protein 2	20170312	Component,GO:0000790,nuclear chromatin;Component,GO:0000793,condensed chromosome;Function,GO:0001158,enhancer sequence-specific DNA binding;Process,GO:0001938,positive regulation of endothelial cell proliferation;Process,GO:0002376,immune system process;Process,GO:0002437,inflammatory response to antigenic stimulus;Function,GO:0003677,DNA binding;Function,GO:0003684,damaged DNA binding;Function,G…
ENSMUSG00000011751_Sptbn4	9.6925	24.285	-1.34828	1.72493e-07	1.0679e-05	20.7	27.61	25.12	23.71	7.06	8.64	14.82	8.25	protein_coding	10090	80297	Sptbn4	-	1700022P15Rik|5830426A08Rik|ROSA62|SpbIV|Spnb4|dyn|lnd|nmf261|nmf379|qv	MGI:MGI:1890574|Ensembl:ENSMUSG00000011751|Vega:OTTMUSG00000023763	7	7 A3|7 15.88 cM	spectrin beta, non-erythrocytic 4	protein-coding	Sptbn4	spectrin beta, non-erythrocytic 4	O	spectrin beta chain, non-erythrocytic 4|beta-spectrin 4|lumbosacral neuroaxonal dystrophy|neuroaxonal dystrophy|quivering|spectrin beta 4	20170312	Process,GO:0002028,regulation of sodium ion transport;Function,GO:0003779,actin binding;Function,GO:0005515,protein binding;Component,GO:0005737,cytoplasm;Component,GO:0005737,cytoplasm;Component,GO:0005886,plasma membrane;Component,GO:0005912,adherens junction;Process,GO:0007409,axonogenesis;Process,GO:0007605,sensory perception of sound;Process,GO:0007628,adult walking behavior;Component,GO:000…
ENSMUSG00000015981_Stk32c	8.8475	22.9575	-1.39743	1.74001e-07	1.07362e-05	21.78	24.53	22.34	23.18	6.93	8.02	12.42	8.02	protein_coding	10090	57740	Stk32c	-	PKE|Pkek|YANK3	MGI:MGI:2385336|Ensembl:ENSMUSG00000015981|Vega:OTTMUSG00000023219	7	7|7 F4	serine/threonine kinase 32C	protein-coding	Stk32c	serine/threonine kinase 32C	O	serine/threonine-protein kinase 32C|PKE protein kinase|stk32c	20170312	Function,GO:0000166,nucleotide binding;Function,GO:0004672,protein kinase activity;Function,GO:0004674,protein serine/threonine kinase activity;Function,GO:0005524,ATP binding;Component,GO:0005622,intracellular;Process,GO:0006468,protein phosphorylation;Function,GO:0016301,kinase activity;Process,GO:0016310,phosphorylation;Function,GO:0016740,transferase activity;Process,GO:0018105,peptidyl-serin…
ENSMUSG00000028675_Pnrc2	62.4625	31.845	0.933939	1.76542e-07	1.08568e-05	34.84	27.8	28.72	36.02	65.5	45.19	84.08	55.08	protein_coding	10090	52830	Pnrc2	-	0610011E17Rik|D4Bwg0593e	MGI:MGI:106512|Ensembl:ENSMUSG00000028675|Vega:OTTMUSG00000009795	4	4 D3|4 68.01 cM	proline-rich nuclear receptor coactivator 2	protein-coding	Pnrc2	proline-rich nuclear receptor coactivator 2	O	proline-rich nuclear receptor coactivator 2	20170312	Process,GO:0000184,nuclear-transcribed mRNA catabolic process, nonsense-mediated decay;Process,GO:0000184,nuclear-transcribed mRNA catabolic process, nonsense-mediated decay;Component,GO:0000932,P-body;Component,GO:0000932,P-body;Component,GO:0005634,nucleus;Component,GO:0005634,nucleus;Component,GO:0005654,nucleoplasm;Component,GO:0005737,cytoplasm;Component,GO:0005794,Golgi apparatus;Process,GO…
ENSMUSG00000047842_Diras2	1.8675	10.455	-2.44195	1.81152e-07	1.11032e-05	9.53	11.67	10.97	9.65	1.14	2.13	2.98	1.22	protein_coding	10090	68203	Diras2	-	2900052J15Rik|AI414999	MGI:MGI:1915453|Ensembl:ENSMUSG00000047842	13	13|13 A5	DIRAS family, GTP-binding RAS-like 2	protein-coding	Diras2	DIRAS family, GTP-binding RAS-like 2	O	GTP-binding protein Di-Ras2|distinct subgroup of the Ras family member 2	20170312	Function,GO:0000166,nucleotide binding;Function,GO:0005525,GTP binding;Component,GO:0005886,plasma membrane;Process,GO:0007165,signal transduction;Process,GO:0007264,small GTPase mediated signal transduction;Process,GO:0008150,biological_process;Component,GO:0016020,membrane
ENSMUSG00000001985_Grik3	65.86	37.365	0.781135	1.82212e-07	1.11312e-05	39.39	35.58	37.42	37.07	65.4	61.6	68.94	67.5	protein_coding	10090	14807	Grik3	-	9630027E11|GluK3|GluR7-3|Glur-7|Glur7	MGI:MGI:95816|Ensembl:ENSMUSG00000001985|Vega:OTTMUSG00000009249	4	4 D2.2|4 58.91 cM	glutamate receptor, ionotropic, kainate 3	protein-coding	Grik3	glutamate receptor, ionotropic, kainate 3	O	glutamate receptor ionotropic, kainate 3|glutamate receptor 7	20170312	Function,GO:0001640,adenylate cyclase inhibiting G-protein coupled glutamate receptor activity;Function,GO:0004872,receptor activity;Function,GO:0004970,ionotropic glutamate receptor activity;Function,GO:0005216,ion channel activity;Function,GO:0005234,extracellular-glutamate-gated ion channel activity;Function,GO:0005515,protein binding;Component,GO:0005886,plasma membrane;Component,GO:0005887,i…
ENSMUSG00000027669_Gnb4	20.5275	39.9025	-0.989065	1.85695e-07	1.13066e-05	35.44	37.15	45.32	41.7	19.37	20.53	21.48	20.73	protein_coding	10090	14696	Gnb4	-	6720453A21Rik|G(beta)4	MGI:MGI:104581|Ensembl:ENSMUSG00000027669|Vega:OTTMUSG00000016427	3	3|3 A3	guanine nucleotide binding protein (G protein), beta 4	protein-coding	Gnb4	guanine nucleotide binding protein (G protein), beta 4	O	guanine nucleotide-binding protein subunit beta-4|transducin beta chain 4	20170312	Function,GO:0003924,GTPase activity;Function,GO:0004871,signal transducer activity;Component,GO:0005765,lysosomal membrane;Component,GO:0005834,heterotrimeric G-protein complex;Process,GO:0007165,signal transduction;Process,GO:0007186,G-protein coupled receptor signaling pathway;Function,GO:0032403,protein complex binding;Component,GO:0043209,myelin sheath;Component,GO:0044297,cell body;Component…
ENSMUSG00000078958_Atp6ap1l	0.175	5.76	-4.32101	1.89618e-07	1.15075e-05	5.62	5.19	5.88	6.35	0	0	0.16	0.54	protein_coding	10090	435376	Atp6ap1l	-	EG435376	MGI:MGI:3648665|Ensembl:ENSMUSG00000078958|Vega:OTTMUSG00000043582	13	13|13 C3	ATPase, H+ transporting, lysosomal accessory protein 1-like	protein-coding	Atp6ap1l	ATPase, H+ transporting, lysosomal accessory protein 1-like	O	V-type proton ATPase subunit S1-like protein|Ac45-related protein	20170312	Function,GO:0003674,molecular_function;Component,GO:0005575,cellular_component;Process,GO:0008150,biological_process
ENSMUSG00000033161_Atp1a1	27	48.9175	-0.888831	1.98395e-07	1.20006e-05	44.99	48.12	52.17	50.39	23.89	24.1	33.83	26.18	protein_coding	10090	11928	Atp1a1	-	Atpa-1|BC010319	MGI:MGI:88105|Ensembl:ENSMUSG00000033161|Vega:OTTMUSG00000016447	3	3 F2.2|3 44.3 cM	ATPase, Na+/K+ transporting, alpha 1 polypeptide	protein-coding	Atp1a1	ATPase, Na+/K+ transporting, alpha 1 polypeptide	O	sodium/potassium-transporting ATPase subunit alpha-1|Na(+)/K(+) ATPase alpha-1 subunit|sodium pump subunit alpha-1	20170312	Function,GO:0000166,nucleotide binding;Process,GO:0002026,regulation of the force of heart contraction;Process,GO:0002028,regulation of sodium ion transport;Function,GO:0005391,sodium:potassium-exchanging ATPase activity;Function,GO:0005391,sodium:potassium-exchanging ATPase activity;Function,GO:0005391,sodium:potassium-exchanging ATPase activity;Function,GO:0005391,sodium:potassium-exchanging AT…
ENSMUSG00000064702_Gm24950	5.35	17.3775	-1.711	2.1566e-07	1.29179e-05	0.78	54.92	4.67	9.14	3.91	0	2.18	15.31	snRNA
ENSMUSG00000065767_Gm23849	5.35	17.3775	-1.711	2.1566e-07	1.29179e-05	0.78	54.92	4.67	9.14	3.91	0	2.18	15.31	snRNA
ENSMUSG00000065944_Rnu2-10	5.35	17.3775	-1.711	2.1566e-07	1.29179e-05	0.78	54.92	4.67	9.14	3.91	0	2.18	15.31	snRNA	10090	19848	Rnu2-10	-	Rnu2|nmf291	MGI:MGI:97976|Ensembl:ENSMUSG00000065944	11	11 D|11 65.48 cM	U2 small nuclear RNA 10	snRNA	Rnu2-10	U2 small nuclear RNA 10	O	-	20170312	NA
ENSMUSG00000024640_Psat1	68.5375	38.7475	0.786154	2.18917e-07	1.30706e-05	39.34	32.78	41.62	41.25	76.38	61.53	63.92	72.32	protein_coding	10090	107272	Psat1	-	D8Ertd814e|EPIP|PSA|Psat	MGI:MGI:2183441|Ensembl:ENSMUSG00000024640|Vega:OTTMUSG00000030919	19	19 A|19 10.86 cM	phosphoserine aminotransferase 1	protein-coding	Psat1	phosphoserine aminotransferase 1	O	phosphoserine aminotransferase|endometrial progesterone-induced protein|phosphohydroxythreonine aminotransferase	20170312	Function,GO:0003824,catalytic activity;Function,GO:0004648,O-phospho-L-serine:2-oxoglutarate aminotransferase activity;Component,GO:0005737,cytoplasm;Component,GO:0005829,cytosol;Process,GO:0006564,L-serine biosynthetic process;Function,GO:0008483,transaminase activity;Process,GO:0008652,cellular amino acid biosynthetic process;Function,GO:0016740,transferase activity;Component,GO:0070062,extrace…
ENSMUSG00000007021_Syngr3	25.225	46.0525	-0.899621	2.34575e-07	1.39602e-05	41.57	48.25	46.34	48.05	22.31	23.23	31.71	23.65	protein_coding	10090	20974	Syngr3	-	-	MGI:MGI:1341881|Ensembl:ENSMUSG00000007021|Vega:OTTMUSG00000028128	17	17|17 A3.3	synaptogyrin 3	protein-coding	Syngr3	synaptogyrin 3	O	synaptogyrin-3|Sgyr III|synaptogryin III	20170312	Function,GO:0005515,protein binding;Component,GO:0008021,synaptic vesicle;Component,GO:0016020,membrane;Component,GO:0016021,integral component of membrane;Component,GO:0030054,cell junction;Component,GO:0030672,synaptic vesicle membrane;Component,GO:0031410,cytoplasmic vesicle;Component,GO:0031594,neuromuscular junction;Process,GO:0032411,positive regulation of transporter activity;Function,GO:0…
ENSMUSG00000027894_Slc6a17	15.1925	32.2875	-1.11571	2.43925e-07	1.447e-05	30.71	35.99	31.97	30.48	12.21	14.58	20.72	13.26	protein_coding	10090	229706	Slc6a17	-	D130012J15Rik|Ntt4	MGI:MGI:2442535|Ensembl:ENSMUSG00000027894|Vega:OTTMUSG00000036634	3	3|3 F2.3	solute carrier family 6 (neurotransmitter transporter), member 17	protein-coding	Slc6a17	solute carrier family 6 (neurotransmitter transporter), member 17	O	sodium-dependent neutral amino acid transporter SLC6A17|orphan sodium- and chloride-dependent neurotransmitter transporter NTT4|sodium-dependent neurotransmitter transporter NTT4|sodium-dependent orphan neurotramsmitter transporter NTT4	20170312	Function,GO:0005328,neurotransmitter:sodium symporter activity;Component,GO:0005887,integral component of plasma membrane;Process,GO:0006810,transport;Process,GO:0006836,neurotransmitter transport;Process,GO:0007420,brain development;Component,GO:0008021,synaptic vesicle;Function,GO:0015171,amino acid transmembrane transporter activity;Function,GO:0015293,symporter activity;Process,GO:0015804,neu…
ENSMUSG00000067547_Gm7666	6.9225	0.3575	3.83787	2.4858e-07	1.46989e-05	0.23	0.26	0.59	0.35	1.65	1.71	12.25	12.08	transcribed_processed_pseudogene	10090	665511	Gm7666	-	EG665511	MGI:MGI:3648907	15	15 A1|15	prohibitin pseudogene	pseudo	Gm7666	predicted pseudogene 7666	O	-	20170312	NA
ENSMUSG00000038152_5033430I15Rik	4.175	14.8625	-1.83525	2.65324e-07	1.56388e-05	14.72	15.88	15.32	13.53	3.77	4.42	4.69	3.82	lincRNA	10090	76000	5033430I15Rik	-	-	MGI:MGI:1923250	13	13|13 A5	RIKEN cDNA 5033430I15 gene	unknown	5033430I15Rik	RIKEN cDNA 5033430I15 gene	O	-	20170317	Function,GO:0003674,molecular_function;Component,GO:0005575,cellular_component;Process,GO:0008150,biological_process
ENSMUSG00000022577_Ly6h	128.113	205.618	-0.716288	2.67394e-07	1.57107e-05	190.33	209.79	212.71	209.64	116.45	119.94	161.61	114.45	protein_coding	10090	23934	Ly6h	-	-	MGI:MGI:1346030|Ensembl:ENSMUSG00000022577|Vega:OTTMUSG00000033674	15	15|15 D3	lymphocyte antigen 6 complex, locus H	protein-coding	Ly6h	lymphocyte antigen 6 complex, locus H	O	lymphocyte antigen 6H|ly-6H	20170312	Component,GO:0005886,plasma membrane;Component,GO:0016020,membrane;Function,GO:0030550,acetylcholine receptor inhibitor activity;Component,GO:0031225,anchored component of membrane;Function,GO:0033130,acetylcholine receptor binding;Process,GO:0095500,acetylcholine receptor signaling pathway
ENSMUSG00000017716_Birc5	35.2425	16.3725	1.06582	2.68459e-07	1.57232e-05	17.79	13.63	17.82	16.25	42.55	32.12	27.84	38.46	protein_coding	10090	11799	Birc5	-	AAC-11|Api4|TIAP|survivin40	MGI:MGI:1203517|Ensembl:ENSMUSG00000017716|Vega:OTTMUSG00000003737	11	11|11 E2	baculoviral IAP repeat-containing 5	protein-coding	Birc5	baculoviral IAP repeat-containing 5	O	baculoviral IAP repeat-containing protein 5|apoptosis inhibitor 4|apoptosis inhibitor survivin|survivin	20170312	Process,GO:0000086,G2/M transition of mitotic cell cycle;Process,GO:0000226,microtubule cytoskeleton organization;Component,GO:0000228,nuclear chromosome;Component,GO:0000775,chromosome, centromeric region;Component,GO:0000776,kinetochore;Component,GO:0000777,condensed chromosome kinetochore;Process,GO:0000910,cytokinesis;Function,GO:0004842,ubiquitin-protein transferase activity;Function,GO:0004…
ENSMUSG00000068240_Gm11808	28.2475	11.0575	1.30946	2.7795e-07	1.62275e-05	9.18	12.02	11.97	11.06	42.96	37.34	14.96	17.73	protein_coding	10090	666586	Gm11808	-	Uba52	MGI:MGI:3649356	4	4|4 A1	ubiquitin A-52 residue ribosomal protein fusion product 1 pseudogene	pseudo	Gm11808	predicted gene 11808	O	-	20170312	Function,GO:0003674,molecular_function;Component,GO:0005575,cellular_component;Process,GO:0008150,biological_process
ENSMUSG00000003974_Grm3	2.6875	11.985	-2.13988	2.82101e-07	1.64179e-05	10.59	15.47	11.6	10.28	1.55	3.2	4.14	1.86	protein_coding	10090	108069	Grm3	-	0710001G23Rik|Gprc1c|mGlu3|mGluR3	MGI:MGI:1351340|Ensembl:ENSMUSG00000003974|Vega:OTTMUSG00000054376	5	5|5 A1	glutamate receptor, metabotropic 3	protein-coding	Grm3	glutamate receptor, metabotropic 3	O	metabotropic glutamate receptor 3|G protein-coupled receptor, family C, group 1, member C	20170312	Function,GO:0001641,group II metabotropic glutamate receptor activity;Function,GO:0001641,group II metabotropic glutamate receptor activity;Function,GO:0004871,signal transducer activity;Function,GO:0004930,G-protein coupled receptor activity;Function,GO:0005246,calcium channel regulator activity;Component,GO:0005886,plasma membrane;Component,GO:0005887,integral component of plasma membrane;Proce…
ENSMUSG00000050271_Prag1	28.305	11.825	1.21611	2.87478e-07	1.66782e-05	11.43	10.93	12.27	12.67	31.37	24.12	28.56	29.17	protein_coding	10090	244418	Prag1	-	9830148H23|D8Ertd82e|NACK|Sgk223|mFLJ00269	MGI:MGI:1196223|Ensembl:ENSMUSG00000050271|Vega:OTTMUSG00000022666	8	8 A4|8 22.78 cM	PEAK1 related kinase activating pseudokinase 1	protein-coding	Prag1	PEAK1 related kinase activating pseudokinase 1	O	tyrosine-protein kinase SgK223|pragmin|sugen kinase 223	20170312	Function,GO:0000166,nucleotide binding;Function,GO:0004672,protein kinase activity;Function,GO:0004713,protein tyrosine kinase activity;Function,GO:0004715,non-membrane spanning protein tyrosine kinase activity;Function,GO:0005524,ATP binding;Component,GO:0005575,cellular_component;Process,GO:0006468,protein phosphorylation;Function,GO:0016301,kinase activity;Process,GO:0016310,phosphorylation;Fu…
ENSMUSG00000019906_Lin7a	2.5525	11.6975	-2.17614	2.89941e-07	1.67684e-05	12.63	12.41	10.93	10.82	2.21	2.33	3.26	2.41	protein_coding	10090	108030	Lin7a	-	AI848705|LIN-7A|MALS-1|TIP-33|Veli|Veli1	MGI:MGI:2135609|Ensembl:ENSMUSG00000019906	10	10|10 D1	lin-7 homolog A (C. elegans)	protein-coding	Lin7a	lin-7 homolog A (C. elegans)	O	protein lin-7 homolog A|lin 7 homolog a|mLin-7|mammalian LIN-7 1|mammalian lin-seven protein 1|veli-1|vertebrate homolog of C. elegans Lin-7 type 1|vertebrate lin-7 homolog 1	20170312	Function,GO:0005515,protein binding;Component,GO:0005886,plasma membrane;Component,GO:0005911,cell-cell junction;Component,GO:0005923,bicellular tight junction;Process,GO:0006810,transport;Process,GO:0006887,exocytosis;Process,GO:0007269,neurotransmitter secretion;Process,GO:0015031,protein transport;Component,GO:0016020,membrane;Component,GO:0016323,basolateral plasma membrane;Component,GO:00300…
ENSMUSG00000046982_Tshz1	45.88	23.8875	0.903593	3.19074e-07	1.83956e-05	24.75	19.43	25.56	25.81	48.37	42.29	45.72	47.14	protein_coding	10090	110796	Tshz1	-	5730407I04Rik|D18Bwg1409e|Mtsh1|NY-CO-33|Sdccag33|Tsh1|mKIAA4206|teashirt1	MGI:MGI:1346031|Ensembl:ENSMUSG00000046982|Vega:OTTMUSG00000040170	18	18 E4|18 57.53 cM	teashirt zinc finger family member 1	protein-coding	Tshz1	teashirt zinc finger family member 1	O	teashirt homolog 1|serologically defined colon cancer antigen 3 homolog|serologically defined colon cancer antigen 33	20170312	Function,GO:0001078,transcriptional repressor activity, RNA polymerase II core promoter proximal region sequence-specific binding;Function,GO:0003677,DNA binding;Function,GO:0003682,chromatin binding;Function,GO:0005515,protein binding;Component,GO:0005634,nucleus;Process,GO:0006351,transcription, DNA-templated;Process,GO:0006355,regulation of transcription, DNA-templated;Process,GO:0006357,regul…
ENSMUSG00000006651_Aplp1	203.33	317.527	-0.677477	3.20875e-07	1.84418e-05	299.11	316.61	333.36	321.03	188.06	179.22	246.47	199.57	protein_coding	10090	11803	Aplp1	-	-	MGI:MGI:88046|Ensembl:ENSMUSG00000006651|Vega:OTTMUSG00000059360	7	7 B1|7 18.32 cM	amyloid beta (A4) precursor-like protein 1	protein-coding	Aplp1	amyloid beta (A4) precursor-like protein 1	O	amyloid-like protein 1|APLP|APLP-1	20170312	Function,GO:0005515,protein binding;Component,GO:0005737,cytoplasm;Component,GO:0005794,Golgi apparatus;Component,GO:0005886,plasma membrane;Process,GO:0006378,mRNA polyadenylation;Process,GO:0006417,regulation of translation;Process,GO:0006897,endocytosis;Process,GO:0006915,apoptotic process;Process,GO:0007155,cell adhesion;Function,GO:0008201,heparin binding;Component,GO:0016020,membrane;Compon…
ENSMUSG00000037887_Dusp8	31.325	54.495	-0.830826	3.28959e-07	1.88477e-05	53.84	57.18	54.68	52.28	27.13	27.07	40.21	30.89	protein_coding	10090	18218	Dusp8	-	5530400B01Rik|AI593498|Nttp1	MGI:MGI:106626|Ensembl:ENSMUSG00000037887|Vega:OTTMUSG00000027242	7	7 F5|7 87.59 cM	dual specificity phosphatase 8	protein-coding	Dusp8	dual specificity phosphatase 8	O	dual specificity protein phosphatase 8|neuronal tyrosine threonine phosphatase 1	20170312	Process,GO:0000188,inactivation of MAPK activity;Function,GO:0004721,phosphoprotein phosphatase activity;Function,GO:0004725,protein tyrosine phosphatase activity;Component,GO:0005634,nucleus;Component,GO:0005737,cytoplasm;Process,GO:0006470,protein dephosphorylation;Function,GO:0008138,protein tyrosine/serine/threonine phosphatase activity;Process,GO:0016311,dephosphorylation;Function,GO:0016787…
ENSMUSG00000087881_Gm22442	4.9275	0	5.31882	3.43939e-07	1.9645e-05	0	0	0	0	0	0	0	19.71	scaRNA
ENSMUSG00000051065_Mb21d2	9.725	23.87	-1.31878	3.49357e-07	1.98928e-05	25.64	25.75	22.83	21.26	8.53	9.91	12.47	7.99	protein_coding	10090	239796	Mb21d2	-	1600021P15Rik|A430031N04|C87006	MGI:MGI:1917028|Ensembl:ENSMUSG00000051065	16	16|16 B2	Mab-21 domain containing 2	protein-coding	Mb21d2	Mab-21 domain containing 2	O	protein MB21D2|mab-21 domain-containing protein 2	20170312	Function,GO:0032403,protein complex binding;Function,GO:0045296,cadherin binding
ENSMUSG00000082791_Gm4875	5.7125	0.17	4.27972	3.53704e-07	2.00784e-05	0.11	0.24	0.09	0.24	4.8	7.19	6.62	4.24	processed_pseudogene	10090	232338	Gm4875	-	EG232338	MGI:MGI:3648108	6	6|6 F1	Lasp1 pseudogene	pseudo	Gm4875	predicted gene 4875	O	-	20170312	NA
ENSMUSG00000027827_Kcnab1	0.645	7.12	-3.2655	3.58773e-07	2.02558e-05	7.82	8.06	6.44	6.16	0.38	0.85	0.78	0.57	protein_coding	10090	16497	Kcnab1	-	Akr8a8|Kvbeta1.1|mKv(beta)1	MGI:MGI:109155|Ensembl:ENSMUSG00000027827|Vega:OTTMUSG00000034877	3	3 E1|3 30.15 cM	potassium voltage-gated channel, shaker-related subfamily, beta member 1	protein-coding	Kcnab1	potassium voltage-gated channel, shaker-related subfamily, beta member 1	O	voltage-gated potassium channel subunit beta-1|K(+) channel subunit beta-1|kv-beta-1	20170312	Function,GO:0004033,aldo-keto reductase (NADP) activity;Function,GO:0005244,voltage-gated ion channel activity;Function,GO:0005249,voltage-gated potassium channel activity;Function,GO:0005515,protein binding;Component,GO:0005737,cytoplasm;Component,GO:0005829,cytosol;Component,GO:0005886,plasma membrane;Process,GO:0006810,transport;Process,GO:0006811,ion transport;Process,GO:0006813,potassium ion…
ENSMUSG00000098979_Gm27544	4.91	0	5.31411	3.59025e-07	2.02558e-05	0	0	0	0	9.01	0	0	10.63	misc_RNA
ENSMUSG00000032500_Dclk3	8.3275	21.665	-1.40041	3.65164e-07	2.05394e-05	20.7	23.05	22.67	20.24	7.99	7.93	10.6	6.79	protein_coding	10090	245038	Dclk3	-	BC056929|C730036H08|Dcamkl3	MGI:MGI:3039580|Ensembl:ENSMUSG00000032500|Vega:OTTMUSG00000027483	9	9|9 F3	doublecortin-like kinase 3	protein-coding	Dclk3	doublecortin-like kinase 3	O	serine/threonine-protein kinase DCLK3|CLICK-I and II-related|CLr|Click-I, -II related|doublecortin and CaM kinase-like 3|doublecortin-like and CAM kinase-like 3	20170312	Function,GO:0000166,nucleotide binding;Function,GO:0004672,protein kinase activity;Function,GO:0004674,protein serine/threonine kinase activity;Function,GO:0005524,ATP binding;Component,GO:0005634,nucleus;Component,GO:0005737,cytoplasm;Process,GO:0006468,protein phosphorylation;Function,GO:0016301,kinase activity;Process,GO:0016310,phosphorylation;Function,GO:0016740,transferase activity;Process,…
ENSMUSG00000024008_Cpne5	9.86	24.0225	-1.30828	3.79192e-07	2.12636e-05	23.35	23.06	26	23.68	8.49	7.99	13.43	9.53	protein_coding	10090	240058	Cpne5	-	A830083G22Rik	MGI:MGI:2385908|Ensembl:ENSMUSG00000024008|Vega:OTTMUSG00000028956	17	17|17 A3.3	copine V	protein-coding	Cpne5	copine V	O	copine-5	20170312	Function,GO:0003674,molecular_function;Process,GO:0030154,cell differentiation;Component,GO:0042995,cell projection;Component,GO:0043005,neuron projection;Component,GO:0043025,neuronal cell body;Component,GO:0070062,extracellular exosome;Process,GO:1903861,positive regulation of dendrite extension
ENSMUSG00000023991_Foxp4	74.195	114.275	-0.657097	3.98428e-07	2.22745e-05	111.58	110.53	117.66	117.33	70.67	62.53	84.57	79.01	protein_coding	10090	74123	Foxp4	-	1200010K03Rik|2310007G05Rik|mFKHLA	MGI:MGI:1921373|Ensembl:ENSMUSG00000023991|Vega:OTTMUSG00000018348	17	17|17 C	forkhead box P4	protein-coding	Foxp4	forkhead box P4	O	forkhead box protein P4|fork head-related protein like A|foxp4	20170314	Process,GO:0000122,negative regulation of transcription from RNA polymerase II promoter;Process,GO:0000122,negative regulation of transcription from RNA polymerase II promoter;Function,GO:0000978,RNA polymerase II core promoter proximal region sequence-specific DNA binding;Function,GO:0001078,transcriptional repressor activity, RNA polymerase II core promoter proximal region sequence-specific bin…
ENSMUSG00000056004_9330182L06Rik	8.695	22.185	-1.37305	3.99701e-07	2.22782e-05	21.93	23.46	22.51	20.84	6.32	8.08	13.91	6.47	protein_coding	10090	231014	9330182L06Rik	-	Eig121l	MGI:MGI:2443264|Ensembl:ENSMUSG00000056004|Vega:OTTMUSG00000025805	5	5|5 A1	RIKEN cDNA 9330182L06 gene	protein-coding	9330182L06Rik	RIKEN cDNA 9330182L06 gene	O	UPF0577 protein KIAA1324-like homolog|estrogen-induced gene 121-like protein	20170312	Function,GO:0003674,molecular_function;Component,GO:0005575,cellular_component;Process,GO:0008150,biological_process;Component,GO:0016020,membrane;Component,GO:0016021,integral component of membrane
ENSMUSG00000098543_Gm27533	4.855	0	5.29928	4.10787e-07	2.28271e-05	0	0	0	0	0	0	19.42	0	misc_RNA
ENSMUSG00000025855_Prkar1b	47.72	77.8925	-0.739772	4.22224e-07	2.33922e-05	71.56	80.85	81.95	77.21	37.65	44.78	63.4	45.05	protein_coding	10090	19085	Prkar1b	-	AI385716|RIbeta	MGI:MGI:97759|Ensembl:ENSMUSG00000025855|Vega:OTTMUSG00000025121	5	5 G2|5 77.74 cM	protein kinase, cAMP dependent regulatory, type I beta	protein-coding	Prkar1b	protein kinase, cAMP dependent regulatory, type I beta	O	cAMP-dependent protein kinase type I-beta regulatory subunit|cAMP dependent regulatory type I beta subunit transcript 1|cAMP dependent regulatory type I beta subunit transcript 2|cAMP dependent regulatory type I beta subunit transcript 3|cAMP dependent regulatory type I beta subunit transcript 4	20170312	Function,GO:0000166,nucleotide binding;Process,GO:0001932,regulation of protein phosphorylation;Function,GO:0004862,cAMP-dependent protein kinase inhibitor activity;Component,GO:0005737,cytoplasm;Component,GO:0005737,cytoplasm;Component,GO:0005886,plasma membrane;Component,GO:0005952,cAMP-dependent protein kinase complex;Process,GO:0006468,protein phosphorylation;Process,GO:0007611,learning or me…
ENSMUSG00000053024_Cntn2	9.3175	23.115	-1.3336	4.23533e-07	2.33945e-05	23.92	24.83	22.64	21.07	7.27	14.83	7.9	7.27	protein_coding	10090	21367	Cntn2	-	D130012K04Rik|TAG-1|Tax	MGI:MGI:104518|Ensembl:ENSMUSG00000053024|Vega:OTTMUSG00000049393	1	1|1 E4	contactin 2	protein-coding	Cntn2	contactin 2	O	contactin-2|TAX-1|axonal glycoprotein TAG-1|axonin|axonin-1|transient axonal glycoprotein 1	20170314	Process,GO:0000226,microtubule cytoskeleton organization;Process,GO:0001764,neuron migration;Function,GO:0001948,glycoprotein binding;Function,GO:0005515,protein binding;Component,GO:0005886,plasma membrane;Process,GO:0007155,cell adhesion;Process,GO:0007160,cell-matrix adhesion;Process,GO:0007399,nervous system development;Process,GO:0007409,axonogenesis;Process,GO:0007411,axon guidance;Process,…
ENSMUSG00000062372_Otof	0.825	7.56	-3.04804	4.24968e-07	2.34037e-05	7.41	7.87	8.02	6.94	0.56	0.44	1.72	0.58	protein_coding	10090	83762	Otof	-	-	MGI:MGI:1891247|Ensembl:ENSMUSG00000062372|Vega:OTTMUSG00000025902	5	5|5 B1	otoferlin	protein-coding	Otof	otoferlin	O	otoferlin|fer-1-like protein 2	20170312	Function,GO:0005509,calcium ion binding;Function,GO:0005515,protein binding;Component,GO:0005737,cytoplasm;Component,GO:0005783,endoplasmic reticulum;Component,GO:0005886,plasma membrane;Process,GO:0007605,sensory perception of sound;Component,GO:0016020,membrane;Component,GO:0016021,integral component of membrane;Process,GO:0016079,synaptic vesicle exocytosis;Process,GO:0016079,synaptic vesicle …
ENSMUSG00000098286_Mir8091	0	4.655	-5.27505	4.37881e-07	2.40431e-05	0	0	0	18.62	0	0	0	0	miRNA	10090	102465884	Mir8091	-	Gm27575|mmu-mir-8091	MGI:MGI:5530957|Ensembl:ENSMUSG00000098286|miRBase:MI0026018	19	19|19 C3	microRNA 8091	ncRNA	Mir8091	microRNA 8091	O	microRNA mir-8091	20170312	NA
ENSMUSG00000019124_Scrn1	38.995	64.215	-0.752283	4.40582e-07	2.41196e-05	65.15	64.15	64.41	63.15	42.05	36.36	41.49	36.08	protein_coding	10090	69938	Scrn1	-	2810019K23Rik|6330535A03Rik|AI852905|SES1|mKIAA0193	MGI:MGI:1917188|Ensembl:ENSMUSG00000019124|Vega:OTTMUSG00000024705	6	6|6 B3	secernin 1	protein-coding	Scrn1	secernin 1	O	secernin-1	20170312	Function,GO:0003674,molecular_function;Component,GO:0005634,nucleus;Component,GO:0005737,cytoplasm;Process,GO:0006508,proteolysis;Process,GO:0006887,exocytosis;Function,GO:0016805,dipeptidase activity;Component,GO:0031965,nuclear membrane
ENSMUSG00000105047_Gm42533	4.825	0	5.28931	4.47326e-07	2.44163e-05	0	0	0	0	0	0	0	19.3	processed_pseudogene
ENSMUSG00000073433_Arhgdig	6.86	19.1575	-1.49909	4.66697e-07	2.53985e-05	16.17	20.68	20.95	18.83	3.7	4.93	12.88	5.93	protein_coding	10090	14570	Arhgdig	-	Gdi5|RIP2|Rho-GDI-3|Rho-GDI2	MGI:MGI:108430|Ensembl:ENSMUSG00000073433|Vega:OTTMUSG00000026505	17	17|17 A3.3	Rho GDP dissociation inhibitor (GDI) gamma	protein-coding	Arhgdig	Rho GDP dissociation inhibitor (GDI) gamma	O	rho GDP-dissociation inhibitor 3|guanosine diphosphate (GDP) dissociation inhibitor 5, Rho associated|rho GDI 3|rho-GDI gamma	20170312	Function,GO:0005092,GDP-dissociation inhibitor activity;Function,GO:0005094,Rho GDP-dissociation inhibitor activity;Function,GO:0005096,GTPase activator activity;Function,GO:0005515,protein binding;Component,GO:0005737,cytoplasm;Component,GO:0016020,membrane;Function,GO:0030695,GTPase regulator activity;Process,GO:0032880,regulation of protein localization
ENSMUSG00000096210_H1f0	194.727	116.805	0.701551	5.03662e-07	2.73296e-05	128.3	100.69	117.31	120.92	220.79	186.34	162.72	209.06	protein_coding	10090	14958	H1f0	-	D130017D06Rik|H1(0)|H1fv	MGI:MGI:95893|Ensembl:ENSMUSG00000096210	15	15 E1|15 37.7 cM	H1 histone family, member 0	protein-coding	H1f0	H1 histone family, member 0	O	histone H1.0|H1-0 histone|histone H1'|histone H1(0)|myD196	20170312	Component,GO:0000786,nucleosome;Component,GO:0000790,nuclear chromatin;Function,GO:0003677,DNA binding;Function,GO:0003723,RNA binding;Component,GO:0005634,nucleus;Component,GO:0005634,nucleus;Component,GO:0005694,chromosome;Component,GO:0005719,nuclear euchromatin;Component,GO:0005730,nucleolus;Component,GO:0005794,Golgi apparatus;Process,GO:0006334,nucleosome assembly;Component,GO:0015629,actin…
ENSMUSG00000007207_Stx1a	21.51	40.375	-0.93895	5.14284e-07	2.78241e-05	37.5	43.59	42.78	37.63	18.73	19.59	30.02	17.7	protein_coding	10090	20907	Stx1a	-	HPC-1	MGI:MGI:109355|Ensembl:ENSMUSG00000007207|Vega:OTTMUSG00000016270	5	5|5 G2	syntaxin 1A (brain)	protein-coding	Stx1a	syntaxin 1A (brain)	O	syntaxin-1A|neuron-specific antigen HPC-1|syntaxin 1 a	20170312	Function,GO:0000149,SNARE binding;Function,GO:0000149,SNARE binding;Function,GO:0001948,glycoprotein binding;Process,GO:0001956,positive regulation of neurotransmitter secretion;Process,GO:0001956,positive regulation of neurotransmitter secretion;Function,GO:0005484,SNAP receptor activity;Function,GO:0005515,protein binding;Component,GO:0005886,plasma membrane;Component,GO:0005886,plasma membrane…
ENSMUSG00000021453_Gadd45g	45.7425	23.92	0.897214	5.5352e-07	2.98593e-05	26.33	17.82	23.28	28.25	54.17	36.38	36.47	55.95	protein_coding	10090	23882	Gadd45g	-	AI327420|C86281|CR6|DDIT2|OIG37	MGI:MGI:1346325|Ensembl:ENSMUSG00000021453|Vega:OTTMUSG00000023076	13	13|13 A5	growth arrest and DNA-damage-inducible 45 gamma	protein-coding	Gadd45g	growth arrest and DNA-damage-inducible 45 gamma	O	growth arrest and DNA damage-inducible protein GADD45 gamma|cytokine-responsive protein CR6|growth arrest and DNA-damage-inducible, gamma	20170312	Process,GO:0000185,activation of MAPKKK activity;Process,GO:0000185,activation of MAPKKK activity;Process,GO:0000186,activation of MAPKK activity;Function,GO:0005515,protein binding;Component,GO:0005634,nucleus;Component,GO:0005634,nucleus;Component,GO:0005737,cytoplasm;Component,GO:0005737,cytoplasm;Process,GO:0006469,negative regulation of protein kinase activity;Process,GO:0006915,apoptotic pr…
ENSMUSG00000025221_Kcnip2	1.6075	9.3675	-2.48701	5.62805e-07	3.02717e-05	8.42	9.31	9.55	10.19	1.23	1.22	2.33	1.65	protein_coding	10090	80906	Kcnip2	-	KChIP2	MGI:MGI:2135916|Ensembl:ENSMUSG00000025221|Vega:OTTMUSG00000035101	19	19 C3|19 38.75 cM	Kv channel-interacting protein 2	protein-coding	Kcnip2	Kv channel-interacting protein 2	O	Kv channel-interacting protein 2|A-type potassium channel modulatory protein 2|potassium channel-interacting protein 2	20170312	Function,GO:0005244,voltage-gated ion channel activity;Function,GO:0005250,A-type (transient outward) potassium channel activity;Function,GO:0005267,potassium channel activity;Function,GO:0005509,calcium ion binding;Component,GO:0005737,cytoplasm;Component,GO:0005886,plasma membrane;Process,GO:0006810,transport;Process,GO:0006811,ion transport;Process,GO:0006813,potassium ion transport;Component,…
ENSMUSG00000022490_Ppp1r1a	17.6575	35.0175	-1.01712	5.70696e-07	3.06069e-05	36.23	34.22	37.2	32.42	16.3	14.29	23.66	16.38	protein_coding	10090	58200	Ppp1r1a	-	0610038N18Rik|I-1	MGI:MGI:1889595|Ensembl:ENSMUSG00000022490	15	15|15 F3	protein phosphatase 1, regulatory (inhibitor) subunit 1A	protein-coding	Ppp1r1a	protein phosphatase 1, regulatory (inhibitor) subunit 1A	O	protein phosphatase 1 regulatory subunit 1A|IPP-1|inhibitor-1|protein phosphatase inhibitor 1	20170312	Function,GO:0004864,protein phosphatase inhibitor activity;Function,GO:0004865,protein serine/threonine phosphatase inhibitor activity;Function,GO:0005515,protein binding;Component,GO:0005615,extracellular space;Component,GO:0005622,intracellular;Component,GO:0005737,cytoplasm;Component,GO:0005737,cytoplasm;Process,GO:0005975,carbohydrate metabolic process;Process,GO:0005977,glycogen metabolic pr…
ENSMUSG00000054459_Vsnl1	16.335	35.0525	-1.12998	5.78174e-07	3.09181e-05	33.93	37.04	36.82	32.42	8.85	11.82	31.47	13.2	protein_coding	10090	26950	Vsnl1	-	VILIP|Vnsl1	MGI:MGI:1349453|Ensembl:ENSMUSG00000054459	12	12|12 A1.1	visinin-like 1	protein-coding	Vsnl1	visinin-like 1	O	visinin-like protein 1|NVL-1|NVP-1|neural visinin-like protein 1	20170312	Function,GO:0005509,calcium ion binding;Component,GO:0005829,cytosol;Component,GO:0016020,membrane;Process,GO:0035774,positive regulation of insulin secretion involved in cellular response to glucose stimulus;Process,GO:0045921,positive regulation of exocytosis;Process,GO:0046676,negative regulation of insulin secretion;Function,GO:0046872,metal ion binding
ENSMUSG00000006270_Vax1	27.0525	11.3575	1.20869	5.92259e-07	3.15798e-05	12.9	9.38	11.36	11.79	32.22	20.63	24.08	31.28	protein_coding	10090	22326	Vax1	-	-	MGI:MGI:1277163|Ensembl:ENSMUSG00000006270|Vega:OTTMUSG00000037558	19	19 D3|19 54.61 cM	ventral anterior homeobox 1	protein-coding	Vax1	ventral anterior homeobox 1	O	ventral anterior homeobox 1|ventral anterior homeobox containing gene 1	20170312	Process,GO:0000122,negative regulation of transcription from RNA polymerase II promoter;Process,GO:0000122,negative regulation of transcription from RNA polymerase II promoter;Function,GO:0001162,RNA polymerase II intronic transcription regulatory region sequence-specific DNA binding;Function,GO:0001227,transcriptional repressor activity, RNA polymerase II transcription regulatory region sequence…
ENSMUSG00000020848_Doc2b	3.625	13.425	-1.88714	5.97323e-07	3.17579e-05	11.78	13.8	14.38	13.74	2.27	2.92	6.29	3.02	protein_coding	10090	13447	Doc2b	-	-	MGI:MGI:1100497|Ensembl:ENSMUSG00000020848|Vega:OTTMUSG00000006220	11	11|11 B5	double C2, beta	protein-coding	Doc2b	double C2, beta	O	double C2-like domain-containing protein beta|doc2-beta|double C2 protein beta	20170312	Function,GO:0005509,calcium ion binding;Function,GO:0005515,protein binding;Function,GO:0005544,calcium-dependent phospholipid binding;Function,GO:0005544,calcium-dependent phospholipid binding;Component,GO:0005737,cytoplasm;Component,GO:0005886,plasma membrane;Component,GO:0005886,plasma membrane;Process,GO:0006906,vesicle fusion;Process,GO:0008104,protein localization;Component,GO:0016020,membr…
ENSMUSG00000048285_Frmd6	3.4075	13.01	-1.92843	6.06348e-07	3.21451e-05	15.27	12.62	11.7	12.45	3.46	3.48	3.56	3.13	protein_coding	10090	319710	Frmd6	-	2610019M19Rik|4930488L10Rik|AW212977|Willin	MGI:MGI:2442579|Ensembl:ENSMUSG00000048285	12	12|12 C2	FERM domain containing 6	protein-coding	Frmd6	FERM domain containing 6	O	FERM domain-containing protein 6	20170312	Process,GO:0003383,apical constriction;Function,GO:0005200,structural constituent of cytoskeleton;Function,GO:0005515,protein binding;Component,GO:0005737,cytoplasm;Component,GO:0005856,cytoskeleton;Component,GO:0005886,plasma membrane;Component,GO:0016020,membrane;Process,GO:0031032,actomyosin structure organization;Process,GO:0032970,regulation of actin filament-based process;Process,GO:0034613…
ENSMUSG00000039372_March4	4.02	14.135	-1.81641	6.15781e-07	3.25517e-05	13.3	14.52	14.66	14.06	3.03	3.28	6.4	3.37	protein_coding	10090	381270	2020-03-04	-	BC056494|mKIAA1399	MGI:MGI:2683550|Ensembl:ENSMUSG00000039372|Vega:OTTMUSG00000026658	1	1|1 C3	membrane-associated ring finger (C3HC4) 4	protein-coding	2020-03-04	membrane-associated ring finger (C3HC4) 4	O	E3 ubiquitin-protein ligase MARCH4|MARCH-IV|RING-type E3 ubiquitin transferase MARCH4|membrane-associated RING finger protein 4|membrane-associated RING-CH protein IV	20170312	Function,GO:0004842,ubiquitin-protein transferase activity;Component,GO:0005794,Golgi apparatus;Component,GO:0005795,Golgi stack;Component,GO:0005802,trans-Golgi network;Function,GO:0008270,zinc ion binding;Component,GO:0016020,membrane;Component,GO:0016021,integral component of membrane;Function,GO:0016740,transferase activity;Function,GO:0046872,metal ion binding
ENSMUSG00000024873_Cnih2	117.01	183.798	-0.685674	6.56156e-07	3.45869e-05	182.69	193.7	186.11	172.69	103.8	100.85	146.77	116.62	protein_coding	10090	12794	Cnih2	-	CNIH-2|Cnil	MGI:MGI:1277225|Ensembl:ENSMUSG00000024873	19	19|19 A	cornichon family AMPA receptor auxiliary protein 2	protein-coding	Cnih2	cornichon family AMPA receptor auxiliary protein 2	O	protein cornichon homolog 2|cornichon homolog 2|cornichon-like protein	20170312	Component,GO:0005783,endoplasmic reticulum;Component,GO:0005886,plasma membrane;Process,GO:0006810,transport;Component,GO:0014069,postsynaptic density;Component,GO:0016020,membrane;Component,GO:0016021,integral component of membrane;Function,GO:0016247,channel regulator activity;Component,GO:0030054,cell junction;Component,GO:0030425,dendrite;Component,GO:0032281,AMPA glutamate receptor complex;P…
ENSMUSG00000047547_Cltb	41.9125	68.37	-0.738795	6.96789e-07	3.66241e-05	63.91	68.05	71.35	70.17	36.93	37.52	52.56	40.64	protein_coding	10090	74325	Cltb	-	2310046E19Rik|lcb	MGI:MGI:1921575|Ensembl:ENSMUSG00000047547|Vega:OTTMUSG00000032678	13	13|13 B1	clathrin, light polypeptide (Lcb)	protein-coding	Cltb	clathrin, light polypeptide (Lcb)	O	clathrin light chain B	20170312	Function,GO:0005198,structural molecule activity;Component,GO:0005802,trans-Golgi network;Component,GO:0005829,cytosol;Component,GO:0005886,plasma membrane;Component,GO:0005886,plasma membrane;Component,GO:0005905,clathrin-coated pit;Process,GO:0006886,intracellular protein transport;Component,GO:0016020,membrane;Process,GO:0016192,vesicle-mediated transport;Component,GO:0030118,clathrin coat;Com…
ENSMUSG00000041126_H2afv	151.438	86.5175	0.77063	7.29847e-07	3.82527e-05	88.93	73.1	83.89	100.15	179.94	130.6	125.69	169.52	protein_coding	10090	77605	H2afv	-	C530002L11Rik|H2a.z-2|H2av	MGI:MGI:1924855|Ensembl:ENSMUSG00000041126|Vega:OTTMUSG00000005109	11	11|11 A1	H2A histone family, member V	protein-coding	H2afv	H2A histone family, member V	O	histone H2A.V|histone H2A.F/Z	20170312	Component,GO:0000786,nucleosome;Component,GO:0000790,nuclear chromatin;Function,GO:0003677,DNA binding;Component,GO:0005634,nucleus;Component,GO:0005694,chromosome;Process,GO:0006342,chromatin silencing;Function,GO:0046982,protein heterodimerization activity;Component,GO:0070062,extracellular exosome
ENSMUSG00000038077_Kcna6	3.54	13.16	-1.89171	7.34525e-07	3.83888e-05	13.49	13.48	13.33	12.34	2.71	3.72	4.63	3.1	protein_coding	10090	16494	Kcna6	-	Kv1.6|MK1.6	MGI:MGI:96663|Ensembl:ENSMUSG00000038077|Vega:OTTMUSG00000022444	6	6 F3|6 61.72 cM	potassium voltage-gated channel, shaker-related, subfamily, member 6	protein-coding	Kcna6	potassium voltage-gated channel, shaker-related, subfamily, member 6	O	potassium voltage-gated channel subfamily A member 6|voltage-gated potassium channel subunit Kv1.6	20170312	Function,GO:0005216,ion channel activity;Function,GO:0005244,voltage-gated ion channel activity;Function,GO:0005249,voltage-gated potassium channel activity;Function,GO:0005251,delayed rectifier potassium channel activity;Function,GO:0005267,potassium channel activity;Component,GO:0005886,plasma membrane;Component,GO:0005887,integral component of plasma membrane;Process,GO:0006810,transport;Proce…
ENSMUSG00000006442_Srm	48.81	77.51	-0.700453	7.47896e-07	3.89772e-05	76.59	74.92	82.11	76.42	47.2	38.79	58.59	50.66	protein_coding	10090	20810	Srm	-	AA407669|SpdST|SpdSy	MGI:MGI:102690|Ensembl:ENSMUSG00000006442|Vega:OTTMUSG00000010928	4	4|4 E2	spermidine synthase	protein-coding	Srm	spermidine synthase	O	spermidine synthase|putrescine aminopropyltransferase	20170312	Function,GO:0003824,catalytic activity;Function,GO:0004766,spermidine synthase activity;Function,GO:0004766,spermidine synthase activity;Process,GO:0006595,polyamine metabolic process;Process,GO:0006596,polyamine biosynthetic process;Process,GO:0008295,spermidine biosynthetic process;Process,GO:0008295,spermidine biosynthetic process;Function,GO:0016740,transferase activity;Function,GO:0042802,id…
ENSMUSG00000029126_Nsg1	303.56	454.158	-0.615405	7.81535e-07	4.06156e-05	442.32	452.01	473.62	448.68	293.08	281.89	356.19	283.08	protein_coding	10090	18196	Nsg1	-	Neep21|m234|p21	MGI:MGI:109149|Ensembl:ENSMUSG00000029126|Vega:OTTMUSG00000056100	5	5 B3|5 20.21 cM	neuron specific gene family member 1	protein-coding	Nsg1	neuron specific gene family member 1	O	neuron-specific protein family member 1|brain neuron cytoplasmic protein 1	20170312	Process,GO:0001921,positive regulation of receptor recycling;Function,GO:0005102,receptor binding;Component,GO:0005768,endosome;Component,GO:0005768,endosome;Component,GO:0005794,Golgi apparatus;Component,GO:0005887,integral component of plasma membrane;Process,GO:0007212,dopamine receptor signaling pathway;Component,GO:0016020,membrane;Component,GO:0016021,integral component of membrane;Process,…
ENSMUSG00000028937_Acot7	42.98	70.66	-0.749958	8.03825e-07	4.16566e-05	62.59	77.89	74.99	67.17	38.1	37.48	57.9	38.44	protein_coding	10090	70025	Acot7	-	2410041A17Rik|Ach1|Act|Bach|CTE-IIa|Cte-II|Lach1	MGI:MGI:1917275|Ensembl:ENSMUSG00000028937|Vega:OTTMUSG00000010306	4	4|4 E2	acyl-CoA thioesterase 7	protein-coding	Acot7	acyl-CoA thioesterase 7	O	cytosolic acyl coenzyme A thioester hydrolase|50-kDa brain acyl-CoA hydrolase|brain acyl-CoA hydrolase|long chain acyl-CoA thioester hydrolase	20170312	Function,GO:0000062,fatty-acyl-CoA binding;Component,GO:0005654,nucleoplasm;Component,GO:0005737,cytoplasm;Component,GO:0005829,cytosol;Component,GO:0005829,cytosol;Process,GO:0009062,fatty acid catabolic process;Process,GO:0015937,coenzyme A biosynthetic process;Function,GO:0016290,palmitoyl-CoA hydrolase activity;Function,GO:0016290,palmitoyl-CoA hydrolase activity;Function,GO:0016787,hydrolase…
ENSMUSG00000084946_Dlx1as	156.915	91.84	0.737539	8.91346e-07	4.60628e-05	94.93	67.04	96.21	109.18	157.56	168.41	137.73	163.96	antisense	10090	111970	Dlx1as	-	Dix1as|Dlx1os	MGI:MGI:1195983	2	2 C2|2 42.58 cM	distal-less homeobox 1, antisense	ncRNA	Dlx1as	distal-less homeobox 1, antisense	O	Dlx1 antisense|distal-less homeobox 1, opposite strand	20170316	Function,GO:0003674,molecular_function;Component,GO:0005575,cellular_component;Process,GO:0048701,embryonic cranial skeleton morphogenesis
ENSMUSG00000045799_Gm9800	24.685	9.665	1.30739	9.29425e-07	4.78965e-05	11.09	9.3	8.65	9.62	43.07	27.89	12.9	14.88	pseudogene	10090	100041948	Gm9800	-	-	MGI:MGI:3710580	14	14 A1|14	predicted gene 9800	pseudo	Gm9800	predicted gene 9800	O	-	20170312	NA
ENSMUSG00000027715_Ccna2	38.61	19.42	0.952455	9.34476e-07	4.80227e-05	22	15.66	19.69	20.33	47.25	35.49	31.44	40.26	protein_coding	10090	12428	Ccna2	-	AA408589|Ccn-1|Ccn1|Ccna|CycA2|Cyca	MGI:MGI:108069|Ensembl:ENSMUSG00000027715|Vega:OTTMUSG00000006485	3	3 B|3 17.67 cM	cyclin A2	protein-coding	Ccna2	cyclin A2	O	cyclin-A2|Cyclin A2 (Cyclin A)|cyclin-A	20170312	Process,GO:0000079,regulation of cyclin-dependent protein serine/threonine kinase activity;Process,GO:0000086,G2/M transition of mitotic cell cycle;Component,GO:0000307,cyclin-dependent protein kinase holoenzyme complex;Component,GO:0001939,female pronucleus;Component,GO:0001940,male pronucleus;Function,GO:0005515,protein binding;Component,GO:0005634,nucleus;Component,GO:0005634,nucleus;Component…
ENSMUSG00000094627_Gm10182	239.118	93.9675	1.31199	9.46225e-07	4.84914e-05	103.45	73.9	91.31	107.21	367.88	267.72	140.24	180.63	processed_pseudogene	10090	100041826	Gm10182	-	-	MGI:MGI:3704327	9	9|9 A3	high mobility group nucleosomal binding domain 2 pseudogene	pseudo	Gm10182	predicted pseudogene 10182	O	-	20170312	NA
ENSMUSG00000029730_Mcm7	92.665	56.8175	0.669588	9.65593e-07	4.93469e-05	62.5	50.68	53.6	60.49	100.63	84.56	86.85	98.62	protein_coding	10090	17220	Mcm7	-	AI747533|Mcmd7|mCDC47	MGI:MGI:1298398|Ensembl:ENSMUSG00000029730|Vega:OTTMUSG00000022672	5	5|5 G2	minichromosome maintenance complex component 7	protein-coding	Mcm7	minichromosome maintenance complex component 7	O	DNA replication licensing factor MCM7|CDC47 homolog|mini chromosome maintenance deficient 7|minichromosome maintenance deficient 7	20170312	Function,GO:0000166,nucleotide binding;Component,GO:0000784,nuclear chromosome, telomeric region;Function,GO:0003677,DNA binding;Function,GO:0003678,DNA helicase activity;Function,GO:0003697,single-stranded DNA binding;Function,GO:0004003,ATP-dependent DNA helicase activity;Function,GO:0004386,helicase activity;Function,GO:0005515,protein binding;Function,GO:0005524,ATP binding;Component,GO:00056…
ENSMUSG00000021541_Trpc7	1.5775	9.0575	-2.46428	9.74305e-07	4.96546e-05	9.69	10.37	7.61	8.56	1.74	1.38	1.73	1.46	protein_coding	10090	26946	Trpc7	-	TRP7|Trrp8	MGI:MGI:1349470|Ensembl:ENSMUSG00000021541|Vega:OTTMUSG00000024552	13	13|13 B1	transient receptor potential cation channel, subfamily C, member 7	protein-coding	Trpc7	transient receptor potential cation channel, subfamily C, member 7	O	short transient receptor potential channel 7|transient receptor potential protein homologue TRP7|transient receptor protein 7|transient receptor protein 8	20170312	Function,GO:0005216,ion channel activity;Function,GO:0005262,calcium channel activity;Component,GO:0005634,nucleus;Component,GO:0005801,cis-Golgi network;Component,GO:0005886,plasma membrane;Component,GO:0005887,integral component of plasma membrane;Process,GO:0006810,transport;Process,GO:0006811,ion transport;Process,GO:0006816,calcium ion transport;Process,GO:0006828,manganese ion transport;Pro…
ENSMUSG00000042066_Tmcc2	33.83	56.375	-0.76908	9.784e-07	4.97259e-05	53.63	59.23	57.96	54.68	30.02	30.45	39.22	35.63	protein_coding	10090	68875	Tmcc2	-	1110063G11Rik	MGI:MGI:1916125|Ensembl:ENSMUSG00000042066|Vega:OTTMUSG00000026803	1	1|1 E4	transmembrane and coiled-coil domains 2	protein-coding	Tmcc2	transmembrane and coiled-coil domains 2	O	transmembrane and coiled-coil domains protein 2	20170312	Function,GO:0003674,molecular_function;Component,GO:0005575,cellular_component;Process,GO:0008150,biological_process;Component,GO:0016020,membrane;Component,GO:0016021,integral component of membrane
ENSMUSG00000064115_Cadm2	8.2725	20.92	-1.35963	1.02062e-06	5.17292e-05	20.97	23.8	19.61	19.3	6.99	9.53	8.47	8.1	protein_coding	10090	239857	Cadm2	-	2900078E11Rik|9330131D06|A830029E02Rik|Igdf4d|Igsf4d|NECL3|SynCAM 2|SynCAM2	MGI:MGI:2442722|Ensembl:ENSMUSG00000064115|Vega:OTTMUSG00000017090	16	16|16 C1.3-C2	cell adhesion molecule 2	protein-coding	Cadm2	cell adhesion molecule 2	O	cell adhesion molecule 2|NECL-3|immunoglobulin superfamily member 4D|immunoglobulin superfamily, member 4|nectin-like protein 3|synaptic cell adhesion molecule 2	20170312	Function,GO:0004872,receptor activity;Function,GO:0005102,receptor binding;Function,GO:0005515,protein binding;Component,GO:0005737,cytoplasm;Component,GO:0005886,plasma membrane;Component,GO:0005887,integral component of plasma membrane;Component,GO:0005913,cell-cell adherens junction;Process,GO:0007155,cell adhesion;Process,GO:0007156,homophilic cell adhesion via plasma membrane adhesion molecu…
ENSMUSG00000029602_Rasal1	1.58	9.04	-2.45941	1.02664e-06	5.18916e-05	6.58	9.61	10.08	9.89	0.72	0.69	3.78	1.13	protein_coding	10090	19415	Rasal1	-	MRASAL	MGI:MGI:1330842|Ensembl:ENSMUSG00000029602|Vega:OTTMUSG00000025930	5	5|5 F	RAS protein activator like 1 (GAP1 like)	protein-coding	Rasal1	RAS protein activator like 1 (GAP1 like)	O	rasGAP-activating-like protein 1|ras GTPase-activating-like protein	20170316	Function,GO:0005096,GTPase activator activity;Component,GO:0005737,cytoplasm;Component,GO:0005829,cytosol;Component,GO:0005886,plasma membrane;Process,GO:0007165,signal transduction;Process,GO:0030154,cell differentiation;Component,GO:0031235,intrinsic component of the cytoplasmic side of the plasma membrane;Process,GO:0035556,intracellular signal transduction;Process,GO:0043087,regulation of GTP…
ENSMUSG00000017740_Slc12a5	13.715	29.0025	-1.10786	1.03349e-06	5.199e-05	25.39	35.69	28.28	26.65	9.54	13.66	19.11	12.55	protein_coding	10090	57138	Slc12a5	-	KCC2|mKIAA1176	MGI:MGI:1862037|Ensembl:ENSMUSG00000017740|Vega:OTTMUSG00000019699	2	2|2 H3	solute carrier family 12, member 5	protein-coding	Slc12a5	solute carrier family 12, member 5	O	solute carrier family 12 member 5|K-Cl cotransporter 2|KCC2a variant 1|KCC2a-S25 variant 1|KCC2b variant 2|electroneutral potassium-chloride cotransporter 2|mKCC2|neuronal K-Cl cotransporter	20170312	Function,GO:0005215,transporter activity;Function,GO:0005515,protein binding;Component,GO:0005886,plasma membrane;Component,GO:0005886,plasma membrane;Component,GO:0005887,integral component of plasma membrane;Process,GO:0006810,transport;Process,GO:0006811,ion transport;Process,GO:0006813,potassium ion transport;Process,GO:0006821,chloride transport;Process,GO:0006821,chloride transport;Process,…
ENSMUSG00000041431_Ccnb1	38.0725	19.105	0.955739	1.03422e-06	5.199e-05	20.24	16.08	19.46	20.64	45.93	34.38	32.3	39.68	protein_coding	10090	268697	Ccnb1	-	Ccnb1-rs1|Ccnb1-rs13|CycB1|Cycb-4|Cycb-5|Cycb1-rs1	MGI:MGI:88302|Ensembl:ENSMUSG00000041431|Vega:OTTMUSG00000020969	13	13 D1|13 53.23 cM	cyclin B1	protein-coding	Ccnb1	cyclin B1	O	G2/mitotic-specific cyclin-B1|cyclin B1, related sequence 1|cyclin B1, related sequence 13	20170312	Component,GO:0000922,spindle pole;Component,GO:0000942,condensed nuclear chromosome outer kinetochore;Process,GO:0001556,oocyte maturation;Process,GO:0001701,in utero embryonic development;Process,GO:0001933,negative regulation of protein phosphorylation;Function,GO:0005113,patched binding;Function,GO:0005515,protein binding;Component,GO:0005634,nucleus;Component,GO:0005634,nucleus;Component,GO:0…
ENSMUSG00000057036_Gm7536	22.3375	8.365	1.3695	1.03922e-06	5.20995e-05	9.18	6.27	9.45	8.56	44.42	22.02	12.11	10.8	processed_pseudogene	10090	665189	Gm7536	-	EG665189	MGI:MGI:3645137	3	3|3 A3	ribosomal protein L27A pseudogene	pseudo	Gm7536	predicted gene 7536	O	-	20170312	NA
ENSMUSG00000003411_Rab3b	7.55	19.76	-1.4076	1.06132e-06	5.30629e-05	16.97	18.27	22.67	21.13	5.93	6.96	9.57	7.74	protein_coding	10090	69908	Rab3b	-	2610528C18Rik	MGI:MGI:1917158|Ensembl:ENSMUSG00000003411|Vega:OTTMUSG00000008236	4	4|4 C7	RAB3B, member RAS oncogene family	protein-coding	Rab3b	RAB3B, member RAS oncogene family	O	ras-related protein Rab-3B	20170312	Function,GO:0000166,nucleotide binding;Function,GO:0003924,GTPase activity;Function,GO:0005515,protein binding;Function,GO:0005525,GTP binding;Component,GO:0005737,cytoplasm;Component,GO:0005829,cytosol;Component,GO:0005886,plasma membrane;Process,GO:0006810,transport;Process,GO:0007264,small GTPase mediated signal transduction;Component,GO:0008021,synaptic vesicle;Process,GO:0015031,protein tran…
ENSMUSG00000005338_Cadm3	48.4225	76.59	-0.694559	1.07208e-06	5.34561e-05	73.58	77.97	75.16	79.65	42.41	47.72	59.11	44.45	protein_coding	10090	94332	Cadm3	-	BIgR|Igsf4b|Necl-1|Necl1|SynCAM3|Tsll1	MGI:MGI:2137858|Ensembl:ENSMUSG00000005338|Vega:OTTMUSG00000024341	1	1|1 H3	cell adhesion molecule 3	protein-coding	Cadm3	cell adhesion molecule 3	O	cell adhesion molecule 3|TSLC1-like protein 1|immunoglobulin superfamily, member 4B|nectin-like protein 1|nectin-lke 1|synaptic cell adhesion molecule 3	20170312	Function,GO:0004872,receptor activity;Function,GO:0005102,receptor binding;Function,GO:0005515,protein binding;Component,GO:0005886,plasma membrane;Component,GO:0005887,integral component of plasma membrane;Component,GO:0005911,cell-cell junction;Component,GO:0005913,cell-cell adherens junction;Process,GO:0007155,cell adhesion;Process,GO:0007156,homophilic cell adhesion via plasma membrane adhesi…
ENSMUSG00000026825_Dnm1	51.9725	84.5775	-0.735747	1.09254e-06	5.43298e-05	75.26	96.98	84.18	81.89	45.93	43.52	71.08	47.36	protein_coding	10090	13429	Dnm1	-	AI838169|Dnm|Ftfl|mKIAA4093	MGI:MGI:107384|Ensembl:ENSMUSG00000026825|Vega:OTTMUSG00000012945	2	2 B|2 22.09 cM	dynamin 1	protein-coding	Dnm1	dynamin 1	O	dynamin-1	20170312	Function,GO:0000166,nucleotide binding;Process,GO:0000266,mitochondrial fission;Component,GO:0001917,photoreceptor inner segment;Process,GO:0002031,G-protein coupled receptor internalization;Process,GO:0003374,dynamin family protein polymerization involved in mitochondrial fission;Function,GO:0003723,RNA binding;Function,GO:0003924,GTPase activity;Function,GO:0005515,protein binding;Function,GO:0…
ENSMUSG00000107870_Gm43940	1.7025	9.7025	-2.46116	1.12041e-06	5.55656e-05	29.1	0	0	9.71	0	0	6.81	0	TEC
ENSMUSG00000034686_Prr7	24.06	43.075	-0.871328	1.13075e-06	5.59283e-05	41.81	44.42	42.82	43.25	20.4	19.21	33.6	23.03	protein_coding	10090	432763	Prr7	-	XM_484263	MGI:MGI:3487246|Ensembl:ENSMUSG00000034686	13	13|13 B1	proline rich 7 (synaptic)	protein-coding	Prr7	proline rich 7 (synaptic)	O	proline-rich protein 7|synaptic proline-rich membrane protein	20170312	Function,GO:0003674,molecular_function;Component,GO:0005575,cellular_component;Component,GO:0005886,plasma membrane;Process,GO:0008150,biological_process;Component,GO:0016020,membrane;Component,GO:0016021,integral component of membrane;Component,GO:0030054,cell junction;Component,GO:0045202,synapse;Component,GO:0045211,postsynaptic membrane
ENSMUSG00000071379_Hpcal1	5.9025	17.045	-1.54432	1.14684e-06	5.65724e-05	15.96	15.91	18.89	17.42	5.5	5.65	7.9	4.56	protein_coding	10090	53602	Hpcal1	-	NVP-3|Nvp3|VILIP3|Vnsl3|Vsnl3	MGI:MGI:1855689|Ensembl:ENSMUSG00000071379	12	12|12 A1.2	hippocalcin-like 1	protein-coding	Hpcal1	hippocalcin-like 1	O	hippocalcin-like protein 1|NVL-3|VILIP-3|hippocalcin-like 1; visinin like 3; neural visinin-like 3; neural visinin-like protein 3|neural visinin-like 3|neural visinin-like protein 3|visinin like 3|visinin-like protein 3	20170312	Function,GO:0005509,calcium ion binding;Function,GO:0005515,protein binding;Process,GO:0008150,biological_process;Component,GO:0016020,membrane;Function,GO:0046872,metal ion binding;Component,GO:0070062,extracellular exosome
ENSMUSG00000070498_Tmem132b	4.03	13.82	-1.7807	1.15095e-06	5.66237e-05	14.47	14.03	13.3	13.48	4.3	4.31	3.35	4.16	protein_coding	10090	208151	Tmem132b	-	AK220418|mKIAA1786	MGI:MGI:3609245|Ensembl:ENSMUSG00000070498|Vega:OTTMUSG00000044549	5	5|5 G1.1	transmembrane protein 132B	protein-coding	Tmem132b	transmembrane protein 132B	O	transmembrane protein 132B	20170312	Function,GO:0003674,molecular_function;Process,GO:0008150,biological_process;Component,GO:0016021,integral component of membrane
ENSMUSG00000019961_Tmpo	179.425	113.108	0.630122	1.16546e-06	5.7185e-05	119.41	100.52	114.19	118.31	199.94	173.24	155.05	189.47	protein_coding	10090	21917	Tmpo	-	5630400D24Rik|AI195756|AI606875|AW214352|AW547477|LAP2|TP	MGI:MGI:106920|Ensembl:ENSMUSG00000019961|Vega:OTTMUSG00000063806	10	10 C2|10 45.66 cM	thymopoietin	protein-coding	Tmpo	thymopoietin	O	lamina-associated polypeptide 2	20170312	Component,GO:0000785,chromatin;Function,GO:0003677,DNA binding;Function,GO:0005515,protein binding;Component,GO:0005634,nucleus;Component,GO:0005635,nuclear envelope;Component,GO:0005635,nuclear envelope;Component,GO:0005637,nuclear inner membrane;Component,GO:0005694,chromosome;Component,GO:0005789,endoplasmic reticulum membrane;Process,GO:0006355,regulation of transcription, DNA-templated;Compo…
ENSMUSG00000022176_Rem2	5.8475	16.935	-1.54827	1.18381e-06	5.79315e-05	16.57	15.54	19.62	16.01	4.88	4.68	8.01	5.82	protein_coding	10090	140743	Rem2	-	AW411893	MGI:MGI:2155260|Ensembl:ENSMUSG00000022176|Vega:OTTMUSG00000035271	14	14|14 C2	rad and gem related GTP binding protein 2	protein-coding	Rem2	rad and gem related GTP binding protein 2	O	GTP-binding protein REM 2|rad and Gem-like GTP-binding protein 2	20170312	Function,GO:0000166,nucleotide binding;Function,GO:0003924,GTPase activity;Function,GO:0005525,GTP binding;Component,GO:0005886,plasma membrane;Process,GO:0007165,signal transduction;Process,GO:0007264,small GTPase mediated signal transduction;Component,GO:0016020,membrane
ENSMUSG00000052125_F730043M19Rik	1.1375	7.9325	-2.70662	1.2148e-06	5.92908e-05	8.44	9.27	4.75	9.27	1	1.59	1.02	0.94	bidirectional_promoter_lncRNA	10090	320046	F730043M19Rik	-	-	MGI:MGI:2443237|Ensembl:ENSMUSG00000052125	12	12|12 A3	RIKEN cDNA F730043M19 gene	ncRNA	F730043M19Rik	RIKEN cDNA F730043M19 gene	O	-	20170312	Function,GO:0003674,molecular_function;Component,GO:0005575,cellular_component;Process,GO:0008150,biological_process
ENSMUSG00000032482_Cspg5	82.24	122.745	-0.611755	1.23908e-06	6.03161e-05	117.16	121.18	126.37	126.27	79.33	72.49	92.86	84.28	protein_coding	10090	29873	Cspg5	-	Caleb|Ngc	MGI:MGI:1352747|Ensembl:ENSMUSG00000032482|Vega:OTTMUSG00000051478	9	9|9 F2	chondroitin sulfate proteoglycan 5	protein-coding	Cspg5	chondroitin sulfate proteoglycan 5	O	chondroitin sulfate proteoglycan 5|acidic leucine-rich EGF-like domain-containing brain protein|neuroglycan C	20170312	Component,GO:0005783,endoplasmic reticulum;Component,GO:0005794,Golgi apparatus;Component,GO:0005886,plasma membrane;Process,GO:0007275,multicellular organism development;Process,GO:0007399,nervous system development;Component,GO:0016020,membrane;Component,GO:0016021,integral component of membrane;Process,GO:0030154,cell differentiation;Component,GO:0030660,Golgi-associated vesicle membrane;Proce…
ENSMUSG00000026787_Gad2	104.287	65.8425	0.627829	1.26503e-06	6.14172e-05	66.41	63.3	64.66	69	111.21	99.9	102.67	103.37	protein_coding	10090	14417	Gad2	-	6330404F12Rik|GAD(65)|GAD65|Gad-2	MGI:MGI:95634|Ensembl:ENSMUSG00000026787|Vega:OTTMUSG00000011505	2	2 A3|2 15.15 cM	glutamic acid decarboxylase 2	protein-coding	Gad2	glutamic acid decarboxylase 2	O	glutamate decarboxylase 2|65 kDa glutamic acid decarboxylase|GAD-65|glutamate decarboxylase 65 kDa isoform	20170324	Function,GO:0003824,catalytic activity;Function,GO:0004351,glutamate decarboxylase activity;Component,GO:0005737,cytoplasm;Component,GO:0005794,Golgi apparatus;Component,GO:0005829,cytosol;Component,GO:0005886,plasma membrane;Process,GO:0006540,glutamate decarboxylation to succinate;Component,GO:0016020,membrane;Function,GO:0016595,glutamate binding;Function,GO:0016829,lyase activity;Function,GO:…
ENSMUSG00000040204_Pclaf	32.48	15.1525	1.05932	1.27276e-06	6.16304e-05	17.2	11.8	13.87	17.74	39.15	33.41	24.15	33.21	protein_coding	10090	68026	Pclaf	-	2810417H13Rik|AA409629|Ns5apt9|Ns5atp9|PAF15|Paf|mKIAA0101|p15(PAF)	MGI:MGI:1915276|Ensembl:ENSMUSG00000040204|Vega:OTTMUSG00000029849	9	9|9 C	PCNA clamp associated factor	protein-coding	Pclaf	PCNA clamp associated factor	O	PCNA-associated factor|HCV NS5A-transactivated protein 9 homolog|PCNA-associated factor of 15 kDa|p15PAF	20170312	Function,GO:0003682,chromatin binding;Component,GO:0005634,nucleus;Component,GO:0005737,cytoplasm;Component,GO:0005813,centrosome;Process,GO:0006260,DNA replication;Process,GO:0006281,DNA repair;Process,GO:0006974,cellular response to DNA damage stimulus;Process,GO:0009411,response to UV;Process,GO:0019985,translesion synthesis;Component,GO:0048471,perinuclear region of cytoplasm;Process,GO:00512…
ENSMUSG00000027709_Mccc1	20.685	7.7	1.37695	1.28889e-06	6.22481e-05	8.83	6.49	7.45	8.03	20.36	17.27	23.37	21.74	protein_coding	10090	72039	Mccc1	-	1810045E08Rik|2310058B18Rik|MCCalpha|Mcca|R75106	MGI:MGI:1919289|Ensembl:ENSMUSG00000027709|Vega:OTTMUSG00000029224	3	3|3 B	methylcrotonoyl-Coenzyme A carboxylase 1 (alpha)	protein-coding	Mccc1	methylcrotonoyl-Coenzyme A carboxylase 1 (alpha)	O	methylcrotonoyl-CoA carboxylase subunit alpha, mitochondrial|3-methylcrotonyl-CoA carboxylase 1|3-methylcrotonyl-CoA carboxylase biotin-containing subunit|3-methylcrotonyl-CoA:carbon dioxide ligase subunit alpha|MCCase subunit alpha	20170312	Function,GO:0000166,nucleotide binding;Component,GO:0002169,3-methylcrotonyl-CoA carboxylase complex, mitochondrial;Function,GO:0003824,catalytic activity;Function,GO:0004075,biotin carboxylase activity;Function,GO:0004485,methylcrotonoyl-CoA carboxylase activity;Function,GO:0004485,methylcrotonoyl-CoA carboxylase activity;Function,GO:0005524,ATP binding;Component,GO:0005739,mitochondrion;Compone…
ENSMUSG00000056854_Pou3f4	50.88	28.11	0.818628	1.45841e-06	7.0251e-05	28.4	23.24	29.25	31.55	56.12	44.59	48.1	54.71	protein_coding	10090	18994	Pou3f4	-	Brn-4|Brn4|OTF-9|Otf9|Slf|oct-9	MGI:MGI:101894|Ensembl:ENSMUSG00000056854|Vega:OTTMUSG00000018379	X	X E1|X 48.2 cM	POU domain, class 3, transcription factor 4	protein-coding	Pou3f4	POU domain, class 3, transcription factor 4	O	POU domain, class 3, transcription factor 4|brain-4 class III POU-domain protein|brain-specific homeobox/POU domain protein 4|octamer-binding protein 9|octamer-binding transcription factor 9|sex linked fidget	20170312	Function,GO:0000977,RNA polymerase II regulatory region sequence-specific DNA binding;Function,GO:0003677,DNA binding;Function,GO:0003680,AT DNA binding;Function,GO:0003690,double-stranded DNA binding;Function,GO:0003700,transcription factor activity, sequence-specific DNA binding;Component,GO:0005622,intracellular;Component,GO:0005634,nucleus;Process,GO:0006351,transcription, DNA-templated;Proce…
ENSMUSG00000037679_Inf2	2.7475	11.2975	-2.02511	1.48117e-06	7.11618e-05	9.9	10.15	12.76	12.38	2.15	1.71	3.72	3.41	protein_coding	10090	70435	Inf2	-	2610204M08Rik|AA589465|AW125550|EG629699	MGI:MGI:1917685|Ensembl:ENSMUSG00000037679	12	12|12 F1	inverted formin, FH2 and WH2 domain containing	protein-coding	Inf2	inverted formin, FH2 and WH2 domain containing	O	inverted formin-2|formin, inverted	20170312	Function,GO:0003779,actin binding;Component,GO:0005737,cytoplasm;Process,GO:0016043,cellular component organization;Function,GO:0017048,Rho GTPase binding;Process,GO:0030036,actin cytoskeleton organization;Process,GO:0032535,regulation of cellular component size;Component,GO:0048471,perinuclear region of cytoplasm;Process,GO:0090140,regulation of mitochondrial fission
ENSMUSG00000035863_Palm	92.07	135.82	-0.594997	1.5041e-06	7.20759e-05	131.02	137.89	137.89	136.48	93.66	80.99	103.93	89.7	protein_coding	10090	18483	Palm	-	-	MGI:MGI:1261814|Ensembl:ENSMUSG00000035863	10	10 C1|10 39.72 cM	paralemmin	protein-coding	Palm	paralemmin	O	paralemmin-1	20170312	Component,GO:0005622,intracellular;Component,GO:0005623,cell;Component,GO:0005634,nucleus;Component,GO:0005737,cytoplasm;Component,GO:0005886,plasma membrane;Component,GO:0005886,plasma membrane;Process,GO:0007010,cytoskeleton organization;Process,GO:0007194,negative regulation of adenylate cyclase activity;Process,GO:0007194,negative regulation of adenylate cyclase activity;Process,GO:0008104,pr…
ENSMUSG00000070047_Fat1	10.8025	24.49	-1.20584	1.51269e-06	7.22994e-05	23.57	27.54	23.58	23.27	10	11.46	12.26	9.49	protein_coding	10090	14107	Fat1	-	2310038E12Rik|AU023433|Fath|mFat1	MGI:MGI:109168|Ensembl:ENSMUSG00000070047|Vega:OTTMUSG00000048086	8	8 B1.1|8 24.81 cM	FAT atypical cadherin 1	protein-coding	Fat1	FAT atypical cadherin 1	O	protocadherin Fat 1|FAT tumor suppressor homolog 1|fat 1 cadherin	20170312	Process,GO:0003382,epithelial cell morphogenesis;Function,GO:0005515,protein binding;Component,GO:0005634,nucleus;Component,GO:0005886,plasma membrane;Component,GO:0005886,plasma membrane;Component,GO:0005911,cell-cell junction;Component,GO:0005925,focal adhesion;Process,GO:0007015,actin filament organization;Process,GO:0007163,establishment or maintenance of cell polarity;Component,GO:0016324,ap…
ENSMUSG00000086290_Snhg12	40.32	65.5775	-0.734678	1.52165e-06	7.25396e-05	62.15	60.35	64.66	75.15	37.83	34.12	46.09	43.24	lincRNA	10090	100039864	Snhg12	-	2310005L22Rik	MGI:MGI:1916721|Ensembl:ENSMUSG00000086290	4	4|4 D2.3	small nucleolar RNA host gene 12	ncRNA	Snhg12	small nucleolar RNA host gene 12	O	-	20170316	Function,GO:0003674,molecular_function;Component,GO:0005575,cellular_component;Process,GO:0008150,biological_process
ENSMUSG00000001517_Foxm1	34.19	16.6325	0.999675	1.52638e-06	7.2578e-05	17.48	10.89	17.47	20.69	38.68	32.39	27.69	38	protein_coding	10090	14235	Foxm1	-	AA408308|AW554517|BB238854|Fkh16|Foxm1b|HFH-11B|MPHOSPH2|Mpm2|WIN	MGI:MGI:1347487|Ensembl:ENSMUSG00000001517|Vega:OTTMUSG00000023770	6	6 F3|6 62.98 cM	forkhead box M1	protein-coding	Foxm1	forkhead box M1	O	forkhead box protein M1|forkhead homolog 16|trident|winged-helix transcription factor Trident	20170312	Process,GO:0000086,G2/M transition of mitotic cell cycle;Process,GO:0000122,negative regulation of transcription from RNA polymerase II promoter;Function,GO:0000981,RNA polymerase II transcription factor activity, sequence-specific DNA binding;Process,GO:0001570,vasculogenesis;Process,GO:0001889,liver development;Function,GO:0003677,DNA binding;Function,GO:0003677,DNA binding;Function,GO:0003700,…
ENSMUSG00000080365_Gm25776	4.34	0	5.14135	1.56393e-06	7.41722e-05	0	0	0	0	17.36	0	0	0	snoRNA
ENSMUSG00000059743_Fdps	75.4025	112.5	-0.610904	1.57905e-06	7.46969e-05	117.97	109.16	115.07	107.8	80.13	71.98	80.61	68.89	protein_coding	10090	110196	Fdps	-	6030492I17Rik|AI256750|Fdpsl1|mKIAA1293	MGI:MGI:104888|Ensembl:ENSMUSG00000059743|Vega:OTTMUSG00000052591	3	3 F1|3 39.01 cM	farnesyl diphosphate synthetase	protein-coding	Fdps	farnesyl diphosphate synthetase	O	farnesyl pyrophosphate synthase|(2E,6E)-farnesyl diphosphate synthase|CR 39|FPP synthase|FPP synthetase|FPS|cholesterol-regulated 39 kDa protein|dimethylallyltranstransferase|farnesyl diphosphate synthase|farnesyl pyrophosphate synthetase|geranyltranstransferase	20170312	Function,GO:0003723,RNA binding;Function,GO:0004161,dimethylallyltranstransferase activity;Function,GO:0004311,farnesyltranstransferase activity;Function,GO:0004337,geranyltranstransferase activity;Function,GO:0004337,geranyltranstransferase activity;Component,GO:0005654,nucleoplasm;Component,GO:0005737,cytoplasm;Component,GO:0005739,mitochondrion;Component,GO:0005759,mitochondrial matrix;Compone…
ENSMUSG00000061833_Gm6311	5.595	0.225	4.00188	1.6116e-06	7.60421e-05	0.03	0.23	0.53	0.11	0.87	0.92	10.9	9.69	pseudogene	10090	622313	Gm6311	-	EG622313	MGI:MGI:3644735	13	13|13 C1	ribosomal protein S2 pseudogene	pseudo	Gm6311	predicted gene 6311	O	-	20170312	NA
ENSMUSG00000012443_Kif11	27.0075	11.8525	1.14541	1.75135e-06	8.22454e-05	12.62	7.76	12.67	14.36	32	26.18	21.13	28.72	protein_coding	10090	16551	Kif11	-	Eg5|Kif8|Kifl1|Knsl1	MGI:MGI:1098231|Ensembl:ENSMUSG00000012443	19	19|19 C2	kinesin family member 11	protein-coding	Kif11	kinesin family member 11	O	kinesin-like protein KIF11|kinesin 11|kinesin-like 1|kinesin-related motor protein Eg5	20170312	Function,GO:0000166,nucleotide binding;Component,GO:0000922,spindle pole;Function,GO:0003777,microtubule motor activity;Function,GO:0005524,ATP binding;Component,GO:0005737,cytoplasm;Component,GO:0005819,spindle;Component,GO:0005829,cytosol;Component,GO:0005856,cytoskeleton;Component,GO:0005871,kinesin complex;Component,GO:0005874,microtubule;Component,GO:0005876,spindle microtubule;Process,GO:00…
ENSMUSG00000086496_Gm14204	102.987	65.24	0.623109	1.75199e-06	8.22454e-05	70.55	61.36	65	64.05	108.68	102.46	97.2	103.61	processed_transcript	10090	100045469	Gm14204	-	-	MGI:MGI:3651576|Ensembl:ENSMUSG00000086496	2	2|2 H1	predicted gene 14204	ncRNA	Gm14204	predicted gene 14204	O	-	20170312	Function,GO:0003674,molecular_function;Component,GO:0005575,cellular_component;Process,GO:0008150,biological_process
ENSMUSG00000005233_Spc25	31.02	14.2875	1.07733	1.8643e-06	8.72956e-05	14.75	13.12	15.45	13.83	39.12	30.42	23.24	31.3	protein_coding	10090	66442	Spc25	-	2600017H08Rik|2610205L13Rik|Spbc25	MGI:MGI:1913692|Ensembl:ENSMUSG00000005233|Vega:OTTMUSG00000012970	2	2|2 C2	SPC25, NDC80 kinetochore complex component, homolog (S. cerevisiae)	protein-coding	Spc25	SPC25, NDC80 kinetochore complex component, homolog (S. cerevisiae)	O	kinetochore protein Spc25|spindle pole body component 25 homolog	20170312	Component,GO:0000775,chromosome, centromeric region;Component,GO:0000776,kinetochore;Component,GO:0000777,condensed chromosome kinetochore;Function,GO:0003674,molecular_function;Component,GO:0005634,nucleus;Component,GO:0005694,chromosome;Process,GO:0007049,cell cycle;Process,GO:0007052,mitotic spindle organization;Process,GO:0007059,chromosome segregation;Process,GO:0007067,mitotic nuclear divis…
ENSMUSG00000020926_Adam11	12.3075	26.52	-1.13404	1.90943e-06	8.91824e-05	25.01	28.1	27.69	25.28	11.89	8.39	17.12	11.83	protein_coding	10090	11488	Adam11	-	AW060611|Mdc	MGI:MGI:1098667|Ensembl:ENSMUSG00000020926|Vega:OTTMUSG00000002992	11	11 E1|11 66.48 cM	a disintegrin and metallopeptidase domain 11	protein-coding	Adam11	a disintegrin and metallopeptidase domain 11	O	disintegrin and metalloproteinase domain-containing protein 11|a disintegrin and metalloprotease domain (ADAM) 11|metalloproteinase-like, disintegrin-like, and cysteine-rich protein	20170312	Function,GO:0004222,metalloendopeptidase activity;Function,GO:0005515,protein binding;Process,GO:0006508,proteolysis;Function,GO:0008237,metallopeptidase activity;Component,GO:0016020,membrane;Component,GO:0016021,integral component of membrane
ENSMUSG00000014602_Kif1a	97.735	148.072	-0.633284	1.94898e-06	9.07998e-05	140.21	162.88	138.6	150.6	84.86	95.6	116.12	94.36	protein_coding	10090	16560	Kif1a	-	ATSV|C630002N23Rik|Gm1626|Kns1	MGI:MGI:108391|Ensembl:ENSMUSG00000014602|Vega:OTTMUSG00000048636	1	1|1 D	kinesin family member 1A	protein-coding	Kif1a	kinesin family member 1A	O	kinesin-like protein KIF1A|N-3 kinesin|axonal transporter of synaptic vesicles|kinesin heavy chain member 1A	20170312	Function,GO:0000166,nucleotide binding;Function,GO:0003777,microtubule motor activity;Function,GO:0005524,ATP binding;Component,GO:0005737,cytoplasm;Component,GO:0005856,cytoskeleton;Component,GO:0005871,kinesin complex;Component,GO:0005874,microtubule;Process,GO:0007018,microtubule-based movement;Function,GO:0008017,microtubule binding;Function,GO:0016887,ATPase activity;Component,GO:0030424,axo…
ENSMUSG00000106102_Gm43493	0	4.0975	-5.09501	1.98042e-06	9.2032e-05	1.6	14.79	0	0	0	0	0	0	processed_pseudogene
ENSMUSG00000006398_Cdc20	35.1525	17.5075	0.966146	2.15616e-06	9.99474e-05	19.98	14.08	16.96	19.01	40.03	30.35	30.26	39.97	protein_coding	10090	107995	Cdc20	-	2310042N09Rik|C87100|p55CDC	MGI:MGI:1859866|Ensembl:ENSMUSG00000006398|Vega:OTTMUSG00000008798	4	4|4 D2.1	cell division cycle 20	protein-coding	Cdc20	cell division cycle 20	O	cell division cycle protein 20 homolog|cell division cycle 20 homolog|mmCdc20	20170314	Process,GO:0000089,mitotic metaphase;Function,GO:0005515,protein binding;Component,GO:0005680,anaphase-promoting complex;Component,GO:0005737,cytoplasm;Component,GO:0005813,centrosome;Component,GO:0005856,cytoskeleton;Process,GO:0007049,cell cycle;Process,GO:0007064,mitotic sister chromatid cohesion;Process,GO:0007067,mitotic nuclear division;Process,GO:0007399,nervous system development;Function…
ENSMUSG00000105098_AC099760	4.21	0	5.09855	2.20019e-06	0.000101732	0	0	0	0	0	1.43	0	15.41	miRNA
ENSMUSG00000052584_Serp2	20.7175	38.03	-0.906732	2.21234e-06	0.000102039	36.39	38.31	40.78	36.64	16.58	20.44	29.86	15.99	protein_coding	10090	72661	Serp2	-	2810032E02Rik	MGI:MGI:1919911|Ensembl:ENSMUSG00000052584	14	14|14 D3	stress-associated endoplasmic reticulum protein family member 2	protein-coding	Serp2	stress-associated endoplasmic reticulum protein family member 2	O	stress-associated endoplasmic reticulum protein 2|ribosome-associated membrane protein RAMP4-2	20170312	Function,GO:0003674,molecular_function;Component,GO:0005783,endoplasmic reticulum;Process,GO:0006486,protein glycosylation;Process,GO:0006810,transport;Process,GO:0015031,protein transport;Component,GO:0016020,membrane;Component,GO:0016021,integral component of membrane;Process,GO:0030968,endoplasmic reticulum unfolded protein response
ENSMUSG00000100131_Gm28439	24.91	10.1925	1.24517	2.22573e-06	0.0001024	10.5	10.92	9.07	10.28	39	40.55	8.74	11.35	unprocessed_pseudogene
ENSMUSG00000026469_Xpr1	67.345	101.593	-0.626615	2.24549e-06	0.000102971	105.31	107.06	97.08	96.92	60.71	68.82	77.07	62.78	protein_coding	10090	19775	Xpr1	-	Rmc-1|Rmc1|Sxv|Syg1|XR	MGI:MGI:97932|Ensembl:ENSMUSG00000026469|Vega:OTTMUSG00000022503	1	1 G3|1 66.49 cM	xenotropic and polytropic retrovirus receptor 1	protein-coding	Xpr1	xenotropic and polytropic retrovirus receptor 1	O	xenotropic and polytropic retrovirus receptor 1|receptor for MCF virus 1|suppressor of yeast G<a> deletion|susceptibility to xenotropic virus|xenotropic and polytropic murine leukemia virus receptor|xenotropic and polytropic retrovirus receptor 1 homolog	20170312	Function,GO:0000822,inositol hexakisphosphate binding;Function,GO:0001618,virus receptor activity;Function,GO:0004872,receptor activity;Component,GO:0005737,cytoplasm;Component,GO:0005886,plasma membrane;Process,GO:0009615,response to virus;Process,GO:0009615,response to virus;Function,GO:0015114,phosphate ion transmembrane transporter activity;Function,GO:0015562,efflux transmembrane transporter…
ENSMUSG00000071532_Gm10335	19.9625	7.29	1.40382	2.2493e-06	0.000102971	9.97	9.56	5.2	4.43	30.6	27.75	8.59	12.91	processed_pseudogene	10090	100039571	Gm10335	-	-	MGI:MGI:3641693	10	10|10 A2	ribosomal protein L23A pseudogene	pseudo	Gm10335	predicted gene 10335	O	-	20170312	NA
ENSMUSG00000041992_Rapgef5	10.205	23.31	-1.21607	2.29765e-06	0.000104924	23.52	22.96	24.11	22.65	9.38	10.99	10.65	9.8	protein_coding	10090	217944	Rapgef5	-	4932413M22|C86120|D030051B22Rik|GFR|Mrgef|mKIAA0277|mmr-gef	MGI:MGI:2444365|Ensembl:ENSMUSG00000041992	12	12|12 F2	Rap guanine nucleotide exchange factor (GEF) 5	protein-coding	Rapgef5	Rap guanine nucleotide exchange factor (GEF) 5	O	rap guanine nucleotide exchange factor 5|M-Ras-regulated Rap GEF|MR-GEF|Mras regulated guanine nucleotide exchange factor|guanine nucleotide exchange factor for Rap1	20170312	Function,GO:0005085,guanyl-nucleotide exchange factor activity;Component,GO:0005634,nucleus;Component,GO:0005654,nucleoplasm;Process,GO:0007264,small GTPase mediated signal transduction;Component,GO:0016604,nuclear body;Function,GO:0017034,Rap guanyl-nucleotide exchange factor activity;Function,GO:0030742,GTP-dependent protein binding;Process,GO:0035556,intracellular signal transduction
ENSMUSG00000093930_Hmgcs1	108.505	156.335	-0.560966	2.33751e-06	0.000106481	163.34	158.5	148.5	155	110.49	106.86	114.51	102.16	protein_coding	10090	208715	Hmgcs1	-	B130032C06Rik	MGI:MGI:107592|Ensembl:ENSMUSG00000093930	13	13 D2.3|13	3-hydroxy-3-methylglutaryl-Coenzyme A synthase 1	protein-coding	Hmgcs1	3-hydroxy-3-methylglutaryl-Coenzyme A synthase 1	O	hydroxymethylglutaryl-CoA synthase, cytoplasmic|3-hydroxy-3-methylglutaryl coenzyme A synthase|HMG-CoA synthase	20170312	Function,GO:0003824,catalytic activity;Function,GO:0004421,hydroxymethylglutaryl-CoA synthase activity;Component,GO:0005737,cytoplasm;Component,GO:0005829,cytosol;Process,GO:0006629,lipid metabolic process;Process,GO:0006694,steroid biosynthetic process;Process,GO:0006695,cholesterol biosynthetic process;Function,GO:0008144,drug binding;Process,GO:0008152,metabolic process;Process,GO:0008202,ster…
ENSMUSG00000054863_Fam19a5	10.77	24.1225	-1.18843	2.37138e-06	0.000107758	23.68	24.85	24.85	23.11	9.98	10.66	12.55	9.89	protein_coding	10090	106014	Fam19a5	-	TAFA5|Tafa-5|Tara-5	MGI:MGI:2146182|Ensembl:ENSMUSG00000054863	15	15|15 E3	family with sequence similarity 19, member A5	protein-coding	Fam19a5	family with sequence similarity 19, member A5	O	protein FAM19A5|chemokine-like protein TAFA-5	20170312	Function,GO:0003674,molecular_function;Component,GO:0005575,cellular_component;Component,GO:0005576,extracellular region;Process,GO:0008150,biological_process;Component,GO:0016020,membrane;Component,GO:0016021,integral component of membrane
ENSMUSG00000034349_Smc4	36.8475	18.7925	0.932355	2.5034e-06	0.000113477	21.03	13.23	19.48	21.43	42.49	38.28	26.23	40.39	protein_coding	10090	70099	Smc4	-	2500002A22Rik|C79747|SMC-4|Smc4l1	MGI:MGI:1917349|Ensembl:ENSMUSG00000034349|Vega:OTTMUSG00000024475	3	3|3 E1	structural maintenance of chromosomes 4	protein-coding	Smc4	structural maintenance of chromosomes 4	O	structural maintenance of chromosomes protein 4|SMC protein 4|SMC4 structural maintenance of chromosomes 4-like 1|XCAP-C homolog|chromosome-associated polypeptide C	20170312	Process,GO:0000012,single strand break repair;Process,GO:0000012,single strand break repair;Function,GO:0000166,nucleotide binding;Component,GO:0000796,condensin complex;Component,GO:0000796,condensin complex;Function,GO:0003682,chromatin binding;Function,GO:0003697,single-stranded DNA binding;Function,GO:0005515,protein binding;Function,GO:0005524,ATP binding;Component,GO:0005634,nucleus;Compone…
ENSMUSG00000037843_Vstm2l	46.235	75.0275	-0.731838	2.54184e-06	0.000114937	75.69	81.35	72.62	70.45	40.53	32.69	65.38	46.34	protein_coding	10090	277432	Vstm2l	-	Gm691	MGI:MGI:2685537|Ensembl:ENSMUSG00000037843|Vega:OTTMUSG00000015887	2	2|2 H1	V-set and transmembrane domain containing 2-like	protein-coding	Vstm2l	V-set and transmembrane domain containing 2-like	O	V-set and transmembrane domain-containing protein 2-like protein	20170312	Function,GO:0003674,molecular_function;Component,GO:0005576,extracellular region;Component,GO:0005576,extracellular region;Component,GO:0005737,cytoplasm;Process,GO:0043524,negative regulation of neuron apoptotic process;Process,GO:0043524,negative regulation of neuron apoptotic process
ENSMUSG00000111374_RP23-433H22	4.03	13.3725	-1.73364	2.63935e-06	0.000119055	17.47	11.43	12.39	12.2	3.78	4.23	4.83	3.28	processed_pseudogene
ENSMUSG00000025576_Rbfox3	11.89	25.6175	-1.1336	2.86157e-06	0.000128764	25.02	28.99	25.02	23.44	9.5	10.94	17.25	9.87	protein_coding	10090	52897	Rbfox3	-	Fox-3|Hrnbp3|NeuN|Neuna60	MGI:MGI:106368|Ensembl:ENSMUSG00000025576|Vega:OTTMUSG00000003975	11	11 E2|11 83.22 cM	RNA binding protein, fox-1 homolog (C. elegans) 3	protein-coding	Rbfox3	RNA binding protein, fox-1 homolog (C. elegans) 3	O	RNA binding protein fox-1 homolog 3|fox-1 homolog C|hexaribonucleotide binding protein 3|neuN antigen|neuronal nuclear antigen A60|neuronal nuclei antigen	20170312	Function,GO:0000166,nucleotide binding;Process,GO:0000381,regulation of alternative mRNA splicing, via spliceosome;Function,GO:0003676,nucleic acid binding;Function,GO:0003677,DNA binding;Function,GO:0003723,RNA binding;Function,GO:0003729,mRNA binding;Function,GO:0005515,protein binding;Component,GO:0005622,intracellular;Component,GO:0005634,nucleus;Component,GO:0005737,cytoplasm;Component,GO:00…
ENSMUSG00000030854_Ptpn5	26.27	45.045	-0.809519	2.97146e-06	0.000133383	36.52	44.32	50.38	48.96	20.85	23.34	36.7	24.19	protein_coding	10090	19259	Ptpn5	-	Step	MGI:MGI:97807|Ensembl:ENSMUSG00000030854|Vega:OTTMUSG00000016469	7	7 B3|7 30.7 cM	protein tyrosine phosphatase, non-receptor type 5	protein-coding	Ptpn5	protein tyrosine phosphatase, non-receptor type 5	O	tyrosine-protein phosphatase non-receptor type 5|neural-specific protein-tyrosine phosphatase|striatum-enriched protein-tyrosine phosphatase	20170312	Function,GO:0001784,phosphotyrosine binding;Process,GO:0001934,positive regulation of protein phosphorylation;Process,GO:0002092,positive regulation of receptor internalization;Function,GO:0004721,phosphoprotein phosphatase activity;Function,GO:0004725,protein tyrosine phosphatase activity;Function,GO:0004725,protein tyrosine phosphatase activity;Component,GO:0005737,cytoplasm;Component,GO:000578…
ENSMUSG00000027602_Map1lc3a	68.1475	102.772	-0.626407	3.18263e-06	0.000141827	101.83	102.25	106.41	100.6	63.57	59.08	84.79	65.15	protein_coding	10090	66734	Map1lc3a	-	1010001H21Rik|4922501H04Rik|LC3|LC3a	MGI:MGI:1915661|Ensembl:ENSMUSG00000027602|Vega:OTTMUSG00000016007	2	2|2 H1	microtubule-associated protein 1 light chain 3 alpha	protein-coding	Map1lc3a	microtubule-associated protein 1 light chain 3 alpha	O	microtubule-associated proteins 1A/1B light chain 3A|MAP1 light chain 3-like protein 1|MAP1A/MAP1B LC3 A|MAP1A/MAP1B light chain 3 A|autophagy-related protein LC3 A|autophagy-related ubiquitin-like modifier LC3 A	20170314	Process,GO:0000045,autophagosome assembly;Component,GO:0000421,autophagosome membrane;Component,GO:0000421,autophagosome membrane;Process,GO:0000422,mitophagy;Function,GO:0005515,protein binding;Function,GO:0005543,phospholipid binding;Component,GO:0005737,cytoplasm;Component,GO:0005770,late endosome;Component,GO:0005776,autophagosome;Component,GO:0005776,autophagosome;Component,GO:0005829,cytoso…
ENSMUSG00000029223_Uchl1	344.29	524.438	-0.642064	3.17714e-06	0.000141827	531.07	539.48	524.45	502.75	314.69	299.05	414.4	349.02	protein_coding	10090	22223	Uchl1	-	AW822034|C88048|PGP 9.5|PGP9.5|R75593|UCH-L1|UCHL-1|gad	MGI:MGI:103149|Ensembl:ENSMUSG00000029223|Vega:OTTMUSG00000042268	5	5 C3.1|5 35.95 cM	ubiquitin carboxy-terminal hydrolase L1	protein-coding	Uchl1	ubiquitin carboxy-terminal hydrolase L1	O	ubiquitin carboxyl-terminal hydrolase isozyme L1|gracile axonal dystrophy|neuron cytoplasmic protein 9.5|protein gene product 9.5|ubiquitin thioesterase L1	20170312	Process,GO:0002931,response to ischemia;Function,GO:0004197,cysteine-type endopeptidase activity;Function,GO:0004843,thiol-dependent ubiquitin-specific protease activity;Component,GO:0005622,intracellular;Component,GO:0005654,nucleoplasm;Component,GO:0005737,cytoplasm;Component,GO:0005737,cytoplasm;Component,GO:0005783,endoplasmic reticulum;Component,GO:0005829,cytosol;Component,GO:0005829,cytoso…
ENSMUSG00000052155_Acvr2a	39.1675	20.6	0.888493	3.17103e-06	0.000141827	20.31	22.48	21.04	18.57	35.69	38.71	43.94	38.33	protein_coding	10090	11480	Acvr2a	-	ActrIIa|Acvr2|TactrII	MGI:MGI:102806|Ensembl:ENSMUSG00000052155|Vega:OTTMUSG00000012394	2	2 C1.1|2 28.38 cM	activin receptor IIA	protein-coding	Acvr2a	activin receptor IIA	O	activin receptor type-2A|ACTR-IIA|activin receptor type IIA	20170312	Function,GO:0000166,nucleotide binding;Process,GO:0001702,gastrulation with mouth forming second;Process,GO:0001934,positive regulation of protein phosphorylation;Function,GO:0004672,protein kinase activity;Function,GO:0004674,protein serine/threonine kinase activity;Function,GO:0004675,transmembrane receptor protein serine/threonine kinase activity;Function,GO:0004702,signal transducer, downstre…
ENSMUSG00000009394_Syn2	7.3325	18.71	-1.3708	3.23236e-06	0.000143696	18.52	19.8	17.53	18.99	4.66	7.9	10.97	5.8	protein_coding	10090	20965	Syn2	-	2900074L19Rik|AI836018|AI841723	MGI:MGI:103020|Ensembl:ENSMUSG00000009394|Vega:OTTMUSG00000056610	6	6 E3|6 53.2 cM	synapsin II	protein-coding	Syn2	synapsin II	O	synapsin-2	20170312	Function,GO:0003824,catalytic activity;Function,GO:0005515,protein binding;Function,GO:0005524,ATP binding;Component,GO:0005886,plasma membrane;Process,GO:0007269,neurotransmitter secretion;Process,GO:0007269,neurotransmitter secretion;Component,GO:0008021,synaptic vesicle;Component,GO:0014069,postsynaptic density;Component,GO:0030054,cell junction;Component,GO:0030672,synaptic vesicle membrane;C…
ENSMUSG00000037548_H2-DMb2	0.2575	5.05	-3.78652	3.27134e-06	0.000145079	5.27	5.64	5.13	4.16	0.11	0	0.25	0.67	protein_coding	10090	15000	H2-DMb2	-	H-2Mb2|H2-Mb2	MGI:MGI:95923|Ensembl:ENSMUSG00000037548|Vega:OTTMUSG00000037091	17	17 B1|17 17.98 cM	histocompatibility 2, class II, locus Mb2	protein-coding	H2-DMb2	histocompatibility 2, class II, locus Mb2	O	histocompatibility 2, class II, locus Mb2|H2-M beta2|MHC class II antigen Mb2	20170312	Function,GO:0005515,protein binding;Component,GO:0005764,lysosome;Component,GO:0005765,lysosomal membrane;Component,GO:0005770,late endosome;Component,GO:0005771,multivesicular body;Component,GO:0010008,endosome membrane;Component,GO:0016021,integral component of membrane;Process,GO:0019882,antigen processing and presentation;Process,GO:0019882,antigen processing and presentation;Process,GO:00198…
ENSMUSG00000098948_Gm27640	4.0525	0	5.04661	3.30408e-06	0.00014618	0	0	0	0	7.51	8.7	0	0	misc_RNA
ENSMUSG00000032878_Ccdc85a	2.15	9.7075	-2.14507	3.3998e-06	0.000150055	8.72	10.13	10.6	9.38	1.4	2.58	2.57	2.05	protein_coding	10090	216613	Ccdc85a	-	-	MGI:MGI:2445069|Ensembl:ENSMUSG00000032878|Vega:OTTMUSG00000005313	11	11|11 A3.3	coiled-coil domain containing 85A	protein-coding	Ccdc85a	coiled-coil domain containing 85A	O	coiled-coil domain-containing protein 85A	20170312	Function,GO:0003674,molecular_function;Component,GO:0005575,cellular_component;Process,GO:0008150,biological_process
ENSMUSG00000073805_Fam196a	21.0975	8.37	1.28672	3.48912e-06	0.000153629	7.04	9.15	8.4	8.89	20.09	20.55	24.69	19.06	protein_coding	10090	627214	Fam196a	-	B830028B13Rik	MGI:MGI:3605068|Ensembl:ENSMUSG00000073805|Vega:OTTMUSG00000060266	7	7|7 F3	family with sequence similarity 196, member A	protein-coding	Fam196a	family with sequence similarity 196, member A	O	protein FAM196A	20170312	Function,GO:0003674,molecular_function;Component,GO:0005575,cellular_component;Process,GO:0008150,biological_process
ENSMUSG00000020599_Rgs9	7.01	18.135	-1.38983	3.60008e-06	0.000158138	18.37	17.77	19.01	17.39	5.37	6.54	8.88	7.25	protein_coding	10090	19739	Rgs9	-	RGS9-1|Rgs9-2	MGI:MGI:1338824|Ensembl:ENSMUSG00000020599|Vega:OTTMUSG00000003137	11	11 E1|11 71.86 cM	regulator of G-protein signaling 9	protein-coding	Rgs9	regulator of G-protein signaling 9	O	regulator of G-protein signaling 9|ROS GAP	20170312	Component,GO:0001750,photoreceptor outer segment;Component,GO:0001917,photoreceptor inner segment;Function,GO:0004871,signal transducer activity;Function,GO:0005096,GTPase activator activity;Function,GO:0005096,GTPase activator activity;Function,GO:0005515,protein binding;Component,GO:0005634,nucleus;Component,GO:0005737,cytoplasm;Component,GO:0005737,cytoplasm;Component,GO:0005834,heterotrimeric…
ENSMUSG00000084319_Tpt1-ps3	35.2075	15.48	1.146	3.66382e-06	0.000160555	16.28	14.56	16.63	14.45	59.62	47.48	17.28	16.45	processed_pseudogene	10090	100043703	Tpt1-ps3	-	Gm14456	MGI:MGI:2664997	6	6|6 D3	tumor protein, translationally-controlled, pseudogene 3	pseudo	Tpt1-ps3	tumor protein, translationally-controlled, pseudogene 3	O	tumor protein, translationally-controlled 1 pseudogene	20170312	NA
ENSMUSG00000026959_Grin1	14.0075	28.4375	-1.04943	3.67873e-06	0.000160827	25.95	31.23	28.75	27.82	10.94	13.01	19.21	12.87	protein_coding	10090	14810	Grin1	-	GluN1|GluRdelta1|GluRzeta1|M100174|NMD-R1|NMDAR1|NR1|Nmdar|Rgsc174	MGI:MGI:95819|Ensembl:ENSMUSG00000026959|Vega:OTTMUSG00000011933	2	2 A3|2 17.14 cM	glutamate receptor, ionotropic, NMDA1 (zeta 1)	protein-coding	Grin1	glutamate receptor, ionotropic, NMDA1 (zeta 1)	O	glutamate receptor ionotropic, NMDA 1|N-methyl-D-aspartate receptor subunit NR1|glutamate [NMDA] receptor subunit zeta-1	20170312	Process,GO:0001661,conditioned taste aversion;Process,GO:0001964,startle response;Process,GO:0001967,suckling behavior;Process,GO:0001975,response to amphetamine;Process,GO:0001975,response to amphetamine;Function,GO:0004872,receptor activity;Function,GO:0004970,ionotropic glutamate receptor activity;Function,GO:0004972,NMDA glutamate receptor activity;Function,GO:0004972,NMDA glutamate receptor …
ENSMUSG00000044349_Snhg11	13.3675	28.92	-1.14028	3.77545e-06	0.000164665	25.01	38.76	25.16	26.75	5.95	12.83	25.92	8.77	protein_coding	10090	319317	Snhg11	-	A930034L06Rik|AI854265|AL022637|AW319638|E130013N09Rik	MGI:MGI:2441845|Ensembl:ENSMUSG00000044349|Vega:OTTMUSG00000015934	2	2|2 H1	small nucleolar RNA host gene 11	protein-coding	Snhg11	small nucleolar RNA host gene 11	O	small nucleolar RNA host gene 11 (non-protein coding)	20170312	Function,GO:0003674,molecular_function;Component,GO:0005575,cellular_component;Process,GO:0008150,biological_process
ENSMUSG00000039278_Pcsk1n	26.585	45.2025	-0.797427	3.82758e-06	0.000166545	41.2	45.4	46.63	47.58	20.81	21.16	37.42	26.95	protein_coding	10090	30052	Pcsk1n	-	AI848336|KEP|PEN|PEN19|PEN20|Pan3|SAAS|SAASCT|bLEN|lLEN|proSAAS	MGI:MGI:1353431|Ensembl:ENSMUSG00000039278|Vega:OTTMUSG00000018013	X	X|X A1.1	proprotein convertase subtilisin/kexin type 1 inhibitor	protein-coding	Pcsk1n	proprotein convertase subtilisin/kexin type 1 inhibitor	O	proSAAS|IA-4|basic protein IA-4|big PEN LEN|big SAAS|granin-like neuroendocrine peptide|little LEN|little SAAS|pancreas protein 3|pro-SAAS|proprotein convertase 1 inhibitor|protein serine alanine alanine serine	20170312	Process,GO:0002021,response to dietary excess;Function,GO:0004866,endopeptidase inhibitor activity;Function,GO:0004867,serine-type endopeptidase inhibitor activity;Component,GO:0005576,extracellular region;Component,GO:0005615,extracellular space;Component,GO:0005615,extracellular space;Component,GO:0005794,Golgi apparatus;Component,GO:0005802,trans-Golgi network;Process,GO:0007218,neuropeptide s…
ENSMUSG00000096349_Gm22513	46.325	18.4175	1.30352	3.8381e-06	0.00016661	15.16	43.36	0	15.15	18.26	152.84	14.2	0	snRNA
ENSMUSG00000020649_Rrm2	59.625	34.0425	0.771505	3.8906e-06	0.000168492	40.12	27.58	31.73	36.74	76.08	55.55	44.4	62.47	protein_coding	10090	20135	Rrm2	-	AA407299|R2	MGI:MGI:98181|Ensembl:ENSMUSG00000020649|Vega:OTTMUSG00000027512	12	12 A1.3|12 8.5 cM	ribonucleotide reductase M2	protein-coding	Rrm2	ribonucleotide reductase M2	O	ribonucleoside-diphosphate reductase subunit M2|ribonucleoside-diphosphate reductase M2 chain|ribonucleotide reductase small chain|ribonucleotide reductase small subunit	20170312	Function,GO:0004748,ribonucleoside-diphosphate reductase activity, thioredoxin disulfide as acceptor;Function,GO:0004748,ribonucleoside-diphosphate reductase activity, thioredoxin disulfide as acceptor;Function,GO:0004748,ribonucleoside-diphosphate reductase activity, thioredoxin disulfide as acceptor;Function,GO:0005515,protein binding;Component,GO:0005635,nuclear envelope;Component,GO:0005737,c…
ENSMUSG00000078307_AI593442	2.35	10.0375	-2.07122	3.94509e-06	0.000170452	10.02	11.52	9.65	8.96	1.71	2.35	3.49	1.85	protein_coding	10090	330941	AI593442	-	E130102D23	MGI:MGI:2143099|Ensembl:ENSMUSG00000078307|Vega:OTTMUSG00000063098	9	9|9 A5.3	expressed sequence AI593442	protein-coding	AI593442	expressed sequence AI593442	O	uncharacterized protein C11orf87 homolog	20170312	Function,GO:0003674,molecular_function;Component,GO:0005575,cellular_component;Process,GO:0008150,biological_process;Component,GO:0016020,membrane;Component,GO:0016021,integral component of membrane
ENSMUSG00000105211_AC125167	0	3.84	-5.00488	3.99197e-06	0.000172074	0	0	0	15.36	0	0	0	0	miRNA
ENSMUSG00000083974_Gm16053	0	3.84	-5.00417	4.00713e-06	0.000172325	0	15.36	0	0	0	0	0	0	processed_pseudogene
ENSMUSG00000004933_Matk	6.6125	17.4275	-1.4155	4.07902e-06	0.000175009	14.4	18.52	20.24	16.55	4.3	5.94	11.04	5.17	protein_coding	10090	17179	Matk	-	CHK|HYL|Ntk|p56ntk	MGI:MGI:99259|Ensembl:ENSMUSG00000004933|Vega:OTTMUSG00000030346	10	10 39.72 cM|10 C1	megakaryocyte-associated tyrosine kinase	protein-coding	Matk	megakaryocyte-associated tyrosine kinase	O	megakaryocyte-associated tyrosine-protein kinase|Csk homologous kinase|protein kinase NTK|tyrosine protein kinase|tyrosine-protein kinase CTK	20170312	Function,GO:0000166,nucleotide binding;Function,GO:0004672,protein kinase activity;Function,GO:0004713,protein tyrosine kinase activity;Function,GO:0004715,non-membrane spanning protein tyrosine kinase activity;Function,GO:0005102,receptor binding;Function,GO:0005524,ATP binding;Component,GO:0005737,cytoplasm;Process,GO:0006468,protein phosphorylation;Process,GO:0007169,transmembrane receptor pro…
ENSMUSG00000027546_Atp9a	71.505	107.067	-0.616234	4.1448e-06	0.000177419	103.68	108.89	108.61	107.09	63.38	62.39	88.02	72.23	protein_coding	10090	11981	Atp9a	-	IIa	MGI:MGI:1330826|Ensembl:ENSMUSG00000027546|Vega:OTTMUSG00000016114	2	2|2 H3	ATPase, class II, type 9A	protein-coding	Atp9a	ATPase, class II, type 9A	O	probable phospholipid-transporting ATPase IIA|ATPase 9A, class II|ATPase 9A, p type|ATPase, class 2	20170312	Function,GO:0000166,nucleotide binding;Function,GO:0000287,magnesium ion binding;Function,GO:0004012,phospholipid-translocating ATPase activity;Function,GO:0005524,ATP binding;Component,GO:0005768,endosome;Component,GO:0005769,early endosome;Component,GO:0005794,Golgi apparatus;Component,GO:0005802,trans-Golgi network;Component,GO:0005802,trans-Golgi network;Component,GO:0005886,plasma membrane;P…
ENSMUSG00000020647_Ncoa1	38.4825	60.4	-0.683103	4.19163e-06	0.000179008	64	59.43	58.08	60.09	36.44	39.59	41.71	36.19	protein_coding	10090	17977	Ncoa1	-	KAT13A|NCoA-1|NRC-1|SRC-1|SRC-a|SRC1|bHLHe74|mNRC-1	MGI:MGI:1276523|Ensembl:ENSMUSG00000020647	12	12|12 A1.1	nuclear receptor coactivator 1	protein-coding	Ncoa1	nuclear receptor coactivator 1	O	nuclear receptor coactivator 1|nuclear receptor coactivator protein 1|steroid receptor coactivator 1	20170312	Process,GO:0000435,positive regulation of transcription from RNA polymerase II promoter by galactose;Process,GO:0000435,positive regulation of transcription from RNA polymerase II promoter by galactose;Component,GO:0000790,nuclear chromatin;Function,GO:0001012,RNA polymerase II regulatory region DNA binding;Process,GO:0002155,regulation of thyroid hormone mediated signaling pathway;Function,GO:00…
ENSMUSG00000034818_Celf5	97.06	142.595	-0.5891	4.54077e-06	0.00019347	145.17	148.09	140.01	137.11	89.61	86.52	117.1	95.01	protein_coding	10090	319586	Celf5	-	4930565A21Rik|Brunol5	MGI:MGI:2442333|Ensembl:ENSMUSG00000034818|Vega:OTTMUSG00000030422	10	10|10 C1	CUGBP, Elav-like family member 5	protein-coding	Celf5	CUGBP, Elav-like family member 5	O	CUGBP Elav-like family member 5|bruno-like 5, RNA binding protein	20170312	Function,GO:0003674,molecular_function;Component,GO:0005575,cellular_component;Process,GO:0008150,biological_process
ENSMUSG00000021948_Prkcd	7.9875	19.5	-1.30865	4.56201e-06	0.000193927	20.35	20.68	17.9	19.07	9.1	6.25	9.53	7.07	protein_coding	10090	18753	Prkcd	-	AI385711|D14Ertd420e|PKC[d]|PKCdelta|Pkcd	MGI:MGI:97598|Ensembl:ENSMUSG00000021948|Vega:OTTMUSG00000025129	14	14 B|14 18.82 cM	protein kinase C, delta	protein-coding	Prkcd	protein kinase C, delta	O	protein kinase C delta type|nPKC-delta|protein kinase C delta variant IX|protein kinase C, delta IV|protein kinase C, delta V|protein kinase C[d]|tyrosine-protein kinase PRKCD	20170312	Function,GO:0000166,nucleotide binding;Function,GO:0004672,protein kinase activity;Function,GO:0004674,protein serine/threonine kinase activity;Function,GO:0004697,protein kinase C activity;Function,GO:0004699,calcium-independent protein kinase C activity;Function,GO:0004715,non-membrane spanning protein tyrosine kinase activity;Function,GO:0005515,protein binding;Function,GO:0005524,ATP binding;…
ENSMUSG00000026688_Mgst3	22.29	39.4375	-0.854067	4.64237e-06	0.00019689	33.95	40.46	44.62	38.72	22.8	17.02	25.24	24.1	protein_coding	10090	66447	Mgst3	-	2010012L10Rik|2010306B17Rik|2700004G04Rik|AA516734|GST-III	MGI:MGI:1913697|Ensembl:ENSMUSG00000026688|Vega:OTTMUSG00000022623	1	1|1 H2.3	microsomal glutathione S-transferase 3	protein-coding	Mgst3	microsomal glutathione S-transferase 3	O	microsomal glutathione S-transferase 3|microsomal GST-3|microsomal GST-III	20170312	Function,GO:0004364,glutathione transferase activity;Function,GO:0004602,glutathione peroxidase activity;Function,GO:0004602,glutathione peroxidase activity;Component,GO:0005635,nuclear envelope;Component,GO:0005783,endoplasmic reticulum;Component,GO:0016020,membrane;Component,GO:0016021,integral component of membrane;Function,GO:0016740,transferase activity;Component,GO:0043231,intracellular mem…
ENSMUSG00000020052_Ascl1	40.0675	21.5125	0.858997	4.671e-06	0.000197422	24.61	18.45	18.25	24.74	48.88	35.78	31.33	44.28	protein_coding	10090	17172	Ascl1	-	AI225900|ASH1|Mash1|bHLHa46	MGI:MGI:96919|Ensembl:ENSMUSG00000020052	10	10|10 C1	achaete-scute family bHLH transcription factor 1	protein-coding	Ascl1	achaete-scute family bHLH transcription factor 1	O	achaete-scute homolog 1|ASH-1|achaete-scute complex homolog 1|achaete-scute complex homolog-like 1|achaete-scute complex-like protein 1|mASH-1|mammalian achaete scute homolog 1	20170314	Process,GO:0000122,negative regulation of transcription from RNA polymerase II promoter;Function,GO:0000977,RNA polymerase II regulatory region sequence-specific DNA binding;Function,GO:0000978,RNA polymerase II core promoter proximal region sequence-specific DNA binding;Function,GO:0000989,transcription factor activity, transcription factor binding;Function,GO:0001078,transcriptional repressor a…
ENSMUSG00000044667_Plppr4	4.4325	13.7575	-1.64087	4.67633e-06	0.000197422	12.26	15.24	15.15	12.38	2.89	4.32	6.63	3.89	protein_coding	10090	229791	Plppr4	-	A330086D10|D3Bwg0562e|Lppr4|PRG-1|mKIAA0455	MGI:MGI:106530|Ensembl:ENSMUSG00000044667|Vega:OTTMUSG00000023917	3	3 G1|3 50.57 cM	phospholipid phosphatase related 4	protein-coding	Plppr4	phospholipid phosphatase related 4	O	phospholipid phosphatase-related protein type 4|brain-specific phosphatidic acid phosphatase-like protein 1|lipid phosphate phosphatase-related protein type 4|plasticity related gene 1|plasticity-related gene 1 protein	20170312	Function,GO:0005515,protein binding;Component,GO:0005887,integral component of plasma membrane;Component,GO:0005887,integral component of plasma membrane;Process,GO:0006644,phospholipid metabolic process;Process,GO:0007165,signal transduction;Process,GO:0007409,axonogenesis;Process,GO:0007409,axonogenesis;Function,GO:0008195,phosphatidate phosphatase activity;Component,GO:0009897,external side of…
ENSMUSG00000029121_Crmp1	377.728	535.515	-0.538024	4.73289e-06	0.000199354	530.69	532.43	546.34	532.6	356.46	353.86	431.4	369.19	protein_coding	10090	12933	Crmp1	-	CRMP-1|DRP-1|Dpysl1|ULIP-3|Ulip3	MGI:MGI:107793|Ensembl:ENSMUSG00000029121|Vega:OTTMUSG00000056097	5	5 B3|5 19.96 cM	collapsin response mediator protein 1	protein-coding	Crmp1	collapsin response mediator protein 1	O	dihydropyrimidinase-related protein 1|unc-33-like phosphoprotein 3	20170312	Process,GO:0000226,microtubule cytoskeleton organization;Component,GO:0005737,cytoplasm;Component,GO:0005829,cytosol;Component,GO:0005856,cytoskeleton;Process,GO:0007399,nervous system development;Process,GO:0007411,axon guidance;Process,GO:0010977,negative regulation of neuron projection development;Function,GO:0016787,hydrolase activity;Function,GO:0016810,hydrolase activity, acting on carbon-n…
ENSMUSG00000022340_Sybu	9.76	22.1175	-1.20424	4.90283e-06	0.000206042	22.34	21.43	22.89	21.81	8.45	9.38	12.02	9.19	protein_coding	10090	319613	Sybu	-	Golsyn	MGI:MGI:2442392|Ensembl:ENSMUSG00000022340	15	15|15 B3.2	syntabulin (syntaxin-interacting)	protein-coding	Sybu	syntabulin (syntaxin-interacting)	O	syntabulin|Golgi-localized syntaphilin-related protein|Golsyn/Syntabulin|syntaxin-1-binding protein	20170312	Component,GO:0005794,Golgi apparatus;Component,GO:0005874,microtubule;Function,GO:0008017,microtubule binding;Component,GO:0016020,membrane;Component,GO:0016021,integral component of membrane;Function,GO:0017075,syntaxin-1 binding;Function,GO:0019894,kinesin binding;Component,GO:0031982,vesicle;Component,GO:0043231,intracellular membrane-bounded organelle;Process,GO:0061178,regulation of insulin …
ENSMUSG00000015749_Anp32e	106.632	68.0125	0.613001	4.93216e-06	0.000206803	72.33	62.28	64.76	72.68	118.36	104.44	91.86	111.87	protein_coding	10090	66471	Anp32e	-	2810018A15Rik|AI047746|AI326868|CPD1|LANP-L|LANPL|mLANP-L	MGI:MGI:1913721|Ensembl:ENSMUSG00000015749|Vega:OTTMUSG00000035336	3	3|3 F2.1	acidic (leucine-rich) nuclear phosphoprotein 32 family, member E	protein-coding	Anp32e	acidic (leucine-rich) nuclear phosphoprotein 32 family, member E	O	acidic leucine-rich nuclear phosphoprotein 32 family member E|LANP-like protein|cerebellar postnatal development protein 1	20170312	Component,GO:0005634,nucleus;Component,GO:0005737,cytoplasm;Process,GO:0016569,covalent chromatin modification;Function,GO:0019212,phosphatase inhibitor activity;Component,GO:0031410,cytoplasmic vesicle;Component,GO:0097458,neuron part
ENSMUSG00000031673_Cdh11	6.1175	16.515	-1.44853	4.96265e-06	0.00020761	16.63	16.04	18.72	14.67	5.59	5.96	7.55	5.37	protein_coding	10090	12552	Cdh11	-	Cad11|OSF-4	MGI:MGI:99217|Ensembl:ENSMUSG00000031673|Vega:OTTMUSG00000061430	8	8 D1|8 50.44 cM	cadherin 11	protein-coding	Cdh11	cadherin 11	O	cadherin-11|OB-cadherin|osteoblast cadherin	20170312	Function,GO:0005509,calcium ion binding;Component,GO:0005737,cytoplasm;Component,GO:0005886,plasma membrane;Process,GO:0007155,cell adhesion;Process,GO:0007156,homophilic cell adhesion via plasma membrane adhesion molecules;Component,GO:0016020,membrane;Component,GO:0016021,integral component of membrane;Process,GO:0021957,corticospinal tract morphogenesis;Function,GO:0046872,metal ion binding;Co…
ENSMUSG00000008475_Arpc5	73.075	106.713	-0.58004	5.03946e-06	0.000210346	107.84	105.43	106.73	106.85	71.4	69.97	79.29	71.64	protein_coding	10090	67771	Arpc5	-	5830443F10Rik|p16-Arc	MGI:MGI:1915021|Ensembl:ENSMUSG00000008475|Vega:OTTMUSG00000022155	1	1|1 G3	actin related protein 2/3 complex, subunit 5	protein-coding	Arpc5	actin related protein 2/3 complex, subunit 5	O	actin-related protein 2/3 complex subunit 5|arp2/3 complex 16 kDa subunit	20170312	Function,GO:0003779,actin binding;Function,GO:0005200,structural constituent of cytoskeleton;Component,GO:0005737,cytoplasm;Component,GO:0005768,endosome;Component,GO:0005856,cytoskeleton;Component,GO:0005885,Arp2/3 protein complex;Component,GO:0005885,Arp2/3 protein complex;Component,GO:0005925,focal adhesion;Process,GO:0014909,smooth muscle cell migration;Component,GO:0015629,actin cytoskeleton…
ENSMUSG00000039985_Fam60a	38.8475	20.6875	0.870616	5.08579e-06	0.000211324	26.71	16.33	18.78	20.93	41.02	36.62	33.75	44	protein_coding	10090	56306	Fam60a	-	Ppcs1|Pptcs1|Tera	MGI:MGI:1929091|Ensembl:ENSMUSG00000039985|Vega:OTTMUSG00000024045	6	6|6 G3	family with sequence similarity 60, member A	protein-coding	Fam60a	family with sequence similarity 60, member A	O	protein FAM60A|pluripotent cell-specific 1|teratocarcinoma expressed, serine rich	20170312	Function,GO:0003674,molecular_function;Component,GO:0005634,nucleus;Component,GO:0016580,Sin3 complex;Component,GO:0016580,Sin3 complex;Process,GO:0030336,negative regulation of cell migration;Process,GO:0030336,negative regulation of cell migration
ENSMUSG00000059213_Ddn	0.7675	6.4075	-2.90351	5.07921e-06	0.000211324	5.3	7.26	7.58	5.49	0.27	0.33	2.01	0.46	protein_coding	10090	13199	Ddn	-	Gm748	MGI:MGI:108101|Ensembl:ENSMUSG00000059213	15	15 F1|15 54.69 cM	dendrin	protein-coding	Ddn	dendrin	O	dendrin	20170312	Function,GO:0000978,RNA polymerase II core promoter proximal region sequence-specific DNA binding;Function,GO:0000978,RNA polymerase II core promoter proximal region sequence-specific DNA binding;Function,GO:0000982,transcription factor activity, RNA polymerase II core promoter proximal region sequence-specific binding;Function,GO:0000982,transcription factor activity, RNA polymerase II core prom…
ENSMUSG00000038252_Ncapd2	84.9125	52.0225	0.67055	5.39023e-06	0.00022347	54.7	42.82	56.14	54.43	101.75	74.39	71.18	92.33	protein_coding	10090	68298	Ncapd2	-	2810406C15Rik|2810465G24Rik|CAP-D2|CNAP1|mKIAA0159	MGI:MGI:1915548|Ensembl:ENSMUSG00000038252|Vega:OTTMUSG00000046177	6	6|6 F2	non-SMC condensin I complex, subunit D2	protein-coding	Ncapd2	non-SMC condensin I complex, subunit D2	O	condensin complex subunit 1|XCAP-D2 homolog|chromosome condensation-related SMC-associated protein 1|chromosome-associated protein D2|mCAP-D2	20170312	Component,GO:0000228,nuclear chromosome;Component,GO:0000779,condensed chromosome, centromeric region;Component,GO:0000793,condensed chromosome;Component,GO:0000793,condensed chromosome;Component,GO:0000796,condensin complex;Component,GO:0000796,condensin complex;Component,GO:0000799,nuclear condensin complex;Function,GO:0003682,chromatin binding;Component,GO:0005634,nucleus;Component,GO:0005654,…
ENSMUSG00000058922_Gm10052	21.3775	8.5225	1.28015	5.56219e-06	0.000229568	11.16	7.78	7.1	8.05	36.18	28.6	10.7	10.03	processed_pseudogene	10090	654467	Gm10052	-	XM_001481145	MGI:MGI:3704348	9	9 F4|9	heterogeneous nuclear ribonucleoprotein A1 pseudogene	pseudo	Gm10052	predicted pseudogene 10052	O	-	20170312	NA
ENSMUSG00000086841_2410006H16Rik	98.285	144.333	-0.588958	5.55444e-06	0.000229568	140.11	135.11	152.24	149.87	98.97	78.2	110.28	105.69	processed_transcript	10090	69221	2410006H16Rik	-	-	MGI:MGI:1916471|Ensembl:ENSMUSG00000086841	11	11|11 B2	RIKEN cDNA 2410006H16 gene	ncRNA	2410006H16Rik	RIKEN cDNA 2410006H16 gene	O	-	20170312	Function,GO:0003674,molecular_function;Component,GO:0005575,cellular_component;Process,GO:0008150,biological_process
ENSMUSG00000024121_Atp6v0c	201.49	282.483	-0.521403	5.60681e-06	0.000230893	266.98	292.81	284.98	285.16	195.99	201.48	221.92	186.57	protein_coding	10090	11984	Atp6v0c	-	Atp6c|Atp6c2|Atp6l|Atpl|Atpl-rs1|PL16|VATL|Vma3	MGI:MGI:88116|Ensembl:ENSMUSG00000024121|Vega:OTTMUSG00000023843	17	17|17 A3.3	ATPase, H+ transporting, lysosomal V0 subunit C	protein-coding	Atp6v0c	ATPase, H+ transporting, lysosomal V0 subunit C	O	V-type proton ATPase 16 kDa proteolipid subunit|ATPase, H+ transporting, lysosomal (vacuolar proton pump) 16 kDa|ATPase, H+ transporting, lysosomal 16kD, V0 subunit C|ATPase, H+ transporting, lysosomal 2|H(+)-ATPase (mvp)|V-ATPase 16 kDa proteolipid subunit|vacuolar proton pump 16 kDa proteolipid subunit	20170312	Component,GO:0000220,vacuolar proton-transporting V-type ATPase, V0 domain;Function,GO:0005515,protein binding;Component,GO:0005764,lysosome;Component,GO:0005765,lysosomal membrane;Component,GO:0005773,vacuole;Component,GO:0005794,Golgi apparatus;Component,GO:0005925,focal adhesion;Process,GO:0006810,transport;Process,GO:0006811,ion transport;Process,GO:0007035,vacuolar acidification;Process,GO:0…
ENSMUSG00000057455_Rit2	2.2025	9.57	-2.09186	5.65845e-06	0.000232501	10.22	9.41	8.52	10.13	1.69	2.42	3.43	1.27	protein_coding	10090	19762	Rit2	-	RIBA|Rin|Roc2	MGI:MGI:108054|Ensembl:ENSMUSG00000057455|Vega:OTTMUSG00000033066	18	18|18 B1	Ras-like without CAAX 2	protein-coding	Rit2	Ras-like without CAAX 2	O	GTP-binding protein Rit2|GTP-binding protein Roc2|RAS-like protein expressed in neuron|ras-like protein expressed in neurons|ras-like without CAAX protein 2	20170312	Process,GO:0000165,MAPK cascade;Function,GO:0000166,nucleotide binding;Process,GO:0001932,regulation of protein phosphorylation;Function,GO:0003682,chromatin binding;Function,GO:0003924,GTPase activity;Function,GO:0005515,protein binding;Function,GO:0005516,calmodulin binding;Function,GO:0005516,calmodulin binding;Function,GO:0005516,calmodulin binding;Function,GO:0005525,GTP binding;Component,GO…
ENSMUSG00000099136_Gm27608	3.83	0	4.96698	5.98442e-06	0.000245348	0	0	0	0	0	0	15.32	0	misc_RNA
ENSMUSG00000001419_Mef2d	33.4725	53.9	-0.719755	6.30393e-06	0.000257874	53.94	55.43	53.79	52.44	31.43	28.3	38.49	35.67	protein_coding	10090	17261	Mef2d	-	C80750	MGI:MGI:99533|Ensembl:ENSMUSG00000001419|Vega:OTTMUSG00000027132	3	3 F1|3 38.78 cM	myocyte enhancer factor 2D	protein-coding	Mef2d	myocyte enhancer factor 2D	O	myocyte-specific enhancer factor 2D	20170312	Process,GO:0000165,MAPK cascade;Function,GO:0000977,RNA polymerase II regulatory region sequence-specific DNA binding;Function,GO:0000978,RNA polymerase II core promoter proximal region sequence-specific DNA binding;Function,GO:0000981,RNA polymerase II transcription factor activity, sequence-specific DNA binding;Function,GO:0001077,transcriptional activator activity, RNA polymerase II core promo…
ENSMUSG00000023017_Asic1	25.3275	43.0875	-0.798055	6.32778e-06	0.000258277	40.6	44.26	44.59	42.9	24.31	22.59	29.46	24.95	protein_coding	10090	11419	Asic1	-	AI843610|ASIC|ASIC1a|Accn2|B530003N02Rik|BNaC2	MGI:MGI:1194915|Ensembl:ENSMUSG00000023017	15	15|15 F1	acid-sensing (proton-gated) ion channel 1	protein-coding	Asic1	acid-sensing (proton-gated) ion channel 1	O	acid-sensing ion channel 1|acid sensing ion channel|amiloride-sensitive cation channel 2, neuronal|brain sodium channel 2|degenerin 2	20170312	Function,GO:0005216,ion channel activity;Function,GO:0005261,cation channel activity;Function,GO:0005261,cation channel activity;Function,GO:0005272,sodium channel activity;Function,GO:0005515,protein binding;Component,GO:0005794,Golgi apparatus;Component,GO:0005886,plasma membrane;Component,GO:0005887,integral component of plasma membrane;Component,GO:0005887,integral component of plasma membran…
ENSMUSG00000030077_Chl1	23.655	40.9225	-0.82195	6.34898e-06	0.00025857	39.6	44.52	40.35	39.22	18.08	30.49	27.53	18.52	protein_coding	10090	12661	Chl1	-	A530023M13Rik|AI465420|CALL|LICAM2	MGI:MGI:1098266|Ensembl:ENSMUSG00000030077|Vega:OTTMUSG00000057275	6	6|6 E1	cell adhesion molecule L1-like	protein-coding	Chl1	cell adhesion molecule L1-like	O	neural cell adhesion molecule L1-like protein|cell adhesion molecule with homology to L1CAM|chl1-like protein|close homolog of L1	20170312	Process,GO:0001764,neuron migration;Function,GO:0002020,protease binding;Function,GO:0005515,protein binding;Component,GO:0005576,extracellular region;Component,GO:0005578,proteinaceous extracellular matrix;Component,GO:0005886,plasma membrane;Process,GO:0007155,cell adhesion;Process,GO:0007156,homophilic cell adhesion via plasma membrane adhesion molecules;Process,GO:0007275,multicellular organi…
ENSMUSG00000029394_Cdk2ap1	136.778	88.2975	0.595674	6.4541e-06	0.000262272	86.14	76.93	91.71	98.41	149.84	129.06	120.68	147.53	protein_coding	10090	13445	Cdk2ap1	-	Apc10|Cdkap1|DORC1|Doc1|ST19|doc-1|p12	MGI:MGI:1202069|Ensembl:ENSMUSG00000029394|Vega:OTTMUSG00000024438	5	5|5 F	CDK2 (cyclin-dependent kinase 2)-associated protein 1	protein-coding	Cdk2ap1	CDK2 (cyclin-dependent kinase 2)-associated protein 1	O	cyclin-dependent kinase 2-associated protein 1|CDK2-associated protein 1|deleted in oral cancer 1|putative oral cancer suppressor	20170312	Process,GO:0001701,in utero embryonic development;Process,GO:0001934,positive regulation of protein phosphorylation;Component,GO:0005634,nucleus;Component,GO:0005654,nucleoplasm;Component,GO:0005829,cytosol;Component,GO:0048471,perinuclear region of cytoplasm;Process,GO:0060325,face morphogenesis;Function,GO:0070182,DNA polymerase binding
ENSMUSG00000040479_Dgkz	32.3075	52.37	-0.729168	6.5539e-06	0.000265743	54.88	55.65	52.65	46.3	34.17	32.26	29.79	33.01	protein_coding	10090	104418	Dgkz	-	E130307B02Rik|F730209L11Rik|mDGK[z]	MGI:MGI:1278339|Ensembl:ENSMUSG00000040479|Vega:OTTMUSG00000014363	2	2|2 E1	diacylglycerol kinase zeta	protein-coding	Dgkz	diacylglycerol kinase zeta	O	diacylglycerol kinase zeta|DAG kinase zeta|DGK-zeta|diglyceride kinase zeta	20170312	Function,GO:0000166,nucleotide binding;Function,GO:0001727,lipid kinase activity;Function,GO:0004143,diacylglycerol kinase activity;Function,GO:0004857,enzyme inhibitor activity;Function,GO:0005515,protein binding;Function,GO:0005524,ATP binding;Component,GO:0005634,nucleus;Component,GO:0005737,cytoplasm;Component,GO:0005886,plasma membrane;Process,GO:0007205,protein kinase C-activating G-protein…
ENSMUSG00000041609_Bicdl1	32.68	52.8125	-0.724842	6.58656e-06	0.000266481	51.26	58.93	51.54	49.52	33.5	28.43	35.6	33.19	protein_coding	10090	75665	Bicdl1	-	2210403N09Rik|BICDR-1|Ccdc64	MGI:MGI:1922915|Ensembl:ENSMUSG00000041609|Vega:OTTMUSG00000014707	5	5|5 F	BICD family like cargo adaptor 1	protein-coding	Bicdl1	BICD family like cargo adaptor 1	O	BICD family-like cargo adapter 1|bicaudal D-related protein 1|BICD-related protein 1|coiled-coil domain containing 64|coiled-coil domain-containing protein 64A	20170312	Function,GO:0005515,protein binding;Component,GO:0005622,intracellular;Component,GO:0005623,cell;Component,GO:0005737,cytoplasm;Component,GO:0005813,centrosome;Component,GO:0005856,cytoskeleton;Process,GO:0006810,transport;Process,GO:0007399,nervous system development;Function,GO:0017137,Rab GTPase binding;Process,GO:0031175,neuron projection development;Function,GO:0034452,dynactin binding;Proce…
ENSMUSG00000053141_Ptprt	4.5925	13.83	-1.59862	6.65547e-06	0.00026868	13.14	13.51	14.01	14.66	3.82	5.63	5.51	3.41	protein_coding	10090	19281	Ptprt	-	R-PTP-T|RPTP-rfo|RPTP-rho|RPTPmam4|RPTPrho|mKIAA0283|mRPTPrho	MGI:MGI:1321152|Ensembl:ENSMUSG00000053141|Vega:OTTMUSG00000015291	2	2 H2|2 81.91 cM	protein tyrosine phosphatase, receptor type, T	protein-coding	Ptprt	protein tyrosine phosphatase, receptor type, T	O	receptor-type tyrosine-protein phosphatase T|receptor protein tyrosine phosphatase-rho|receptor-type tyrosine-protein phosphatase rho	20170312	Function,GO:0004721,phosphoprotein phosphatase activity;Function,GO:0004725,protein tyrosine phosphatase activity;Function,GO:0004725,protein tyrosine phosphatase activity;Component,GO:0005886,plasma membrane;Process,GO:0006470,protein dephosphorylation;Process,GO:0006470,protein dephosphorylation;Process,GO:0007156,homophilic cell adhesion via plasma membrane adhesion molecules;Process,GO:000716…
ENSMUSG00000052364_B630019K06Rik	10.495	22.9675	-1.15489	6.74024e-06	0.000271508	22.35	24.74	22.84	21.94	9.29	9.67	13.97	9.05	protein_coding	10090	102941	B630019K06Rik	-	AI843180	MGI:MGI:2147918|Ensembl:ENSMUSG00000052364|Vega:OTTMUSG00000016905	X	X|X A1.1	F-box and leucine-rich repeat protein 17 pseudogene	pseudo	B630019K06Rik	RIKEN cDNA B630019K06 gene	O	-	20170312	Function,GO:0003674,molecular_function;Component,GO:0005575,cellular_component;Process,GO:0008150,biological_process
ENSMUSG00000000308_Ckmt1	6.085	16.2625	-1.434	6.87209e-06	0.000276216	12.61	17.39	17	18.05	4.32	5.13	9.57	5.32	protein_coding	10090	12716	Ckmt1	-	Mt-CK|ScCKmit|UbCKmit|mi-CK	MGI:MGI:99441|Ensembl:ENSMUSG00000000308|Vega:OTTMUSG00000015261	2	2 E5|2 60.37 cM	creatine kinase, mitochondrial 1, ubiquitous	protein-coding	Ckmt1	creatine kinase, mitochondrial 1, ubiquitous	O	creatine kinase U-type, mitochondrial|U-MtCK|acidic-type mitochondrial creatine kinase|mia-CK|ubiquitous mitochondrial creatine kinase	20170312	Function,GO:0000166,nucleotide binding;Function,GO:0003824,catalytic activity;Function,GO:0004111,creatine kinase activity;Function,GO:0005515,protein binding;Function,GO:0005524,ATP binding;Component,GO:0005739,mitochondrion;Component,GO:0005739,mitochondrion;Component,GO:0005743,mitochondrial inner membrane;Component,GO:0016020,membrane;Function,GO:0016301,kinase activity;Process,GO:0016310,pho…
ENSMUSG00000019831_Wasf1	37.25	58.41	-0.681694	6.97197e-06	0.000279621	59.89	56.99	58.05	58.71	33.38	33.98	44.95	36.69	protein_coding	10090	83767	Wasf1	-	AI195380|AI838537|Scar|WAVE|WAVE-1	MGI:MGI:1890563|Ensembl:ENSMUSG00000019831|Vega:OTTMUSG00000020871	10	10 B1|10 22.07 cM	WAS protein family, member 1	protein-coding	Wasf1	WAS protein family, member 1	O	wiskott-Aldrich syndrome protein family member 1|WASP family 1|WASP family protein member 1|protein WAVE-1	20170312	Function,GO:0003779,actin binding;Function,GO:0005515,protein binding;Component,GO:0005737,cytoplasm;Component,GO:0005739,mitochondrion;Component,GO:0005741,mitochondrial outer membrane;Component,GO:0005856,cytoskeleton;Process,GO:0006898,receptor-mediated endocytosis;Process,GO:0016601,Rac protein signal transduction;Component,GO:0030027,lamellipodium;Process,GO:0030036,actin cytoskeleton organi…
ENSMUSG00000034799_Unc13a	39.975	62.345	-0.674034	7.06309e-06	0.000282662	58.98	67.62	61.68	61.1	35.06	37.48	46.04	41.32	protein_coding	10090	382018	Unc13a	-	2410078G03Rik|Munc13-1	MGI:MGI:3051532|Ensembl:ENSMUSG00000034799|Vega:OTTMUSG00000040153	8	8|8 B3.3	unc-13 homolog A (C. elegans)	protein-coding	Unc13a	unc-13 homolog A (C. elegans)	O	protein unc-13 homolog A|unc13a	20170312	Function,GO:0000149,SNARE binding;Process,GO:0001956,positive regulation of neurotransmitter secretion;Function,GO:0005515,protein binding;Function,GO:0005516,calmodulin binding;Component,GO:0005737,cytoplasm;Component,GO:0005886,plasma membrane;Process,GO:0006887,exocytosis;Process,GO:0007268,chemical synaptic transmission;Process,GO:0007269,neurotransmitter secretion;Process,GO:0007528,neuromus…
ENSMUSG00000026872_Zeb2	49.605	28.185	0.778479	7.42077e-06	0.000296333	31.96	23.11	25.89	31.78	47.71	60.55	36.9	53.26	protein_coding	10090	24136	Zeb2	-	9130203F04Rik|D130016B08Rik|SIP1|Zfhx1b|Zfx1b|Zfxh1b	MGI:MGI:1344407|Ensembl:ENSMUSG00000026872|Vega:OTTMUSG00000012355	2	2|2 B	zinc finger E-box binding homeobox 2	protein-coding	Zeb2	zinc finger E-box binding homeobox 2	O	zinc finger E-box-binding homeobox 2|smad-interacting protein 1|zinc finger homeobox protein 1b	20170312	Process,GO:0000122,negative regulation of transcription from RNA polymerase II promoter;Process,GO:0000122,negative regulation of transcription from RNA polymerase II promoter;Function,GO:0001205,transcriptional activator activity, RNA polymerase II distal enhancer sequence-specific binding;Function,GO:0001227,transcriptional repressor activity, RNA polymerase II transcription regulatory region s…
ENSMUSG00000032570_Atp2c1	50.8625	76.46	-0.621393	7.63045e-06	0.000304048	72.71	78.81	75.11	79.21	48.29	51.07	54.11	49.98	protein_coding	10090	235574	Atp2c1	-	1700121J11Rik|ATP2C1A|AW061228|BCPM|D930003G21Rik|HHD|SPCA|pmr1	MGI:MGI:1889008|Ensembl:ENSMUSG00000032570|Vega:OTTMUSG00000042223	9	9|9 F1	ATPase, Ca++-sequestering	protein-coding	Atp2c1	ATPase, Ca++-sequestering	O	calcium-transporting ATPase type 2C member 1|ATP-dependent Ca(2+) pump PMR1|ATPase 2C1|ATPase, Ca++ transporting, type 2C, member 1	20170312	Component,GO:0000139,Golgi membrane;Function,GO:0000166,nucleotide binding;Function,GO:0004871,signal transducer activity;Function,GO:0005388,calcium-transporting ATPase activity;Function,GO:0005388,calcium-transporting ATPase activity;Function,GO:0005509,calcium ion binding;Function,GO:0005524,ATP binding;Component,GO:0005794,Golgi apparatus;Component,GO:0005794,Golgi apparatus;Component,GO:0005…
ENSMUSG00000026797_Stxbp1	63.3175	93.885	-0.601791	7.85199e-06	0.000312201	91.79	97.58	94.08	92.09	57.09	60.39	76.53	59.26	protein_coding	10090	20910	Stxbp1	-	AI317162|AI326233|MMS10-G|Ms10g|Munc-18a|Munc18-1|N-sec1|Rb-sec1|Sxtbp1|Unc18-1|Unc18h|nsec1	MGI:MGI:107363|Ensembl:ENSMUSG00000026797|Vega:OTTMUSG00000012527	2	2 B|2 22.09 cM	syntaxin binding protein 1	protein-coding	Stxbp1	syntaxin binding protein 1	O	syntaxin-binding protein 1|UNC-18 homolog|minisatellite 10g detected by probe MMS10|protein unc-18 homolog 1|protein unc-18 homolog A|unc-18-1|unc-18A	20170312	Function,GO:0000149,SNARE binding;Process,GO:0002576,platelet degranulation;Function,GO:0003723,RNA binding;Function,GO:0005515,protein binding;Component,GO:0005623,cell;Component,GO:0005654,nucleoplasm;Component,GO:0005737,cytoplasm;Component,GO:0005739,mitochondrion;Component,GO:0005829,cytosol;Component,GO:0005886,plasma membrane;Component,GO:0005886,plasma membrane;Process,GO:0006810,transpor…
ENSMUSG00000035847_Ids	41.27	64.3225	-0.673008	7.88969e-06	0.000313025	64.56	62.93	66.89	62.91	37.49	42.96	47.4	37.23	protein_coding	10090	15931	Ids	-	AW214631	MGI:MGI:96417|Ensembl:ENSMUSG00000035847|Vega:OTTMUSG00000025736	X	X A7.2|X 36.01 cM	iduronate 2-sulfatase	protein-coding	Ids	iduronate 2-sulfatase	O	iduronate 2-sulfatase|alpha-L-iduronate sulfate sulfatase|iduronate sulfatase	20170312	Function,GO:0003824,catalytic activity;Function,GO:0004423,iduronate-2-sulfatase activity;Function,GO:0005515,protein binding;Component,GO:0005764,lysosome;Process,GO:0008152,metabolic process;Function,GO:0008484,sulfuric ester hydrolase activity;Function,GO:0016787,hydrolase activity;Function,GO:0046872,metal ion binding
ENSMUSG00000029120_Ppp2r2c	21.98	38.485	-0.838997	8.31871e-06	0.000329339	32.7	38.23	43.68	39.33	17.46	20.12	31.36	18.98	protein_coding	10090	269643	Ppp2r2c	-	6330548O06Rik|IMYPNO|IMYPNO1|PR52	MGI:MGI:2442660|Ensembl:ENSMUSG00000029120|Vega:OTTMUSG00000022772	5	5|5 B3	protein phosphatase 2, regulatory subunit B, gamma	protein-coding	Ppp2r2c	protein phosphatase 2, regulatory subunit B, gamma	O	serine/threonine-protein phosphatase 2A 55 kDa regulatory subunit B gamma isoform|PP2A subunit B isoform B55-gamma|PP2A subunit B isoform PR55-gamma|PP2A subunit B isoform R2-gamma|PP2A subunit B isoform gamma|protein phosphatase 2 (formerly 2A), regulatory subunit B (PR 52), gamma isoform	20170312	Component,GO:0000159,protein phosphatase type 2A complex;Process,GO:0000278,mitotic cell cycle;Function,GO:0004722,protein serine/threonine phosphatase activity;Component,GO:0005829,cytosol;Function,GO:0019888,protein phosphatase regulator activity;Process,GO:0032502,developmental process;Process,GO:0070262,peptidyl-serine dephosphorylation
ENSMUSG00000027342_Pcna	115.045	73.5925	0.608646	8.50532e-06	0.000336006	82	66.81	70.58	74.98	128.42	108.93	96.76	126.07	protein_coding	10090	18538	Pcna	-	-	MGI:MGI:97503|Ensembl:ENSMUSG00000027342|Vega:OTTMUSG00000015547	2	2 F2|2 64.15 cM	proliferating cell nuclear antigen	protein-coding	Pcna	proliferating cell nuclear antigen	O	proliferating cell nuclear antigen|cyclin	20170312	Process,GO:0000122,negative regulation of transcription from RNA polymerase II promoter;Component,GO:0000307,cyclin-dependent protein kinase holoenzyme complex;Function,GO:0000701,purine-specific mismatch base pair DNA N-glycosylase activity;Component,GO:0000784,nuclear chromosome, telomeric region;Function,GO:0003677,DNA binding;Function,GO:0003682,chromatin binding;Function,GO:0003684,damaged D…
ENSMUSG00000072692_Rpl37rt	25.88	11.4175	1.13777	8.7015e-06	0.000343022	9.97	10.3	12.05	13.35	42.14	30.61	15.37	15.4	transcribed_processed_pseudogene	10090	100502825	Rpl37rt	-	Gm13826	MGI:MGI:3651519	5	5 F|5 55.99 cM	ribosomal protein L37, retrotransposed	protein-coding	Rpl37rt	ribosomal protein L37, retrotransposed	O	ribosomal protein L37-like	20170312	NA
ENSMUSG00000026109_Tmeff2	2.205	9.365	-2.05947	8.74628e-06	0.000344051	9.45	10.9	8.63	8.48	1.79	2.13	2.8	2.1	protein_coding	10090	56363	Tmeff2	-	4832418D20Rik|7630402F16Rik|TR-2	MGI:MGI:1861735|Ensembl:ENSMUSG00000026109|Vega:OTTMUSG00000022395	1	1|1 C1.1	transmembrane protein with EGF-like and two follistatin-like domains 2	protein-coding	Tmeff2	transmembrane protein with EGF-like and two follistatin-like domains 2	O	tomoregulin-2	20170312	Component,GO:0016020,membrane;Component,GO:0016021,integral component of membrane;Process,GO:0030336,negative regulation of cell migration;Process,GO:0044319,wound healing, spreading of cells;Process,GO:0045720,negative regulation of integrin biosynthetic process;Process,GO:0051497,negative regulation of stress fiber assembly
ENSMUSG00000067038_Rps12-ps3	27.59	12.415	1.11022	9.20839e-06	0.000361459	9.14	9.5	17.51	13.51	51.59	31.42	13.75	13.6	protein_coding	10090	100034727	Rps12-ps3	-	Gm10195	MGI:MGI:3704503	19	19|19 D3	ribosomal protein S12, pseudogene 3	pseudo	Rps12-ps3	ribosomal protein S12, pseudogene 3	O	predicted pseudogene 10195|ribosomal protein S12 pseudogene	20170312	NA
ENSMUSG00000029436_Mmp17	3.475	11.6925	-1.74862	9.56078e-06	0.000373951	11.45	12.3	12.38	10.64	3	3.46	4.3	3.14	protein_coding	10090	23948	Mmp17	-	MT4-MMP|MT4MMP|MTMMP4	MGI:MGI:1346076|Ensembl:ENSMUSG00000029436|Vega:OTTMUSG00000042407	5	5 G1.3|5 68.18 cM	matrix metallopeptidase 17	protein-coding	Mmp17	matrix metallopeptidase 17	O	matrix metalloproteinase-17|membrane-type matrix metalloproteinase 4	20170312	Process,GO:0001822,kidney development;Function,GO:0004222,metalloendopeptidase activity;Function,GO:0005509,calcium ion binding;Component,GO:0005576,extracellular region;Component,GO:0005578,proteinaceous extracellular matrix;Component,GO:0005886,plasma membrane;Process,GO:0006508,proteolysis;Function,GO:0008233,peptidase activity;Function,GO:0008237,metallopeptidase activity;Function,GO:0008270,…
ENSMUSG00000076431_Sox4	377.84	263.567	0.484261	9.56719e-06	0.000373951	277.74	247.49	259.94	269.1	376.08	353.02	383.64	398.62	protein_coding	10090	20677	Sox4	-	AA682046|Sox-4	MGI:MGI:98366|Ensembl:ENSMUSG00000076431|Vega:OTTMUSG00000000729	13	13 A3.1|13 12.87 cM	SRY (sex determining region Y)-box 4	protein-coding	Sox4	SRY (sex determining region Y)-box 4	O	transcription factor SOX-4|SRY-box containing gene 4	20170312	Function,GO:0000976,transcription regulatory region sequence-specific DNA binding;Function,GO:0000981,RNA polymerase II transcription factor activity, sequence-specific DNA binding;Function,GO:0001046,core promoter sequence-specific DNA binding;Function,GO:0001046,core promoter sequence-specific DNA binding;Function,GO:0001071,nucleic acid binding transcription factor activity;Function,GO:0001077…
ENSMUSG00000024601_Isoc1	15.5825	29.9275	-0.970356	9.62561e-06	0.000375439	30.68	30.79	31.26	26.98	14.52	16.43	17.08	14.3	protein_coding	10090	66307	Isoc1	-	2610034N03Rik	MGI:MGI:1913557|Ensembl:ENSMUSG00000024601	18	18 D3|18	isochorismatase domain containing 1	protein-coding	Isoc1	isochorismatase domain containing 1	O	isochorismatase domain-containing protein 1	20170312	Function,GO:0003674,molecular_function;Function,GO:0003824,catalytic activity;Component,GO:0005737,cytoplasm;Component,GO:0005777,peroxisome;Component,GO:0005777,peroxisome;Process,GO:0008150,biological_process;Process,GO:0008152,metabolic process;Component,GO:0070062,extracellular exosome
ENSMUSG00000036155_Mgat5	38.68	21.0525	0.839319	1.02587e-05	0.000399288	22.29	19.7	20.56	21.66	41.9	36.69	37.16	38.97	protein_coding	10090	107895	Mgat5	-	4930471A21Rik|5330407H02Rik|AI480971|GlcNAc-TV	MGI:MGI:894701|Ensembl:ENSMUSG00000036155|Vega:OTTMUSG00000049295	1	1|1 E3	mannoside acetylglucosaminyltransferase 5	protein-coding	Mgat5	mannoside acetylglucosaminyltransferase 5	O	alpha-1,6-mannosylglycoprotein 6-beta-N-acetylglucosaminyltransferase A|GNT-V|N-acetylglucosaminyl-transferase V|alpha-mannoside beta-1,6-N-acetylglucosaminyltransferase|beta1,6N-acetylglucosaminyltransferase V|glcNAc-T V	20170314	Component,GO:0005794,Golgi apparatus;Process,GO:0006487,protein N-linked glycosylation;Process,GO:0006487,protein N-linked glycosylation;Function,GO:0008375,acetylglucosaminyltransferase activity;Component,GO:0016020,membrane;Component,GO:0016021,integral component of membrane;Function,GO:0016740,transferase activity;Function,GO:0016757,transferase activity, transferring glycosyl groups;Function,…
ENSMUSG00000023328_Ache	2.5825	10	-1.93643	1.06247e-05	0.000412663	8.92	10.75	10.57	9.76	1.51	2.26	4.74	1.82	protein_coding	10090	11423	Ache	-	-	MGI:MGI:87876|Ensembl:ENSMUSG00000023328|Vega:OTTMUSG00000021643	5	5 G2|5 76.32 cM	acetylcholinesterase	protein-coding	Ache	acetylcholinesterase	O	acetylcholinesterase	20170312	Process,GO:0001919,regulation of receptor recycling;Function,GO:0003990,acetylcholinesterase activity;Function,GO:0003990,acetylcholinesterase activity;Function,GO:0004104,cholinesterase activity;Function,GO:0005515,protein binding;Function,GO:0005518,collagen binding;Component,GO:0005576,extracellular region;Component,GO:0005605,basal lamina;Component,GO:0005615,extracellular space;Component,GO:…
ENSMUSG00000056367_Actr3b	6.945	17.33	-1.33798	1.07927e-05	0.000417429	17	15.79	18	18.53	7.56	7.72	6.5	6	protein_coding	10090	242894	Actr3b	-	9630005C02|ARP11|AW047569|Arp3b|Arp3beta	MGI:MGI:2661120|Ensembl:ENSMUSG00000056367|Vega:OTTMUSG00000026695	5	5|5 B1	ARP3 actin-related protein 3B	protein-coding	Actr3b	ARP3 actin-related protein 3B	O	actin-related protein 3B|ARP3 actin-related protein 3 homolog B|actin-related protein 3-beta	20170312	Function,GO:0000166,nucleotide binding;Function,GO:0003674,molecular_function;Function,GO:0003779,actin binding;Function,GO:0005524,ATP binding;Component,GO:0005737,cytoplasm;Component,GO:0005856,cytoskeleton;Component,GO:0005885,Arp2/3 protein complex;Process,GO:0007015,actin filament organization;Process,GO:0008150,biological_process;Process,GO:0034314,Arp2/3 complex-mediated actin nucleation;C…
ENSMUSG00000077391_Gm24336	3.6075	0	4.88477	1.07887e-05	0.000417429	0	0	0	0	0	14.43	0	0	snoRNA
ENSMUSG00000020886_Dlg4	99.6675	144.442	-0.569332	1.12567e-05	0.000434355	141.09	149.87	145.72	141.09	87.5	90.66	120.87	99.64	protein_coding	10090	13385	Dlg4	-	Dlgh4|PSD-95|PSD95|SAP90|SAP90A	MGI:MGI:1277959|Ensembl:ENSMUSG00000020886|Vega:OTTMUSG00000006024	11	11|11 B3	discs, large homolog 4 (Drosophila)	protein-coding	Dlg4	discs, large homolog 4 (Drosophila)	O	disks large homolog 4|PSD-95 alpha 2b|PSD-95 beta|SAP-90|discs large homolog 4|postsynaptic density protein 95|synapse-associated protein 90	20170312	Process,GO:0002091,negative regulation of receptor internalization;Function,GO:0004385,guanylate kinase activity;Function,GO:0005102,receptor binding;Function,GO:0005198,structural molecule activity;Function,GO:0005515,protein binding;Component,GO:0005737,cytoplasm;Component,GO:0005783,endoplasmic reticulum;Component,GO:0005886,plasma membrane;Component,GO:0005886,plasma membrane;Process,GO:00064…
ENSMUSG00000084530_Mir1897	7.23	0.9975	2.68138	1.12774e-05	0.000434355	0	3.99	0	0	2.53	17.49	2.86	6.04	misc_RNA	10090	100316679	Mir1897	-	Mirn1897|mmu-mir-1897	MGI:MGI:3811407|Ensembl:ENSMUSG00000104797|miRBase:MI0008314	3	3 A3|3 16.93 cM	microRNA 1897	ncRNA	Mir1897	microRNA 1897	O	microRNA mir-1897	20170312	Process,GO:0007569,cell aging;Process,GO:0071234,cellular response to phenylalanine
ENSMUSG00000039530_Tusc3	64.41	94.1875	-0.581787	1.13903e-05	0.000437791	91.65	95.21	99.99	89.9	59.04	60.09	73.28	65.23	protein_coding	10090	80286	Tusc3	-	AU022242|BC003311|N33	MGI:MGI:1933134|Ensembl:ENSMUSG00000039530|Vega:OTTMUSG00000061049	8	8|8 A4	tumor suppressor candidate 3	protein-coding	Tusc3	tumor suppressor candidate 3	O	tumor suppressor candidate 3|magnesium uptake/transporter TUSC3|putative prostate cancer tumor suppressor	20170312	Function,GO:0004579,dolichyl-diphosphooligosaccharide-protein glycotransferase activity;Component,GO:0005739,mitochondrion;Component,GO:0005783,endoplasmic reticulum;Process,GO:0006810,transport;Component,GO:0008250,oligosaccharyltransferase complex;Component,GO:0008250,oligosaccharyltransferase complex;Function,GO:0015095,magnesium ion transmembrane transporter activity;Process,GO:0015693,magnes…
ENSMUSG00000104657_AL928567	5.1825	14.76	-1.52145	1.17317e-05	0.000449977	16.87	22.34	19.83	0	0	0	20.73	0	miRNA
ENSMUSG00000032549_Rab6b	40.04	65.64	-0.746426	1.20422e-05	0.000460925	72.38	78.97	54.26	56.95	31.28	31.84	52.2	44.84	protein_coding	10090	270192	Rab6b	-	9630015C03|AI844641|C330006L04Rik|D9Bwg0185e	MGI:MGI:107283|Ensembl:ENSMUSG00000032549|Vega:OTTMUSG00000048481	9	9 F1|9 54.88 cM	RAB6B, member RAS oncogene family	protein-coding	Rab6b	RAB6B, member RAS oncogene family	O	ras-related protein Rab-6B	20170312	Function,GO:0000166,nucleotide binding;Function,GO:0005515,protein binding;Function,GO:0005525,GTP binding;Component,GO:0005622,intracellular;Component,GO:0005623,cell;Component,GO:0005794,Golgi apparatus;Component,GO:0005794,Golgi apparatus;Component,GO:0005829,cytosol;Process,GO:0006810,transport;Process,GO:0006890,retrograde vesicle-mediated transport, Golgi to ER;Process,GO:0006891,intra-Golg…
ENSMUSG00000040631_Dok4	19.9275	35.4475	-0.861361	1.20837e-05	0.000461557	34.59	38.7	34.47	34.03	17.97	18.14	23.23	20.37	protein_coding	10090	114255	Dok4	-	-	MGI:MGI:2148865|Ensembl:ENSMUSG00000040631|Vega:OTTMUSG00000061707	8	8|8 C5	docking protein 4	protein-coding	Dok4	docking protein 4	O	docking protein 4|downstream of tyrosine kinase 4	20170312	Process,GO:0000165,MAPK cascade;Function,GO:0005057,signal transducer activity, downstream of receptor;Function,GO:0005158,insulin receptor binding;Process,GO:0007169,transmembrane receptor protein tyrosine kinase signaling pathway;Process,GO:0007399,nervous system development
ENSMUSG00000063632_Sox11	214.053	141.113	0.56653	1.23489e-05	0.000470711	156.15	140.02	130.42	137.86	224.92	235.66	188.77	206.86	protein_coding	10090	20666	Sox11	-	1110038H03Rik|6230403H02Rik|AI836553|end1	MGI:MGI:98359|Ensembl:ENSMUSG00000063632|Vega:OTTMUSG00000021163	12	12|12 A2	SRY (sex determining region Y)-box 11	protein-coding	Sox11	SRY (sex determining region Y)-box 11	O	transcription factor SOX-11|SRY-box containing gene 11	20170312	Process,GO:0000122,negative regulation of transcription from RNA polymerase II promoter;Process,GO:0000122,negative regulation of transcription from RNA polymerase II promoter;Function,GO:0000976,transcription regulatory region sequence-specific DNA binding;Function,GO:0000976,transcription regulatory region sequence-specific DNA binding;Function,GO:0000979,RNA polymerase II core promoter sequenc…
ENSMUSG00000106175_Gm44313	11.025	2.775	1.91179	1.28767e-05	0.000489818	0	0	6.03	5.07	0	37.07	0	7.03	miRNA
ENSMUSG00000022840_Adcy5	6.4425	16.4175	-1.36685	1.32213e-05	0.000501796	13.93	18.1	17.43	16.21	5.42	5.94	8.88	5.53	protein_coding	10090	224129	Adcy5	-	AW121902|Ac5	MGI:MGI:99673|Ensembl:ENSMUSG00000022840	16	16|16 B3	adenylate cyclase 5	protein-coding	Adcy5	adenylate cyclase 5	O	adenylate cyclase type 5|ATP pyrophosphate-lyase 5|adcy5|adenylate cyclase type V|adenylyl cyclase 5	20170312	Function,GO:0000166,nucleotide binding;Process,GO:0001973,adenosine receptor signaling pathway;Function,GO:0004016,adenylate cyclase activity;Function,GO:0004016,adenylate cyclase activity;Function,GO:0004016,adenylate cyclase activity;Function,GO:0004383,guanylate cyclase activity;Function,GO:0005515,protein binding;Function,GO:0005524,ATP binding;Component,GO:0005768,endosome;Component,GO:00058…
ENSMUSG00000027469_Tpx2	29.8425	14.89	0.962661	1.3246e-05	0.000501796	17.83	9.35	16.27	16.11	35.5	27.53	23.32	33.02	protein_coding	10090	72119	Tpx2	-	2610005B21Rik|DIL2|REPP86|p100	MGI:MGI:1919369|Ensembl:ENSMUSG00000027469|Vega:OTTMUSG00000015861	2	2|2 H1	TPX2, microtubule-associated	protein-coding	Tpx2	TPX2, microtubule-associated	O	targeting protein for Xklp2|TPX2, microtubule-associated protein homolog	20170312	Component,GO:0000922,spindle pole;Function,GO:0005515,protein binding;Component,GO:0005634,nucleus;Component,GO:0005654,nucleoplasm;Component,GO:0005737,cytoplasm;Component,GO:0005818,aster;Component,GO:0005819,spindle;Component,GO:0005856,cytoskeleton;Component,GO:0005874,microtubule;Component,GO:0005876,spindle microtubule;Process,GO:0006915,apoptotic process;Process,GO:0007049,cell cycle;Proce…
ENSMUSG00000058672_Tubb2a	450.192	667.18	-0.601811	1.34402e-05	0.000508111	613.74	681.3	706.11	667.57	430	410.28	538.16	422.33	protein_coding	10090	22151	Tubb2a	-	M(beta)2|Tubb2	MGI:MGI:107861|Ensembl:ENSMUSG00000058672	13	13 A3.3|13 14.03 cM	tubulin, beta 2A class IIA	protein-coding	Tubb2a	tubulin, beta 2A class IIA	O	tubulin beta-2A chain|tubulin, beta polypeptide	20170312	Function,GO:0000166,nucleotide binding;Function,GO:0003924,GTPase activity;Function,GO:0005200,structural constituent of cytoskeleton;Function,GO:0005525,GTP binding;Component,GO:0005634,nucleus;Component,GO:0005737,cytoplasm;Component,GO:0005856,cytoskeleton;Component,GO:0005874,microtubule;Process,GO:0007017,microtubule-based process;Component,GO:0015630,microtubule cytoskeleton;Component,GO:00…
ENSMUSG00000026425_Srgap2	41.2775	63.5575	-0.655658	1.34794e-05	0.000508552	67.91	60.53	61.98	63.81	38.58	42.5	40.2	43.83	protein_coding	10090	14270	Srgap2	-	9930124L22Rik|AI448945|FBP2|Fnbp2|srGAP3	MGI:MGI:109605|Ensembl:ENSMUSG00000026425|Vega:OTTMUSG00000049188	1	1|1 E4	SLIT-ROBO Rho GTPase activating protein 2	protein-coding	Srgap2	SLIT-ROBO Rho GTPase activating protein 2	O	SLIT-ROBO Rho GTPase-activating protein 2|FBP-27|formin binding protein 2|formin-binding protein 27	20170312	Process,GO:0003363,lamellipodium assembly involved in ameboidal cell migration;Function,GO:0005096,GTPase activator activity;Function,GO:0005096,GTPase activator activity;Function,GO:0005515,protein binding;Component,GO:0005634,nucleus;Component,GO:0005654,nucleoplasm;Component,GO:0005737,cytoplasm;Component,GO:0005743,mitochondrial inner membrane;Component,GO:0005829,cytosol;Component,GO:0005829…
ENSMUSG00000059456_Ptk2b	0.58	5.505	-3.02855	1.37801e-05	0.000518833	5.01	5.05	5.83	6.13	0.2	0.68	1.09	0.35	protein_coding	10090	19229	Ptk2b	-	CADTK|CAKB|CAKbeta|E430023O05Rik|FADK2|FAK2|PYK2|Raftk	MGI:MGI:104908|Ensembl:ENSMUSG00000059456|Vega:OTTMUSG00000016348	14	14 D1|14 34.36 cM	PTK2 protein tyrosine kinase 2 beta	protein-coding	Ptk2b	PTK2 protein tyrosine kinase 2 beta	O	protein-tyrosine kinase 2-beta|CAK-beta|FADK 2|calcium-dependent tyrosine kinase|calcium-regulated non-receptor proline-rich tyrosine kinase|cell adhesion kinase beta|cellular adhesion kinase beta|focal adhesion kinase 2|proline-rich tyrosine kinase 2|related adhesion focal tyrosine kinase	20170312	Process,GO:0000165,MAPK cascade;Function,GO:0000166,nucleotide binding;Process,GO:0001525,angiogenesis;Process,GO:0001556,oocyte maturation;Process,GO:0001954,positive regulation of cell-matrix adhesion;Process,GO:0002040,sprouting angiogenesis;Process,GO:0002250,adaptive immune response;Process,GO:0002315,marginal zone B cell differentiation;Process,GO:0002376,immune system process;Process,GO:00…
ENSMUSG00000097346_Gm26619	7.7425	1.38	2.35324	1.4056e-05	0.000528145	1.26	1.72	1.06	1.48	6.33	3.54	9.71	11.39	lincRNA
ENSMUSG00000020723_Cacng4	51.165	75.91	-0.602513	1.43873e-05	0.000539495	77.73	74.14	75.72	76.05	49.7	47.61	57.08	50.27	protein_coding	10090	54377	Cacng4	-	AI413107|AW491861	MGI:MGI:1859167|Ensembl:ENSMUSG00000020723|Vega:OTTMUSG00000003107	11	11|11 E1	calcium channel, voltage-dependent, gamma subunit 4	protein-coding	Cacng4	calcium channel, voltage-dependent, gamma subunit 4	O	voltage-dependent calcium channel gamma-4 subunit|TARP gamma-4|neuronal voltage-gated calcium channel gamma-4 subunit|transmembrane AMPAR regulatory protein gamma-4	20170312	Function,GO:0005244,voltage-gated ion channel activity;Function,GO:0005245,voltage-gated calcium channel activity;Function,GO:0005262,calcium channel activity;Component,GO:0005886,plasma membrane;Component,GO:0005891,voltage-gated calcium channel complex;Process,GO:0006810,transport;Process,GO:0006811,ion transport;Process,GO:0006816,calcium ion transport;Component,GO:0016020,membrane;Component,G…
ENSMUSG00000095590_Gm24305	0	3.3675	-4.82104	1.49e-05	0.000557586	0.69	12.78	0	0	0	0	0	0	snRNA
ENSMUSG00000023015_Racgap1	60.0325	37.02	0.661057	1.50714e-05	0.000562443	37.76	30.67	38.13	41.52	69.03	57.05	51.23	62.82	protein_coding	10090	26934	Racgap1	-	AI227039|AI327394|Band25|GTPase|MgcRacGAP|gtl11|mKIAA1478	MGI:MGI:1349423|Ensembl:ENSMUSG00000023015|Vega:OTTMUSG00000035793	15	15|15 F1	Rac GTPase-activating protein 1	protein-coding	Racgap1	Rac GTPase-activating protein 1	O	rac GTPase-activating protein 1|male germ cell RacGap|racgap1	20170312	Process,GO:0000281,mitotic cytokinesis;Process,GO:0000915,actomyosin contractile ring assembly;Function,GO:0005096,GTPase activator activity;Function,GO:0005547,phosphatidylinositol-3,4,5-trisphosphate binding;Component,GO:0005634,nucleus;Component,GO:0005654,nucleoplasm;Component,GO:0005737,cytoplasm;Component,GO:0005856,cytoskeleton;Component,GO:0005886,plasma membrane;Process,GO:0006810,transp…
ENSMUSG00000033676_Gabrb3	29.1775	47.35	-0.730546	1.50908e-05	0.000562443	46.85	48.53	49.4	44.62	26.66	28.95	36.17	24.93	protein_coding	10090	14402	Gabrb3	-	A230092K12Rik|AW049585|Cp1|Gabrb-3|beta3	MGI:MGI:95621|Ensembl:ENSMUSG00000033676|Vega:OTTMUSG00000031173	7	7 B5|7 33.53 cM	gamma-aminobutyric acid (GABA) A receptor, subunit beta 3	protein-coding	Gabrb3	gamma-aminobutyric acid (GABA) A receptor, subunit beta 3	O	gamma-aminobutyric acid receptor subunit beta-3|GABA(A) receptor subunit beta-3|cleft palate 1	20170312	Function,GO:0004890,GABA-A receptor activity;Function,GO:0004890,GABA-A receptor activity;Function,GO:0005216,ion channel activity;Function,GO:0005230,extracellular ligand-gated ion channel activity;Function,GO:0005254,chloride channel activity;Component,GO:0005886,plasma membrane;Component,GO:0005886,plasma membrane;Component,GO:0005887,integral component of plasma membrane;Process,GO:0006810,tr…
ENSMUSG00000000184_Ccnd2	204.585	116.097	0.780487	1.51699e-05	0.000564251	125	85.83	115.08	138.48	231.03	191.62	156.46	239.23	protein_coding	10090	12444	Ccnd2	-	2600016F06Rik|AI256817|BF642806|C86853|Vin-1|Vin1|cD2	MGI:MGI:88314|Ensembl:ENSMUSG00000000184|Vega:OTTMUSG00000056347	6	6 F3|6 61.92 cM	cyclin D2	protein-coding	Ccnd2	cyclin D2	O	G1/S-specific cyclin-D2	20170312	Process,GO:0000082,G1/S transition of mitotic cell cycle;Component,GO:0000307,cyclin-dependent protein kinase holoenzyme complex;Component,GO:0000785,chromatin;Process,GO:0001934,positive regulation of protein phosphorylation;Function,GO:0005515,protein binding;Component,GO:0005634,nucleus;Component,GO:0005634,nucleus;Component,GO:0005654,nucleoplasm;Component,GO:0005730,nucleolus;Component,GO:00…
ENSMUSG00000044285_Gm1821	140.548	22.705	2.58119	1.56911e-05	0.000582467	25.05	24.46	21.02	20.29	24.14	23.04	262.02	252.99	processed_pseudogene	10090	218963	Gm1821	-	-	MGI:MGI:3037679	14	14|14 C1	ubiquitin pseudogene	pseudo	Gm1821	predicted gene 1821	O	-	20170312	NA
ENSMUSG00000096544_Gm4617	16.1675	5.8075	1.42348	1.63503e-05	0.000605718	7.79	4.1	5.55	5.79	30.13	17.47	8.6	8.47	processed_pseudogene	10090	100043740	Gm4617	-	-	MGI:MGI:3704225	3	3|3 G1	prothymosin alpha pseudogene	pseudo	Gm4617	predicted pseudogene 4617	O	-	20170312	NA
ENSMUSG00000042962_Gm5436	0.1625	4.2075	-3.94028	1.66698e-05	0.000616316	8.18	8.42	0.12	0.11	0.29	0.36	0	0	processed_pseudogene	10090	432676	Gm5436	-	EG432676	MGI:MGI:3643291	12	12|12 D1	ATP synthase, H+ transporting, mitochondrial F1 complex, O subunit pseudogene	pseudo	Gm5436	predicted pseudogene 5436	O	-	20170312	NA
ENSMUSG00000062393_Dgkk	0.5	5.205	-3.1229	1.67107e-05	0.00061659	5.28	6.56	4.36	4.62	0.24	0.36	0.99	0.41	protein_coding	10090	331374	Dgkk	-	Gm360	MGI:MGI:3580254|Ensembl:ENSMUSG00000062393|Vega:OTTMUSG00000016656	X	X|X A1.1	diacylglycerol kinase kappa	protein-coding	Dgkk	diacylglycerol kinase kappa	O	diacylglycerol kinase kappa	20170312	Function,GO:0004143,diacylglycerol kinase activity;Component,GO:0005886,plasma membrane;Process,GO:0006979,response to oxidative stress;Process,GO:0035556,intracellular signal transduction;Process,GO:0046339,diacylglycerol metabolic process
ENSMUSG00000039081_Zfp503	51.8575	30.965	0.707087	1.71096e-05	0.000630051	28.93	27.11	34.39	33.43	50.36	44.08	58.65	54.34	protein_coding	10090	218820	Zfp503	-	AI181838|B830002A16Rik|Nolz-1|Nolz1|Znf503	MGI:MGI:1353644|Ensembl:ENSMUSG00000039081|Vega:OTTMUSG00000036886	14	14 A3|14 12.0 cM	zinc finger protein 503	protein-coding	Zfp503	zinc finger protein 503	O	zinc finger protein 503|zinc finger protein Nolz-1|zinc-finger protein NOLZ1	20170312	Function,GO:0003676,nucleic acid binding;Component,GO:0005634,nucleus;Process,GO:0006351,transcription, DNA-templated;Process,GO:0006355,regulation of transcription, DNA-templated;Process,GO:0008285,negative regulation of cell proliferation;Process,GO:0010629,negative regulation of gene expression;Function,GO:0046872,metal ion binding;Process,GO:0061351,neural precursor cell proliferation;Process…
ENSMUSG00000070823_Gm1043	2.605	9.785	-1.89352	1.76906e-05	0.000650148	7.98	12.18	9.82	9.16	1.72	2.4	4.16	2.14	protein_coding	10090	381634	Gm1043	-	-	MGI:MGI:2685889|Ensembl:ENSMUSG00000070823|Vega:OTTMUSG00000056275	5	5|5 B3	predicted gene 1043	protein-coding	Gm1043	predicted gene 1043	O	uncharacterized protein C4orf50 homolog|uncharacterized protein LOC381634	20170312	Function,GO:0003674,molecular_function;Component,GO:0005575,cellular_component;Process,GO:0008150,biological_process
ENSMUSG00000025574_Tk1	25.665	12.1825	1.03298	1.81914e-05	0.000665898	11.89	10.01	14.7	12.13	32.74	21.21	19.43	29.28	protein_coding	10090	21877	Tk1	-	D530002A18Rik|Tk-1|Tk1a|Tk1b	MGI:MGI:98763|Ensembl:ENSMUSG00000025574|Vega:OTTMUSG00000003734	11	11 E2|11 82.96 cM	thymidine kinase 1	protein-coding	Tk1	thymidine kinase 1	O	thymidine kinase, cytosolic	20170312	Function,GO:0000166,nucleotide binding;Function,GO:0004797,thymidine kinase activity;Function,GO:0005524,ATP binding;Component,GO:0005737,cytoplasm;Process,GO:0006259,DNA metabolic process;Function,GO:0008270,zinc ion binding;Function,GO:0016301,kinase activity;Process,GO:0016310,phosphorylation;Function,GO:0016740,transferase activity;Function,GO:0019206,nucleoside kinase activity;Function,GO:00…
ENSMUSG00000104967_Gm43436	3.415	0	4.80824	1.81697e-05	0.000665898	0	0	0	0	0	13.66	0	0	processed_pseudogene
ENSMUSG00000065251_Gm23971	111.838	17.3775	2.66833	1.82883e-05	0.000668121	0.78	54.92	4.67	9.14	3.91	425.95	2.18	15.31	snRNA
ENSMUSG00000056222_Spock1	4.9	13.715	-1.49561	1.94767e-05	0.00071013	14.02	16.6	11.72	12.52	4.03	4.69	7.18	3.7	protein_coding	10090	20745	Spock1	-	Spock|Ticn1|testican	MGI:MGI:105371|Ensembl:ENSMUSG00000056222|Vega:OTTMUSG00000049775	13	13|13 B1	sparc/osteonectin, cwcv and kazal-like domains proteoglycan 1	protein-coding	Spock1	sparc/osteonectin, cwcv and kazal-like domains proteoglycan 1	O	testican-1	20170312	Process,GO:0001764,neuron migration;Function,GO:0004869,cysteine-type endopeptidase inhibitor activity;Function,GO:0005509,calcium ion binding;Component,GO:0005576,extracellular region;Component,GO:0005578,proteinaceous extracellular matrix;Component,GO:0005615,extracellular space;Component,GO:0005737,cytoplasm;Process,GO:0007165,signal transduction;Function,GO:0008191,metalloendopeptidase inhibi…
ENSMUSG00000030685_Kctd13	50.1575	74.5825	-0.605707	1.97288e-05	0.000717901	71.58	73.85	78.44	74.46	45.57	43.91	61.16	49.99	protein_coding	10090	233877	Kctd13	-	1500003N18Rik|AV259508|PDIP1alpha|Pdip1|Poldip1	MGI:MGI:1923739|Ensembl:ENSMUSG00000030685|Vega:OTTMUSG00000023162	7	7|7 F3	potassium channel tetramerisation domain containing 13	protein-coding	Kctd13	potassium channel tetramerisation domain containing 13	O	BTB/POZ domain-containing adapter for CUL3-mediated RhoA degradation protein 1|BTB/POZ domain-containing protein KCTD13|polymerase delta-interacting protein 1|tumor necrosis factor alpha-inducible protein PDIP1	20170312	Function,GO:0004842,ubiquitin-protein transferase activity;Component,GO:0005634,nucleus;Process,GO:0006260,DNA replication;Process,GO:0016477,cell migration;Process,GO:0016567,protein ubiquitination;Component,GO:0016604,nuclear body;Function,GO:0017049,GTP-Rho binding;Function,GO:0019904,protein domain specific binding;Component,GO:0031463,Cul3-RING ubiquitin ligase complex;Process,GO:0035024,neg…
ENSMUSG00000031451_Gas6	6.375	16.0375	-1.34822	2.03107e-05	0.000737623	14.1	16.64	17.6	15.81	4.72	5.13	10.04	5.61	protein_coding	10090	14456	Gas6	-	Gas-6	MGI:MGI:95660|Ensembl:ENSMUSG00000031451|Vega:OTTMUSG00000060783	8	8 A1.1|8 6.06 cM	growth arrest specific 6	protein-coding	Gas6	growth arrest specific 6	O	growth arrest-specific protein 6|AXL receptor tyrosine kinase ligand|GAS 6	20170312	Process,GO:0001764,neuron migration;Function,GO:0001786,phosphatidylserine binding;Process,GO:0001934,positive regulation of protein phosphorylation;Process,GO:0001961,positive regulation of cytokine-mediated signaling pathway;Process,GO:0003104,positive regulation of glomerular filtration;Function,GO:0005102,receptor binding;Function,GO:0005245,voltage-gated calcium channel activity;Function,GO:…
ENSMUSG00000051853_Arf3	73.54	105.573	-0.555385	2.04849e-05	0.000742486	103.32	111.2	103.82	103.95	68.47	69.73	86.44	69.52	protein_coding	10090	11842	Arf3	-	5430400P17Rik|AI854770	MGI:MGI:99432|Ensembl:ENSMUSG00000051853|Vega:OTTMUSG00000017016	15	15|15 F1	ADP-ribosylation factor 3	protein-coding	Arf3	ADP-ribosylation factor 3	O	ADP-ribosylation factor 3	20170312	Function,GO:0000166,nucleotide binding;Function,GO:0005525,GTP binding;Component,GO:0005622,intracellular;Component,GO:0005737,cytoplasm;Component,GO:0005794,Golgi apparatus;Process,GO:0006810,transport;Process,GO:0006890,retrograde vesicle-mediated transport, Golgi to ER;Process,GO:0007264,small GTPase mediated signal transduction;Process,GO:0015031,protein transport;Process,GO:0016192,vesicle-m…
ENSMUSG00000026355_Mcm6	34.6675	18.6375	0.856553	2.12168e-05	0.000767508	20.85	13.2	20.22	20.28	38.92	31.95	30.2	37.6	protein_coding	10090	17219	Mcm6	-	ASP-l1|D1Wsu22e|Mcmd6	MGI:MGI:1298227|Ensembl:ENSMUSG00000026355|Vega:OTTMUSG00000049360	1	1 E3|1 55.8 cM	minichromosome maintenance complex component 6	protein-coding	Mcm6	minichromosome maintenance complex component 6	O	DNA replication licensing factor MCM6|mini chromosome maintenance deficient 6|minichromosome maintenance deficient 6 (MIS5 homolog, S. pombe)	20170312	Function,GO:0000166,nucleotide binding;Component,GO:0000784,nuclear chromosome, telomeric region;Function,GO:0003677,DNA binding;Function,GO:0003678,DNA helicase activity;Function,GO:0003697,single-stranded DNA binding;Function,GO:0004003,ATP-dependent DNA helicase activity;Function,GO:0004386,helicase activity;Function,GO:0005515,protein binding;Function,GO:0005524,ATP binding;Component,GO:00056…
ENSMUSG00000075702_Selenom	12.44	24.83	-1.02421	2.20767e-05	0.000797052	21.26	24.04	27.44	26.58	11.37	9.26	15.84	13.29	protein_coding	10090	114679	Selenom	-	1500040L08Rik|A230103K18|Selm|Sepm	MGI:MGI:2149786|Ensembl:ENSMUSG00000075702|Vega:OTTMUSG00000005021	11	11|11 A1	selenoprotein M	protein-coding	Selenom	selenoprotein M	O	selenoprotein M	20170312	Function,GO:0003674,molecular_function;Component,GO:0005737,cytoplasm;Component,GO:0005783,endoplasmic reticulum;Component,GO:0005794,Golgi apparatus;Process,GO:0010269,response to selenium ion;Process,GO:0035264,multicellular organism growth;Process,GO:0035934,corticosterone secretion;Process,GO:0042445,hormone metabolic process;Process,GO:0060612,adipose tissue development
ENSMUSG00000078134_Gm12355	4.8	0.3	3.5049	2.22161e-05	0.000800518	0.32	0.35	0.19	0.34	1.36	0.68	8.85	8.31	protein_coding	10090	100502754	Gm12355	-	-	MGI:MGI:3649769	11	11 D|11 62.21 cM	serine/arginine-rich splicing factor 3 pseudogene	pseudo	Gm12355	predicted gene 12355	O	-	20170312	Function,GO:0003674,molecular_function;Component,GO:0005575,cellular_component;Process,GO:0008150,biological_process
ENSMUSG00000029552_Tes	2.745	9.915	-1.84022	2.27924e-05	0.000819683	10.39	10.97	9.78	8.52	2.28	3.19	3.45	2.06	protein_coding	10090	21753	Tes	-	D6Ertd352e|TESS|Tes1|Tes2|testin2	MGI:MGI:105081|Ensembl:ENSMUSG00000029552|Vega:OTTMUSG00000022490	6	6 A2|6 7.67 cM	testis derived transcript	protein-coding	Tes	testis derived transcript	O	testin|TES1/TES2|testin 2	20170312	Function,GO:0003723,RNA binding;Component,GO:0005634,nucleus;Component,GO:0005737,cytoplasm;Component,GO:0005829,cytosol;Component,GO:0005886,plasma membrane;Component,GO:0005925,focal adhesion;Function,GO:0008270,zinc ion binding;Process,GO:0008285,negative regulation of cell proliferation;Component,GO:0030054,cell junction;Process,GO:0042127,regulation of cell proliferation;Component,GO:0043234…
ENSMUSG00000039252_Lgi2	1.6775	7.8075	-2.17086	2.47588e-05	0.000888669	7.44	8.37	7.92	7.5	0.93	1.68	3.17	0.93	protein_coding	10090	246316	Lgi2	-	mKIAA1916	MGI:MGI:2180196|Ensembl:ENSMUSG00000039252|Vega:OTTMUSG00000054573	5	5|5 C1	leucine-rich repeat LGI family, member 2	protein-coding	Lgi2	leucine-rich repeat LGI family, member 2	O	leucine-rich repeat LGI family member 2|leucine-rich glioma-inactivated protein 2	20170312	Function,GO:0003674,molecular_function;Component,GO:0005576,extracellular region;Component,GO:0005615,extracellular space;Process,GO:0008150,biological_process
ENSMUSG00000027296_Itpka	0.53	5.135	-3.03634	2.48361e-05	0.00088971	5.07	5.68	4.77	5.02	0.44	0.35	0.86	0.47	protein_coding	10090	228550	Itpka	-	-	MGI:MGI:1333822|Ensembl:ENSMUSG00000027296|Vega:OTTMUSG00000016426	2	2|2 E5	inositol 1,4,5-trisphosphate 3-kinase A	protein-coding	Itpka	inositol 1,4,5-trisphosphate 3-kinase A	O	inositol-trisphosphate 3-kinase A|IP3 3-kinase A|IP3-kinase A|IP3K A|insP 3-kinase A	20170312	Function,GO:0000166,nucleotide binding;Function,GO:0004683,calmodulin-dependent protein kinase activity;Function,GO:0005516,calmodulin binding;Function,GO:0005524,ATP binding;Process,GO:0006020,inositol metabolic process;Function,GO:0008440,inositol-1,4,5-trisphosphate 3-kinase activity;Function,GO:0016301,kinase activity;Process,GO:0016310,phosphorylation;Function,GO:0016740,transferase activity…
ENSMUSG00000027692_Tnik	20.3925	35.3325	-0.823618	2.61393e-05	0.000934581	34.09	34.92	38.3	34.02	17.03	22.92	23.91	17.71	protein_coding	10090	665113	Tnik	-	1500031A17Rik|4831440I19Rik|AI451411|C530008O15Rik|C630040K21Rik	MGI:MGI:1916264|Ensembl:ENSMUSG00000027692|Vega:OTTMUSG00000030434	3	3|3 A3	TRAF2 and NCK interacting kinase	protein-coding	Tnik	TRAF2 and NCK interacting kinase	O	traf2 and NCK-interacting protein kinase	20170312	Function,GO:0000166,nucleotide binding;Process,GO:0001934,positive regulation of protein phosphorylation;Function,GO:0004672,protein kinase activity;Function,GO:0004674,protein serine/threonine kinase activity;Function,GO:0004702,signal transducer, downstream of receptor, with serine/threonine kinase activity;Function,GO:0005515,protein binding;Function,GO:0005524,ATP binding;Component,GO:0005634…
ENSMUSG00000028039_Efna3	6.365	15.8575	-1.33428	2.62158e-05	0.000935503	13.84	18.2	16.91	14.48	5.18	6.7	8.94	4.64	protein_coding	10090	13638	Efna3	-	AW494418|EFL-2|Ehk1-L|Epl3|LERK-3	MGI:MGI:106644|Ensembl:ENSMUSG00000028039|Vega:OTTMUSG00000028865	3	3 F1|3 39.06 cM	ephrin A3	protein-coding	Efna3	ephrin A3	O	ephrin-A3|EHK1 ligand|EPH-related receptor tyrosine kinase ligand 3	20170312	Component,GO:0005886,plasma membrane;Component,GO:0016020,membrane;Component,GO:0031225,anchored component of membrane;Process,GO:0045664,regulation of neuron differentiation;Function,GO:0046875,ephrin receptor binding;Function,GO:0046875,ephrin receptor binding;Process,GO:0048013,ephrin receptor signaling pathway
ENSMUSG00000060240_Cend1	21.49	36.73	-0.804217	2.6769e-05	0.000953401	34.17	41.08	36.73	34.94	20.34	21.73	24.94	18.95	protein_coding	10090	57754	Cend1	-	1500001H12Rik|AI415214|BM88	MGI:MGI:1929898|Ensembl:ENSMUSG00000060240|Vega:OTTMUSG00000034077	7	7|7 F5	cell cycle exit and neuronal differentiation 1	protein-coding	Cend1	cell cycle exit and neuronal differentiation 1	O	cell cycle exit and neuronal differentiation protein 1|BM88 antigen	20170312	Function,GO:0005515,protein binding;Process,GO:0007628,adult walking behavior;Component,GO:0016020,membrane;Component,GO:0016021,integral component of membrane;Process,GO:0021549,cerebellum development;Process,GO:0021686,cerebellar granular layer maturation;Process,GO:0021702,cerebellar Purkinje cell differentiation;Process,GO:0021933,radial glia guided migration of cerebellar granule cell;Proces…
ENSMUSG00000001228_Uhrf1	33.29	17.8175	0.862751	2.75538e-05	0.000979461	18.67	14.24	16.76	21.6	38.52	29.61	26.31	38.72	protein_coding	10090	18140	Uhrf1	-	AL022808|ICBP90|Np95|RNF106	MGI:MGI:1338889|Ensembl:ENSMUSG00000001228|Vega:OTTMUSG00000021035	17	17|17 D	ubiquitin-like, containing PHD and RING finger domains, 1	protein-coding	Uhrf1	ubiquitin-like, containing PHD and RING finger domains, 1	O	E3 ubiquitin-protein ligase UHRF1|RING-type E3 ubiquitin transferase UHRF1|mUhrf1|nuclear protein 95|nuclear zinc finger protein Np95|ubiquitin-like PHD and RING finger domain-containing protein 1|ubiquitin-like-containing PHD and RING finger domains protein 1	20170312	Process,GO:0000122,negative regulation of transcription from RNA polymerase II promoter;Process,GO:0000122,negative regulation of transcription from RNA polymerase II promoter;Component,GO:0000790,nuclear chromatin;Component,GO:0000790,nuclear chromatin;Component,GO:0000791,euchromatin;Component,GO:0000792,heterochromatin;Component,GO:0000792,heterochromatin;Function,GO:0000987,core promoter prox…
ENSMUSG00000101767_Gm28498	8.73	19.36	-1.17199	2.82401e-05	0.00100193	15.38	20.69	20.29	21.08	6.15	6.79	9.87	12.11	antisense
ENSMUSG00000028334_Nans	27.97	44.8825	-0.714276	2.87133e-05	0.00101676	45.99	44.2	44.87	44.47	28.67	26.11	28.58	28.52	protein_coding	10090	94181	Nans	-	4632418E04Rik|BB056474|Sas	MGI:MGI:2149820|Ensembl:ENSMUSG00000028334|Vega:OTTMUSG00000006890	4	4|4 B1	N-acetylneuraminic acid synthase (sialic acid synthase)	protein-coding	Nans	N-acetylneuraminic acid synthase (sialic acid synthase)	O	sialic acid synthase|N-acetylneuraminate-9-phosphate synthase|N-acetylneuraminic acid 9-phosphate synthetase|N-acetylneuraminic acid phosphate synthase	20170312	Function,GO:0003824,catalytic activity;Component,GO:0005737,cytoplasm;Component,GO:0005829,cytosol;Process,GO:0016051,carbohydrate biosynthetic process;Function,GO:0016740,transferase activity;Function,GO:0047444,N-acylneuraminate-9-phosphate synthase activity;Component,GO:0070062,extracellular exosome
ENSMUSG00000074968_Ano3	0.4475	4.8425	-3.14752	2.88599e-05	0.00101999	4.94	4.99	4.88	4.56	0.38	0.36	0.63	0.42	protein_coding	10090	228432	Ano3	-	AI838058|B230324K02Rik|Tmem16c	MGI:MGI:3613666|Ensembl:ENSMUSG00000074968|Vega:OTTMUSG00000015134	2	2 E3|2	anoctamin 3	protein-coding	Ano3	anoctamin 3	O	anoctamin-3|ano3	20170312	Function,GO:0005229,intracellular calcium activated chloride channel activity;Component,GO:0005575,cellular_component;Component,GO:0005886,plasma membrane;Process,GO:0006810,transport;Process,GO:0006869,lipid transport;Component,GO:0016020,membrane;Component,GO:0016021,integral component of membrane;Process,GO:0016048,detection of temperature stimulus;Function,GO:0017128,phospholipid scramblase a…
ENSMUSG00000021908_Gm6768	0.3925	4.6725	-3.24258	2.94471e-05	0.00103876	5.21	3.72	4.11	5.65	0.67	0.3	0.32	0.28	protein_coding	10090	627557	Gm6768	-	EG627557	MGI:MGI:3648259	12	12|12 F2	predicted gene 6768	pseudo	Gm6768	predicted gene 6768	O	-	20170312	NA
ENSMUSG00000033730_Egr3	2.7725	9.83	-1.8142	2.95948e-05	0.00104198	9.69	11.8	9.63	8.2	1.64	1.73	4.54	3.18	protein_coding	10090	13655	Egr3	-	Pilot	MGI:MGI:1306780|Ensembl:ENSMUSG00000033730	14	14|14 D2	early growth response 3	protein-coding	Egr3	early growth response 3	O	early growth response protein 3|EGR-3	20170312	Process,GO:0001938,positive regulation of endothelial cell proliferation;Process,GO:0002042,cell migration involved in sprouting angiogenesis;Function,GO:0003676,nucleic acid binding;Function,GO:0003677,DNA binding;Component,GO:0005634,nucleus;Process,GO:0006351,transcription, DNA-templated;Process,GO:0006355,regulation of transcription, DNA-templated;Process,GO:0007274,neuromuscular synaptic tra…
ENSMUSG00000070167_Snora57	3.2325	0	4.73056	3.00664e-05	0.00105656	0	0	0	0	12.93	0	0	0	snoRNA
ENSMUSG00000032846_Zswim6	46.1225	27.3125	0.718791	3.04223e-05	0.00106704	27.59	22.61	28.66	30.39	49.78	44.52	42.56	47.63	protein_coding	10090	67263	Zswim6	-	2900036G02Rik|mKIAA1577	MGI:MGI:1914513|Ensembl:ENSMUSG00000032846	13	13|13 D2.1	zinc finger SWIM-type containing 6	protein-coding	Zswim6	zinc finger SWIM-type containing 6	O	zinc finger SWIM domain-containing protein 6|zinc finger, SWIM domain containing 6	20170312	Function,GO:0003674,molecular_function;Function,GO:0008270,zinc ion binding;Component,GO:0032420,stereocilium;Function,GO:0046872,metal ion binding;Process,GO:0048812,neuron projection morphogenesis;Process,GO:2001222,regulation of neuron migration
ENSMUSG00000024429_Gnl1	28.2875	45.4075	-0.714801	3.18845e-05	0.00111596	41.82	48.31	47.95	43.55	27.43	24.08	32.96	28.68	protein_coding	10090	14670	Gnl1	-	Gna-rs1|Gnal1	MGI:MGI:95764|Ensembl:ENSMUSG00000024429|Vega:OTTMUSG00000037220	17	17 B1|17 18.82 cM	guanine nucleotide binding protein-like 1	protein-coding	Gnl1	guanine nucleotide binding protein-like 1	O	guanine nucleotide-binding protein-like 1|GTP-binding protein MMR1|guanine nucleotide binding protein, related sequence 1	20170312	Function,GO:0000166,nucleotide binding;Function,GO:0005525,GTP binding;Component,GO:0005634,nucleus;Process,GO:0006974,cellular response to DNA damage stimulus
ENSMUSG00000028076_Cd1d1	43.7875	25.7225	0.730191	3.19381e-05	0.00111596	25.73	18.24	27.59	31.33	51.54	42.54	35.36	45.71	protein_coding	10090	12479	Cd1d1	-	AI747460|CD1.1|Cd1a|Cd1d|Ly-38	MGI:MGI:107674|Ensembl:ENSMUSG00000028076|Vega:OTTMUSG00000024396	3	3 F1|3 37.91 cM	CD1d1 antigen	protein-coding	Cd1d1	CD1d1 antigen	O	antigen-presenting glycoprotein CD1d1|T-cell surface glycoprotein CD1d1	20170324	Process,GO:0001865,NK T cell differentiation;Process,GO:0001916,positive regulation of T cell mediated cytotoxicity;Process,GO:0002376,immune system process;Function,GO:0005515,protein binding;Component,GO:0005737,cytoplasm;Component,GO:0005764,lysosome;Component,GO:0005768,endosome;Component,GO:0005769,early endosome;Component,GO:0005770,late endosome;Component,GO:0005783,endoplasmic reticulum;C…
ENSMUSG00000033910_Gucy1a3	209.385	144.102	0.504176	3.21467e-05	0.00111901	138.74	131.07	162.22	144.38	227.8	192.53	215.07	202.14	protein_coding	10090	60596	Gucy1a3	-	1200016O07Rik|sGC-alpha1	MGI:MGI:1926562|Ensembl:ENSMUSG00000033910|Vega:OTTMUSG00000051754	3	3|3 E3	guanylate cyclase 1, soluble, alpha 3	protein-coding	Gucy1a3	guanylate cyclase 1, soluble, alpha 3	O	guanylate cyclase soluble subunit alpha-3|GCS-alpha-1|GCS-alpha-3|alpha 1 sGC|soluble guanylate cyclase large subunit	20170312	Function,GO:0000166,nucleotide binding;Function,GO:0004016,adenylate cyclase activity;Function,GO:0004383,guanylate cyclase activity;Function,GO:0004383,guanylate cyclase activity;Function,GO:0005525,GTP binding;Component,GO:0005737,cytoplasm;Component,GO:0005886,plasma membrane;Process,GO:0006182,cGMP biosynthetic process;Process,GO:0006182,cGMP biosynthetic process;Process,GO:0007165,signal tra…
ENSMUSG00000110195_Pde2a	35.95	54.96	-0.645104	3.21105e-05	0.00111901	54.46	56.22	56.78	52.38	34.01	33.48	40.8	35.51	protein_coding	10090	207728	Pde2a	-	CGS-PDE|cGSPDE	MGI:MGI:2446107|Ensembl:ENSMUSG00000030653|Ensembl:ENSMUSG00000110195|Vega:OTTMUSG00000060398|Vega:OTTMUSG00000060399	7	7|7 E2	phosphodiesterase 2A, cGMP-stimulated	protein-coding	Pde2a	phosphodiesterase 2A, cGMP-stimulated	O	cGMP-dependent 3',5'-cyclic phosphodiesterase|cyclic GMP-stimulated phosphodiesterase	20170312	Process,GO:0000122,negative regulation of transcription from RNA polymerase II promoter;Function,GO:0000166,nucleotide binding;Process,GO:0003170,heart valve development;Process,GO:0003279,cardiac septum development;Process,GO:0003281,ventricular septum development;Function,GO:0004112,cyclic-nucleotide phosphodiesterase activity;Function,GO:0004114,3',5'-cyclic-nucleotide phosphodiesterase activi…
ENSMUSG00000038486_Sv2a	31.9225	50.21	-0.685782	3.22577e-05	0.00112076	49.89	51.78	50.48	48.69	27.64	28.73	42.69	28.63	protein_coding	10090	64051	Sv2a	-	AI746429|mKIAA0736	MGI:MGI:1927139|Ensembl:ENSMUSG00000038486|Vega:OTTMUSG00000021899	3	3|3 F2.1	synaptic vesicle glycoprotein 2 a	protein-coding	Sv2a	synaptic vesicle glycoprotein 2 a	O	synaptic vesicle glycoprotein 2A|calcium regulator SV2A|synaptic vesicle protein 2|synaptic vesicle protein 2A	20170312	Function,GO:0004872,receptor activity;Function,GO:0005215,transporter activity;Component,GO:0005783,endoplasmic reticulum;Component,GO:0005911,cell-cell junction;Process,GO:0006810,transport;Process,GO:0006836,neurotransmitter transport;Process,GO:0006874,cellular calcium ion homeostasis;Process,GO:0007268,chemical synaptic transmission;Component,GO:0008021,synaptic vesicle;Component,GO:0008021,s…
ENSMUSG00000006435_Neurl1a	4.2025	12.2575	-1.55057	3.28225e-05	0.00113824	11.51	13.73	11.61	12.18	2.84	3.19	6.98	3.8	protein_coding	10090	18011	Neurl1a	-	2410129E16Rik|AI450910|AI481072|Neu1|Neur1|Neurl|Neurl1|Nlz|Rnf67	MGI:MGI:1334263|Ensembl:ENSMUSG00000006435	19	19 C3|19 39.39 cM	neuralized E3 ubiquitin protein ligase 1A	protein-coding	Neurl1a	neuralized E3 ubiquitin protein ligase 1A	O	E3 ubiquitin-protein ligase NEURL1|RING-type E3 ubiquitin transferase NEURL1|m-neu1|m-neuralized 1|neuralized homolog 1A|neuralized-like homolog|neuralized-like protein 1|neuralized-like protein 1A|neuralized1	20170312	Function,GO:0004842,ubiquitin-protein transferase activity;Function,GO:0005515,protein binding;Component,GO:0005634,nucleus;Component,GO:0005737,cytoplasm;Component,GO:0005737,cytoplasm;Component,GO:0005886,plasma membrane;Component,GO:0005886,plasma membrane;Process,GO:0006417,regulation of translation;Process,GO:0006513,protein monoubiquitination;Process,GO:0007219,Notch signaling pathway;Proce…
ENSMUSG00000081051_Gm15427	16.9975	6.6125	1.31175	3.29869e-05	0.00114179	6.24	7.69	6.62	5.9	28.13	24.05	7.9	7.91	processed_pseudogene	10090	100041686	Gm15427	-	-	MGI:MGI:3642341	1	1|1 D	predicted pseudogene 15427	pseudo	Gm15427	predicted pseudogene 15427	O	-	20170312	NA
ENSMUSG00000074733_Zfp950	7.7375	17.76	-1.21984	3.42482e-05	0.00118323	20.51	22.58	19.47	8.48	6.39	9.1	8.49	6.97	protein_coding	10090	414758	Zfp950	-	5830428H23Rik|AU016073|BC055757|Gm34518|Zfp826|mszf84	MGI:MGI:2652824|Ensembl:ENSMUSG00000074733|Vega:OTTMUSG00000033031	19	19|19 D3	zinc finger protein 950	protein-coding	Zfp950	zinc finger protein 950	O	zinc finger protein 950|zinc finger protein 826|zinc finger prtoein 950	20170312	Process,GO:0001570,vasculogenesis;Process,GO:0001822,kidney development;Function,GO:0003674,molecular_function;Component,GO:0005575,cellular_component;Process,GO:0006807,nitrogen compound metabolic process;Process,GO:0009791,post-embryonic development;Process,GO:0014909,smooth muscle cell migration;Process,GO:0030097,hemopoiesis;Process,GO:0035264,multicellular organism growth;Process,GO:0048008,…
ENSMUSG00000032291_Crabp1	66.9525	140.43	-1.10206	3.44882e-05	0.00118929	125.39	166.13	143.2	127	45.71	44.92	123.45	53.73	protein_coding	10090	12903	Crabp1	-	AI326249|CRABP-I|Crabp-1|CrabpI|Rbp-5	MGI:MGI:88490|Ensembl:ENSMUSG00000032291|Vega:OTTMUSG00000030283	9	9 A5.3|9 29.76 cM	cellular retinoic acid binding protein I	protein-coding	Crabp1	cellular retinoic acid binding protein I	O	cellular retinoic acid-binding protein 1	20170312	Function,GO:0001972,retinoic acid binding;Function,GO:0005215,transporter activity;Function,GO:0005501,retinoid binding;Component,GO:0005737,cytoplasm;Component,GO:0005829,cytosol;Process,GO:0006810,transport;Function,GO:0008289,lipid binding;Function,GO:0016918,retinal binding;Function,GO:0019841,retinol binding;Process,GO:0034653,retinoic acid catabolic process
ENSMUSG00000025255_Zfhx4	17.81	7.305	1.23721	3.47953e-05	0.00119764	8.39	8.25	6.62	5.96	16.66	19.48	16.72	18.38	protein_coding	10090	80892	Zfhx4	-	A930021B15|C130041O22Rik|Zfh-4|Zfh4	MGI:MGI:2137668|Ensembl:ENSMUSG00000025255|Vega:OTTMUSG00000041080	3	3|3 A1	zinc finger homeodomain 4	protein-coding	Zfhx4	zinc finger homeodomain 4	O	zinc finger homeobox protein 4|zinc finger homeodomain protein 4	20170312	Function,GO:0003676,nucleic acid binding;Function,GO:0003677,DNA binding;Component,GO:0005634,nucleus;Process,GO:0006351,transcription, DNA-templated;Process,GO:0006355,regulation of transcription, DNA-templated;Process,GO:0008150,biological_process;Function,GO:0008270,zinc ion binding;Function,GO:0043565,sequence-specific DNA binding;Function,GO:0046872,metal ion binding
ENSMUSG00000065374_Gm22738	0	3.06	-4.68746	3.56557e-05	0.00122497	0	0	12.24	0	0	0	0	0	snRNA
ENSMUSG00000027624_Epb41l1	36.135	55.15	-0.6427	3.5785e-05	0.00122713	55.18	59.66	52.59	53.17	32.58	34.48	43.53	33.95	protein_coding	10090	13821	Epb41l1	-	4.1N|Epb4.1l1|NBL1|mKIAA0338	MGI:MGI:103010|Ensembl:ENSMUSG00000027624|Vega:OTTMUSG00000015876	2	2 H1|2 77.39 cM	erythrocyte membrane protein band 4.1 like 1	protein-coding	Epb41l1	erythrocyte membrane protein band 4.1 like 1	O	band 4.1-like protein 1|erythrocyte protein band 4.1 like 1|neuronal protein 4.1	20170312	Function,GO:0003779,actin binding;Function,GO:0005102,receptor binding;Function,GO:0005198,structural molecule activity;Function,GO:0005200,structural constituent of cytoskeleton;Function,GO:0005515,protein binding;Component,GO:0005737,cytoplasm;Component,GO:0005856,cytoskeleton;Component,GO:0005886,plasma membrane;Function,GO:0008092,cytoskeletal protein binding;Component,GO:0014069,postsynaptic…
ENSMUSG00000025735_Rhbdl1	13.015	25.23	-0.982604	3.59583e-05	0.00123079	21.92	25.74	26.29	26.97	11.92	11.61	17.36	11.17	protein_coding	10090	214951	Rhbdl1	-	Rhbdl	MGI:MGI:2384891|Ensembl:ENSMUSG00000025735|Vega:OTTMUSG00000044813	17	17 A3.3|17 12.93 cM	rhomboid, veinlet-like 1 (Drosophila)	protein-coding	Rhbdl1	rhomboid, veinlet-like 1 (Drosophila)	O	rhomboid-related protein 1|RRP|rhomboid-like protein 1	20170312	Function,GO:0004252,serine-type endopeptidase activity;Process,GO:0006508,proteolysis;Function,GO:0008233,peptidase activity;Function,GO:0008236,serine-type peptidase activity;Component,GO:0016020,membrane;Component,GO:0016021,integral component of membrane;Process,GO:0016485,protein processing;Function,GO:0016787,hydrolase activity
ENSMUSG00000036913_Trim67	31.075	48.935	-0.687412	3.60879e-05	0.00123155	49.25	51.63	48.23	46.63	27.36	31.14	37.02	28.78	protein_coding	10090	330863	Trim67	-	D130049O21Rik|TNL	MGI:MGI:3045323|Ensembl:ENSMUSG00000036913|Vega:OTTMUSG00000022577	8	8|8 E2	tripartite motif-containing 67	protein-coding	Trim67	tripartite motif-containing 67	O	tripartite motif-containing protein 67|TRIM9-like protein TNL	20170312	Function,GO:0005515,protein binding;Component,GO:0005622,intracellular;Component,GO:0005737,cytoplasm;Component,GO:0005856,cytoskeleton;Function,GO:0008270,zinc ion binding;Process,GO:0010976,positive regulation of neuron projection development;Process,GO:0010976,positive regulation of neuron projection development;Process,GO:0046580,negative regulation of Ras protein signal transduction;Function…
ENSMUSG00000071073_Lrrc73	6.985	16.595	-1.26777	3.6114e-05	0.00123155	15.37	17.3	17.41	16.3	5.66	5.93	10.76	5.59	protein_coding	10090	224813	Lrrc73	-	Gm88	MGI:MGI:2684934|Ensembl:ENSMUSG00000071073	17	17|17 C	leucine rich repeat containing 73	protein-coding	Lrrc73	leucine rich repeat containing 73	O	leucine-rich repeat-containing protein 73	20170312	Function,GO:0003674,molecular_function;Component,GO:0005575,cellular_component;Process,GO:0008150,biological_process
ENSMUSG00000018411_Mapt	199.067	281.97	-0.536163	3.80175e-05	0.00129407	274.67	291.24	285.93	276.04	179.33	193.08	240.15	183.71	protein_coding	10090	17762	Mapt	-	AI413597|AW045860|Mtapt|Tau	MGI:MGI:97180|Ensembl:ENSMUSG00000018411|Vega:OTTMUSG00000003153	11	11 67.79 cM|11 E1	microtubule-associated protein tau	protein-coding	Mapt	microtubule-associated protein tau	O	microtubule-associated protein tau|PHF-tau|neurofibrillary tangle protein|paired helical filament-tau	20170312	Process,GO:0000226,microtubule cytoskeleton organization;Process,GO:0000226,microtubule cytoskeleton organization;Process,GO:0001764,neuron migration;Function,GO:0003677,DNA binding;Function,GO:0005515,protein binding;Component,GO:0005634,nucleus;Component,GO:0005737,cytoplasm;Component,GO:0005829,cytosol;Component,GO:0005856,cytoskeleton;Component,GO:0005874,microtubule;Component,GO:0005875,micr…
ENSMUSG00000020953_Coch	1.585	7.4	-2.17069	3.9475e-05	0.0013412	8.81	7.46	6.13	7.2	1.55	1.04	2.14	1.61	protein_coding	10090	12810	Coch	-	AW122937|Coch-5B2|D12H14S564E	MGI:MGI:1278313|Ensembl:ENSMUSG00000020953	12	12 B3|12 22.11 cM	cochlin	protein-coding	Coch	cochlin	O	cochlin|coagulation factor C homolog (Limulus polyphemus)	20170312	Function,GO:0005515,protein binding;Function,GO:0005518,collagen binding;Component,GO:0005576,extracellular region;Component,GO:0005578,proteinaceous extracellular matrix;Process,GO:0007605,sensory perception of sound;Process,GO:0008360,regulation of cell shape;Component,GO:0031012,extracellular matrix;Process,GO:0042742,defense response to bacterium;Process,GO:0045089,positive regulation of inna…
ENSMUSG00000002012_Pnck	27.285	43.68	-0.710814	3.95768e-05	0.00134219	40.08	45.77	45.75	43.12	25.11	21.72	35.95	26.36	protein_coding	10090	93843	Pnck	-	Bstk3|CaMKIbeta2|CaMKlb2|Camk1b|Punc|caMKlb1	MGI:MGI:1347357|Ensembl:ENSMUSG00000002012|Vega:OTTMUSG00000017681	X	X A7.3|X 37.38 cM	pregnancy upregulated non-ubiquitously expressed CaM kinase	protein-coding	Pnck	pregnancy upregulated non-ubiquitously expressed CaM kinase	O	calcium/calmodulin-dependent protein kinase type 1B|caM kinase I beta|caM kinase IB|caM-KI beta|caMKI-beta|calcium/calmodulin-dependent protein kinase 1, beta|pregnancy up-regulated non-ubiquitously-expressed CaM kinase homolog	20170312	Function,GO:0000166,nucleotide binding;Function,GO:0004672,protein kinase activity;Function,GO:0004674,protein serine/threonine kinase activity;Function,GO:0004683,calmodulin-dependent protein kinase activity;Function,GO:0004683,calmodulin-dependent protein kinase activity;Function,GO:0005516,calmodulin binding;Function,GO:0005524,ATP binding;Component,GO:0005622,intracellular;Component,GO:000563…
ENSMUSG00000073145_Gm12000	0	2.99	-4.65592	4.0068e-05	0.00135636	2.66	4.34	2.53	2.43	0	0	0	0	antisense	10090	100038572	Gm12000	-	-	MGI:MGI:3651524	11	-	predicted gene 12000	unknown	Gm12000	predicted gene 12000	O	-	20170316	NA
ENSMUSG00000030220_Arhgdib	4.585	12.735	-1.48301	4.25613e-05	0.00143812	9.43	11.25	16.22	14.04	2.92	3.75	6.67	5	protein_coding	10090	11857	Arhgdib	-	D4|Gdid4|Ly-GDI	MGI:MGI:101940|Ensembl:ENSMUSG00000030220|Vega:OTTMUSG00000023287	6	6|6 G1	Rho, GDP dissociation inhibitor (GDI) beta	protein-coding	Arhgdib	Rho, GDP dissociation inhibitor (GDI) beta	O	rho GDP-dissociation inhibitor 2|rho GDI 2|rho-GDI beta	20170312	Function,GO:0003924,GTPase activity;Function,GO:0005094,Rho GDP-dissociation inhibitor activity;Function,GO:0005096,GTPase activator activity;Component,GO:0005737,cytoplasm;Component,GO:0005829,cytosol;Component,GO:0016020,membrane;Process,GO:0035023,regulation of Rho protein signal transduction;Function,GO:0048365,Rac GTPase binding;Component,GO:0070062,extracellular exosome;Process,GO:1901164,n…
ENSMUSG00000020894_Vamp2	105.192	145.795	-0.505226	4.31684e-05	0.00145331	146.24	147.09	141.74	148.11	96.44	96.41	121.48	106.44	protein_coding	10090	22318	Vamp2	-	Syb-2|Syb2|sybII	MGI:MGI:1313277|Ensembl:ENSMUSG00000020894|Vega:OTTMUSG00000005972	11	11|11 B3	vesicle-associated membrane protein 2	protein-coding	Vamp2	vesicle-associated membrane protein 2	O	vesicle-associated membrane protein 2|VAMP-2|synaptobrevin II|synaptobrevin-2|vesicle-associated membrane 2	20170312	Function,GO:0000149,SNARE binding;Function,GO:0000149,SNARE binding;Component,GO:0000322,storage vacuole;Function,GO:0005484,SNAP receptor activity;Function,GO:0005515,protein binding;Function,GO:0005516,calmodulin binding;Function,GO:0005543,phospholipid binding;Component,GO:0005802,trans-Golgi network;Component,GO:0005886,plasma membrane;Component,GO:0005886,plasma membrane;Process,GO:0006461,p…
ENSMUSG00000022587_Ly6e	22.135	37.0875	-0.775727	4.31335e-05	0.00145331	31.63	37.17	40.92	38.63	22.62	18.41	28	19.51	protein_coding	10090	17069	Ly6e	-	Ly67|RIG-E|Sca-2|TSA-1|Tsa1	MGI:MGI:106651|Ensembl:ENSMUSG00000022587|Vega:OTTMUSG00000045205	15	15 D3|15 34.29 cM	lymphocyte antigen 6 complex, locus E	protein-coding	Ly6e	lymphocyte antigen 6 complex, locus E	O	lymphocyte antigen 6E|ly-6E|stem cell antigen 2|thymic shared antigen 1	20170312	Process,GO:0001701,in utero embryonic development;Component,GO:0005886,plasma membrane;Component,GO:0016020,membrane;Process,GO:0030325,adrenal gland development;Function,GO:0030550,acetylcholine receptor inhibitor activity;Component,GO:0031225,anchored component of membrane;Function,GO:0033130,acetylcholine receptor binding;Process,GO:0035265,organ growth;Process,GO:0042415,norepinephrine metabo…
ENSMUSG00000038473_Nos1ap	7.445	17.16	-1.22529	4.3464e-05	0.0014606	16.53	19.26	17.4	15.45	8.3	5.41	8.94	7.13	protein_coding	10090	70729	Nos1ap	-	6330408P19Rik|Capon	MGI:MGI:1917979|Ensembl:ENSMUSG00000038473|Vega:OTTMUSG00000029837	1	1|1 H3	nitric oxide synthase 1 (neuronal) adaptor protein	protein-coding	Nos1ap	nitric oxide synthase 1 (neuronal) adaptor protein	O	carboxyl-terminal PDZ ligand of neuronal nitric oxide synthase protein|C-terminal PDZ domain ligand of neuronal nitric oxide synthase|C-terminal PDZ ligand of neuronal nitric oxide synthase protein|nitric oxide synthase 1 adaptor protein	20170312	Function,GO:0002020,protease binding;Component,GO:0005634,nucleus;Component,GO:0005737,cytoplasm;Component,GO:0005739,mitochondrion;Component,GO:0005829,cytosol;Component,GO:0005901,caveola;Process,GO:0008150,biological_process;Component,GO:0030018,Z disc;Function,GO:0030165,PDZ domain binding;Component,GO:0030315,T-tubule;Component,GO:0031965,nuclear membrane;Component,GO:0033017,sarcoplasmic re…
ENSMUSG00000025885_Myo5b	1.945	8.0725	-2.0188	4.38665e-05	0.00147144	8.61	9.43	9.19	5.06	0.78	2.49	3.67	0.84	protein_coding	10090	17919	Myo5b	-	AI661750|mKIAA1119	MGI:MGI:106598|Ensembl:ENSMUSG00000025885|Vega:OTTMUSG00000029560	18	18 E2|18 50.7 cM	myosin VB	protein-coding	Myo5b	myosin VB	O	unconventional myosin-Vb|myosin-Vb	20170312	Function,GO:0000166,nucleotide binding;Function,GO:0003774,motor activity;Function,GO:0003779,actin binding;Function,GO:0003824,catalytic activity;Function,GO:0005516,calmodulin binding;Function,GO:0005524,ATP binding;Component,GO:0005737,cytoplasm;Component,GO:0005903,brush border;Process,GO:0006810,transport;Process,GO:0008152,metabolic process;Process,GO:0015031,protein transport;Process,GO:00…
ENSMUSG00000050549_5730508B09Rik	1.4225	7.0025	-2.23631	4.48463e-05	0.00150158	7.75	7.07	6.86	6.33	1.35	1.52	1.57	1.25	protein_coding	10090	70617	5730508B09Rik	-	2700063A17Rik|C80506	MGI:MGI:1917867|Ensembl:ENSMUSG00000050549|Vega:OTTMUSG00000052815	3	3|3 G2	RIKEN cDNA 5730508B09 gene	protein-coding	5730508B09Rik	RIKEN cDNA 5730508B09 gene	O	uncharacterized protein C4orf32 homolog	20170312	Function,GO:0003674,molecular_function;Component,GO:0005575,cellular_component;Process,GO:0008150,biological_process;Component,GO:0016020,membrane;Component,GO:0016021,integral component of membrane
ENSMUSG00000031840_Rab3a	94.415	131.01	-0.506582	4.52038e-05	0.0015108	129.45	136.05	129.12	129.42	88.39	89.86	108.43	90.98	protein_coding	10090	19339	Rab3a	-	-	MGI:MGI:97843|Ensembl:ENSMUSG00000031840|Vega:OTTMUSG00000016949	8	8 B3.3|8 34.15 cM	RAB3A, member RAS oncogene family	protein-coding	Rab3a	RAB3A, member RAS oncogene family	O	ras-related protein Rab-3A	20170312	Function,GO:0000166,nucleotide binding;Component,GO:0001669,acrosomal vesicle;Function,GO:0001671,ATPase activator activity;Process,GO:0003016,respiratory system process;Function,GO:0003924,GTPase activity;Function,GO:0005515,protein binding;Function,GO:0005525,GTP binding;Component,GO:0005768,endosome;Component,GO:0005829,cytosol;Component,GO:0005886,plasma membrane;Process,GO:0006810,transport;…
ENSMUSG00000029878_Dbpht2	2.095	8.345	-1.96512	4.55503e-05	0.00151963	7.71	8.61	9.03	8.03	1.65	2.33	2.61	1.79	protein_coding	10090	386753	Dbpht2	-	Spot2	MGI:MGI:2679513|Ensembl:ENSMUSG00000029878	12	12|12 C3	DNA binding protein with his-thr domain	protein-coding	Dbpht2	DNA binding protein with his-thr domain	O	DNA binding protein with his-thr domain	20170312	Function,GO:0003674,molecular_function;Component,GO:0005575,cellular_component;Process,GO:0008150,biological_process
ENSMUSG00000053550_Shisa7	47.495	70.215	-0.597211	4.88267e-05	0.001626	68	71.36	74.31	67.19	41.31	41.1	63.81	43.76	protein_coding	10090	232813	Shisa7	-	ckamp59	MGI:MGI:3605641|Ensembl:ENSMUSG00000053550|Vega:OTTMUSG00000027095	7	7|7 A1	shisa family member 7	protein-coding	Shisa7	shisa family member 7	O	protein shisa-7|cysteine-knot AMPAR-modulating protein 59|shisa homolog 7	20170312	Function,GO:0003674,molecular_function;Component,GO:0016020,membrane;Component,GO:0016021,integral component of membrane;Component,GO:0032281,AMPA glutamate receptor complex;Component,GO:0045202,synapse;Process,GO:0048172,regulation of short-term neuronal synaptic plasticity
ENSMUSG00000007653_Gabrb2	6.015	14.91	-1.32607	4.91509e-05	0.00163385	15.43	16.37	13.94	13.9	4.77	7.25	7.24	4.8	protein_coding	10090	14401	Gabrb2	-	AI834970|C030002O17Rik|C030021G16Rik|Gabrab2|Gabrb-2	MGI:MGI:95620|Ensembl:ENSMUSG00000007653|Vega:OTTMUSG00000006331	11	11 A5|11 25.08 cM	gamma-aminobutyric acid (GABA) A receptor, subunit beta 2	protein-coding	Gabrb2	gamma-aminobutyric acid (GABA) A receptor, subunit beta 2	O	gamma-aminobutyric acid receptor subunit beta-2|GABA(A) receptor subunit beta-2|gamma-aminobutyric acid A receptor, subunit beta 2|gamma-aminobutyric acid receptor beta-2 subunit	20170312	Function,GO:0004890,GABA-A receptor activity;Function,GO:0004890,GABA-A receptor activity;Function,GO:0005216,ion channel activity;Function,GO:0005230,extracellular ligand-gated ion channel activity;Function,GO:0005237,inhibitory extracellular ligand-gated ion channel activity;Function,GO:0005254,chloride channel activity;Function,GO:0005515,protein binding;Component,GO:0005829,cytosol;Component,…
ENSMUSG00000024186_Rgs11	2.385	8.8525	-1.87207	4.94288e-05	0.00164013	6.7	11	8.14	9.57	1.42	1.87	4.19	2.06	protein_coding	10090	50782	Rgs11	-	C78048	MGI:MGI:1354739|Ensembl:ENSMUSG00000024186|Vega:OTTMUSG00000026502	17	17|17 A3.3	regulator of G-protein signaling 11	protein-coding	Rgs11	regulator of G-protein signaling 11	O	regulator of G-protein signaling 11	20170312	Function,GO:0004871,signal transducer activity;Function,GO:0005096,GTPase activator activity;Function,GO:0005515,protein binding;Component,GO:0005737,cytoplasm;Component,GO:0005834,heterotrimeric G-protein complex;Component,GO:0005886,plasma membrane;Process,GO:0007186,G-protein coupled receptor signaling pathway;Process,GO:0009968,negative regulation of signal transduction;Function,GO:0031681,G-…
ENSMUSG00000023505_Cdca3	33.91	18.5725	0.829769	4.95752e-05	0.00164203	18.91	17.04	18.23	20.11	44.17	31.53	23.08	36.86	protein_coding	10090	14793	Cdca3	-	2410005A12Rik|C8|Grcc8|Tome-1	MGI:MGI:1315198|Ensembl:ENSMUSG00000023505|Vega:OTTMUSG00000024338	6	6 F2|6 59.17 cM	cell division cycle associated 3	protein-coding	Cdca3	cell division cycle associated 3	O	cell division cycle-associated protein 3|gene rich cluster, C8|gene-rich cluster protein C8|trigger of mitotic entry 1|trigger of mitotic entry protein 1	20170312	Function,GO:0003674,molecular_function;Component,GO:0005737,cytoplasm;Component,GO:0005913,cell-cell adherens junction;Process,GO:0007049,cell cycle;Process,GO:0007067,mitotic nuclear division;Process,GO:0008150,biological_process;Process,GO:0051301,cell division
ENSMUSG00000032011_Thy1	4.2025	12.005	-1.52085	5.0658e-05	0.0016719	9.9	12.8	11.97	13.35	2.08	3.78	7.84	3.11	protein_coding	10090	21838	Thy1	-	CD90|T25|Thy-1|Thy-1.2|Thy1.1|Thy1.2	MGI:MGI:98747|Ensembl:ENSMUSG00000032011|Vega:OTTMUSG00000016734	9	9 A5.1|9 24.52 cM	thymus cell antigen 1, theta	protein-coding	Thy1	thymus cell antigen 1, theta	O	thy-1 membrane glycoprotein|thy-1 antigen	20170312	Process,GO:0001525,angiogenesis;Function,GO:0005096,GTPase activator activity;Function,GO:0005096,GTPase activator activity;Function,GO:0005178,integrin binding;Function,GO:0005178,integrin binding;Component,GO:0005783,endoplasmic reticulum;Component,GO:0005829,cytosol;Component,GO:0005886,plasma membrane;Component,GO:0005925,focal adhesion;Process,GO:0006469,negative regulation of protein kinase…
ENSMUSG00000048644_Ctxn1	135.817	184.42	-0.47609	5.05822e-05	0.0016719	179.55	178.48	186.14	193.51	135.04	119.37	143.18	145.68	protein_coding	10090	330695	Ctxn1	-	BC028881|Ctxn	MGI:MGI:88566|Ensembl:ENSMUSG00000048644|Vega:OTTMUSG00000059346	8	8 A1.1|8 1.99 cM	cortexin 1	protein-coding	Ctxn1	cortexin 1	O	cortexin-1	20170312	Function,GO:0003674,molecular_function;Component,GO:0005575,cellular_component;Process,GO:0008150,biological_process;Component,GO:0016020,membrane;Component,GO:0016021,integral component of membrane;Component,GO:0031224,intrinsic component of membrane
ENSMUSG00000029095_Ablim2	2.5825	9.195	-1.81689	5.15672e-05	0.00169886	6.33	10.59	11.07	8.79	2.41	2.34	3.13	2.45	protein_coding	10090	231148	Ablim2	-	AI606905|C230091L11	MGI:MGI:2385758|Ensembl:ENSMUSG00000029095|Vega:OTTMUSG00000024832	5	5|5 B3	actin-binding LIM protein 2	protein-coding	Ablim2	actin-binding LIM protein 2	O	actin-binding LIM protein 2|abLIM-2|actin-binding LIM protein family member 2	20170312	Function,GO:0003674,molecular_function;Function,GO:0003779,actin binding;Component,GO:0005737,cytoplasm;Process,GO:0006351,transcription, DNA-templated;Process,GO:0007010,cytoskeleton organization;Function,GO:0008270,zinc ion binding;Component,GO:0015629,actin cytoskeleton;Component,GO:0030016,myofibril;Process,GO:0030036,actin cytoskeleton organization;Process,GO:0045944,positive regulation of t…
ENSMUSG00000028047_Thbs3	89.9525	127.427	-0.53665	5.33482e-05	0.0017544	126.83	128.17	123.46	131.25	90.63	79.31	110.35	79.52	protein_coding	10090	21827	Thbs3	-	TSP3|Thbs-3	MGI:MGI:98739|Ensembl:ENSMUSG00000028047|Vega:OTTMUSG00000030357	3	3 F1|3 39.01 cM	thrombospondin 3	protein-coding	Thbs3	thrombospondin 3	O	thrombospondin-3	20170312	Process,GO:0003417,growth plate cartilage development;Process,GO:0003417,growth plate cartilage development;Function,GO:0005509,calcium ion binding;Component,GO:0005576,extracellular region;Process,GO:0007155,cell adhesion;Function,GO:0008201,heparin binding;Process,GO:0043931,ossification involved in bone maturation;Component,GO:0048471,perinuclear region of cytoplasm;Process,GO:0060346,bone tra…
ENSMUSG00000056895_Hist3h2ba	205.757	140.838	0.511478	5.52377e-05	0.00181331	144.83	124.7	152.67	141.15	231.28	178.48	210.13	203.14	protein_coding	10090	78303	Hist3h2ba	-	1500011O09Rik|AI413321	MGI:MGI:1925553|Ensembl:ENSMUSG00000056895|Vega:OTTMUSG00000005770	11	11|11 B1.3	histone cluster 3, H2ba	protein-coding	Hist3h2ba	histone cluster 3, H2ba	O	histone H2B type 3-A|histone 3, H2ba	20170312	Component,GO:0000786,nucleosome;Function,GO:0003677,DNA binding;Component,GO:0005634,nucleus;Component,GO:0005654,nucleoplasm;Component,GO:0005694,chromosome;Component,GO:0005829,cytosol;Process,GO:0006334,nucleosome assembly;Function,GO:0046982,protein heterodimerization activity;Component,GO:0070062,extracellular exosome
ENSMUSG00000022564_Grina	55.165	79.28	-0.556777	5.549e-05	0.00181836	73.07	80.53	82.44	81.08	53.87	48.67	62.1	56.02	protein_coding	10090	66168	Grina	-	1110025J15Rik|Lag|Tmbim3	MGI:MGI:1913418|Ensembl:ENSMUSG00000022564	15	15 D3|15	glutamate receptor, ionotropic, N-methyl D-aspartate-associated protein 1 (glutamate binding)	protein-coding	Grina	glutamate receptor, ionotropic, N-methyl D-aspartate-associated protein 1 (glutamate binding)	O	protein lifeguard 1|NMDA receptor glutamate-binding subunit|glutamate [NMDA] receptor-associated protein 1	20170312	Component,GO:0005783,endoplasmic reticulum;Component,GO:0005794,Golgi apparatus;Component,GO:0016020,membrane;Component,GO:0016021,integral component of membrane;Process,GO:0032469,endoplasmic reticulum calcium ion homeostasis;Function,GO:0044325,ion channel binding;Process,GO:1902236,negative regulation of endoplasmic reticulum stress-induced intrinsic apoptotic signaling pathway;Process,GO:1902…
ENSMUSG00000030352_Tspan9	77.69	111.73	-0.558299	5.62168e-05	0.00183891	103.45	106.98	121.72	114.77	74.45	62.32	96.83	77.16	protein_coding	10090	109246	Tspan9	-	6720474K14Rik|9430079M16Rik|AU018597	MGI:MGI:1924558|Ensembl:ENSMUSG00000030352|Vega:OTTMUSG00000022481	6	6|6 F3	tetraspanin 9	protein-coding	Tspan9	tetraspanin 9	O	tetraspanin-9|tetraspan NET-5|tspan-9	20170312	Function,GO:0003674,molecular_function;Component,GO:0005886,plasma membrane;Component,GO:0005887,integral component of plasma membrane;Component,GO:0005925,focal adhesion;Process,GO:0007166,cell surface receptor signaling pathway;Component,GO:0016020,membrane;Component,GO:0016021,integral component of membrane;Component,GO:0097197,tetraspanin-enriched microdomain
ENSMUSG00000023964_Calcr	3.5525	0.1025	3.99035	5.69907e-05	0.00186092	0.04	0.11	0.13	0.13	3.26	2.93	4.68	3.34	protein_coding	10090	12311	Calcr	-	Clr	MGI:MGI:101950|Ensembl:ENSMUSG00000023964|Vega:OTTMUSG00000035628	6	6 A1|6 1.81 cM	calcitonin receptor	protein-coding	Calcr	calcitonin receptor	O	calcitonin receptor|CT-R|calcitonin receptor isoform Cla-2|calcitonin receptor isoform Clb-2	20170312	Component,GO:0001669,acrosomal vesicle;Function,GO:0004871,signal transducer activity;Function,GO:0004872,receptor activity;Function,GO:0004888,transmembrane signaling receptor activity;Function,GO:0004930,G-protein coupled receptor activity;Function,GO:0004948,calcitonin receptor activity;Function,GO:0004948,calcitonin receptor activity;Component,GO:0005886,plasma membrane;Component,GO:0005929,c…
ENSMUSG00000022199_Slc22a17	103.3	148.722	-0.560229	5.76347e-05	0.00187863	138.54	151.71	154.17	150.47	96.86	84.03	130.58	101.73	protein_coding	10090	59049	Slc22a17	-	1700094C23Rik|24p3R|AU041908|AW555662|BOIT|Boct	MGI:MGI:1926225|Ensembl:ENSMUSG00000022199	14	14|14 C2	solute carrier family 22 (organic cation transporter), member 17	protein-coding	Slc22a17	solute carrier family 22 (organic cation transporter), member 17	O	solute carrier family 22 member 17|24p3 receptor|brain-type organic cation transporter|lipocalin-2 receptor|organic cation transporter BOCT	20170312	Function,GO:0004888,transmembrane signaling receptor activity;Function,GO:0005215,transporter activity;Function,GO:0005515,protein binding;Component,GO:0005773,vacuole;Component,GO:0005886,plasma membrane;Component,GO:0005887,integral component of plasma membrane;Process,GO:0006810,transport;Process,GO:0006811,ion transport;Function,GO:0008514,organic anion transmembrane transporter activity;Proc…
ENSMUSG00000026883_Dab2ip	34.7375	53.04	-0.643204	5.99323e-05	0.00195007	48.37	61.27	52.4	50.12	28.69	34.47	42.41	33.38	protein_coding	10090	69601	Dab2ip	-	2310011D08Rik|AI480459|Aip1|mKIAA1743	MGI:MGI:1916851|Ensembl:ENSMUSG00000026883|Vega:OTTMUSG00000012149	2	2|2 B	disabled 2 interacting protein	protein-coding	Dab2ip	disabled 2 interacting protein	O	disabled homolog 2-interacting protein|ASK-interacting protein 1|ASK1-interacting protein 1|DAB2-interacting protein|DOC-2/DAB-2 interactive protein|disabled 2 interacting protein long form	20170312	Process,GO:0000122,negative regulation of transcription from RNA polymerase II promoter;Process,GO:0000185,activation of MAPKKK activity;Process,GO:0001525,angiogenesis;Process,GO:0001933,negative regulation of protein phosphorylation;Process,GO:0001933,negative regulation of protein phosphorylation;Process,GO:0002376,immune system process;Function,GO:0005096,GTPase activator activity;Function,GO…
ENSMUSG00000028873_Cdca8	32.7375	17.96	0.827285	6.02663e-05	0.00195749	19.83	15.02	17.12	19.87	35.25	30.75	27.81	37.14	protein_coding	10090	52276	Cdca8	-	4831429J16Rik|AU044747|BOR|Borealin|D4Ertd421e|DasraB|MESRGP	MGI:MGI:1196274|Ensembl:ENSMUSG00000028873|Vega:OTTMUSG00000009201	4	4 D2.2|4 57.93 cM	cell division cycle associated 8	protein-coding	Cdca8	cell division cycle associated 8	O	borealin|MESrg|cell division cycle-associated protein 8|embryonic stem cell-related	20170312	Process,GO:0000070,mitotic sister chromatid segregation;Component,GO:0000775,chromosome, centromeric region;Component,GO:0000775,chromosome, centromeric region;Function,GO:0005515,protein binding;Component,GO:0005634,nucleus;Component,GO:0005694,chromosome;Component,GO:0005730,nucleolus;Component,GO:0005737,cytoplasm;Component,GO:0005856,cytoskeleton;Process,GO:0007049,cell cycle;Process,GO:00070…
ENSMUSG00000033214_Slitrk5	4.43	12.2725	-1.47843	6.05438e-05	0.00196304	12.42	14.03	11.69	10.95	4.04	4.72	5.43	3.53	protein_coding	10090	75409	Slitrk5	-	2610019D03Rik	MGI:MGI:2679448|Ensembl:ENSMUSG00000033214	14	14|14 E4	SLIT and NTRK-like family, member 5	protein-coding	Slitrk5	SLIT and NTRK-like family, member 5	O	SLIT and NTRK-like protein 5|slit and trk like gene 5	20170312	Function,GO:0003674,molecular_function;Process,GO:0007268,chemical synaptic transmission;Process,GO:0007409,axonogenesis;Process,GO:0007625,grooming behavior;Process,GO:0009410,response to xenobiotic stimulus;Component,GO:0016020,membrane;Component,GO:0016021,integral component of membrane;Process,GO:0021756,striatum development;Process,GO:0030534,adult behavior;Component,GO:0043235,receptor comp…
ENSMUSG00000016559_H3f3b	617.263	438.855	0.457245	6.07985e-05	0.00196614	441.79	395.71	468.07	449.85	654.08	583.95	602.4	628.62	protein_coding	10090	15081	H3f3b	-	9430068D06Rik|H3.3B	MGI:MGI:1101768|Ensembl:ENSMUSG00000016559|Vega:OTTMUSG00000003689	11	11|11 E2	H3 histone, family 3B	protein-coding	H3f3b	H3 histone, family 3B	O	histone H3.3|H3L-like histone	20170312	Component,GO:0000228,nuclear chromosome;Component,GO:0000784,nuclear chromosome, telomeric region;Component,GO:0000786,nucleosome;Component,GO:0000788,nuclear nucleosome;Function,GO:0000979,RNA polymerase II core promoter sequence-specific DNA binding;Function,GO:0000980,RNA polymerase II distal enhancer sequence-specific DNA binding;Process,GO:0001649,osteoblast differentiation;Component,GO:0005…
ENSMUSG00000030035_Wbp1	106.847	71.9325	0.534789	6.08524e-05	0.00196614	74.57	66.72	71.5	74.94	112.99	88.59	105.88	119.93	protein_coding	10090	22377	Wbp1	-	AI255152	MGI:MGI:104710|Ensembl:ENSMUSG00000030035|Vega:OTTMUSG00000024274	6	6|6 C3	WW domain binding protein 1	protein-coding	Wbp1	WW domain binding protein 1	O	WW domain-binding protein 1|WBP-1	20170312	Function,GO:0005515,protein binding;Component,GO:0005575,cellular_component;Process,GO:0008150,biological_process;Function,GO:0050699,WW domain binding;Function,GO:0050699,WW domain binding
ENSMUSG00000027306_Nusap1	21.0275	9.69	1.07354	6.09792e-05	0.00196679	11.33	6.27	9.73	11.43	25.1	19.77	16.36	22.88	protein_coding	10090	108907	Nusap1	-	2610201A12Rik|AI481307|ANKT|AW547774|BB165529|BM037|LNP|NuSAP|Q0310|SAPL	MGI:MGI:2675669|Ensembl:ENSMUSG00000027306|Vega:OTTMUSG00000015954	2	2|2 E5	nucleolar and spindle associated protein 1	protein-coding	Nusap1	nucleolar and spindle associated protein 1	O	nucleolar and spindle-associated protein 1|nucleolar protein ANKT	20170312	Process,GO:0000070,mitotic sister chromatid segregation;Process,GO:0000226,microtubule cytoskeleton organization;Process,GO:0000281,mitotic cytokinesis;Function,GO:0003677,DNA binding;Function,GO:0003723,RNA binding;Component,GO:0005634,nucleus;Component,GO:0005694,chromosome;Component,GO:0005730,nucleolus;Component,GO:0005737,cytoplasm;Component,GO:0005819,spindle;Component,GO:0005856,cytoskelet…
ENSMUSG00000052534_Pbx1	100.605	68.355	0.522191	6.11115e-05	0.00196762	69.42	63.12	69.97	70.91	100.73	100.87	92.57	108.25	protein_coding	10090	18514	Pbx1	-	2310056B04Rik|D230003C07Rik|Pbx-1	MGI:MGI:97495|Ensembl:ENSMUSG00000052534|Vega:OTTMUSG00000040100	1	1 H2.3|1 75.95 cM	pre B cell leukemia homeobox 1	protein-coding	Pbx1	pre B cell leukemia homeobox 1	O	pre-B-cell leukemia transcription factor 1|homeobox protein PBX1	20170312	Function,GO:0000978,RNA polymerase II core promoter proximal region sequence-specific DNA binding;Function,GO:0001077,transcriptional activator activity, RNA polymerase II core promoter proximal region sequence-specific binding;Process,GO:0001655,urogenital system development;Process,GO:0001658,branching involved in ureteric bud morphogenesis;Function,GO:0003677,DNA binding;Function,GO:0003677,DN…
ENSMUSG00000021273_Fdft1	33.67	51.395	-0.642764	6.20558e-05	0.00199454	55.8	50.58	50.36	48.84	35.21	33.54	33.92	32.01	protein_coding	10090	14137	Fdft1	-	SQS|SS	MGI:MGI:102706|Ensembl:ENSMUSG00000021273	14	14 D1|14 33.24 cM	farnesyl diphosphate farnesyl transferase 1	protein-coding	Fdft1	farnesyl diphosphate farnesyl transferase 1	O	squalene synthase|FPP:FPP farnesyltransferase|farnesyl-diphosphate farnesyltransferase	20170312	Function,GO:0003824,catalytic activity;Function,GO:0004310,farnesyl-diphosphate farnesyltransferase activity;Function,GO:0004310,farnesyl-diphosphate farnesyltransferase activity;Component,GO:0005783,endoplasmic reticulum;Component,GO:0005789,endoplasmic reticulum membrane;Process,GO:0006629,lipid metabolic process;Process,GO:0006694,steroid biosynthetic process;Process,GO:0006695,cholesterol bio…
ENSMUSG00000023034_Nr4a1	3.1225	10.055	-1.68201	6.266e-05	0.00201046	10.09	11.24	9.62	9.27	2.53	2.76	4.51	2.69	protein_coding	10090	15370	Nr4a1	-	GFRP1|Gfrp|Hbr-1|Hbr1|Hmr|N10|NGFI-B|NGFIB|NP10|NUR77-1|NUR77-2|TIS1|TR3|nur77	MGI:MGI:1352454|Ensembl:ENSMUSG00000023034	15	15|15 F1	nuclear receptor subfamily 4, group A, member 1	protein-coding	Nr4a1	nuclear receptor subfamily 4, group A, member 1	O	nuclear receptor subfamily 4 group A member 1|hormone receptor|nuclear hormone receptor NUR/77|nuclear protein N10|orphan nuclear receptor HMR	20170312	Function,GO:0001077,transcriptional activator activity, RNA polymerase II core promoter proximal region sequence-specific binding;Function,GO:0001077,transcriptional activator activity, RNA polymerase II core promoter proximal region sequence-specific binding;Process,GO:0001938,positive regulation of endothelial cell proliferation;Process,GO:0002042,cell migration involved in sprouting angiogenes…
ENSMUSG00000056856_Jakmip3	2.3125	8.5875	-1.8711	6.38618e-05	0.00204205	7.94	9.39	9	8.02	1.26	2.22	3.93	1.84	protein_coding	10090	74004	Jakmip3	-	6330417G02Rik|AI593226|mKIAA4091	MGI:MGI:1921254	7	7|7 F4	janus kinase and microtubule interacting protein 3	protein-coding	Jakmip3	janus kinase and microtubule interacting protein 3	O	janus kinase and microtubule-interacting protein 3|neuroendocrine long coiled-coil protein 2	20170312	Function,GO:0003674,molecular_function;Component,GO:0005575,cellular_component;Component,GO:0005794,Golgi apparatus;Function,GO:0008017,microtubule binding;Process,GO:0008150,biological_process;Function,GO:0019900,kinase binding
ENSMUSG00000098846_Gm27905	14.23	5.1675	1.40557	6.3866e-05	0.00204205	0	5.14	15.53	0	27.31	3.32	19.75	6.54	misc_RNA
ENSMUSG00000035640_Cbarp	66.355	94.8775	-0.549749	6.53232e-05	0.00208503	88.77	99.87	96.32	94.55	61.04	55.35	83.37	65.66	protein_coding	10090	100503659	Cbarp	-	9630008F14|Dos|R29144/1	MGI:MGI:1354170|Ensembl:ENSMUSG00000035640|Vega:OTTMUSG00000000007	10	10|10 C1	calcium channel, voltage-dependent, beta subunit associated regulatory protein	protein-coding	Cbarp	calcium channel, voltage-dependent, beta subunit associated regulatory protein	O	voltage-dependent calcium channel beta subunit-associated regulatory protein|downstream of Stk11 protein|protein Dos	20170312	Component,GO:0005886,plasma membrane;Component,GO:0016020,membrane;Component,GO:0016021,integral component of membrane;Component,GO:0030054,cell junction;Component,GO:0030141,secretory granule;Component,GO:0030141,secretory granule;Component,GO:0030426,growth cone;Component,GO:0031410,cytoplasmic vesicle;Component,GO:0042995,cell projection;Function,GO:0044325,ion channel binding;Function,GO:0044…
ENSMUSG00000078126_Rpl23a-ps3	17.76	7.4125	1.21258	6.64466e-05	0.00211723	11.81	3.82	7.05	6.97	28.56	22	11.76	8.72	protein_coding	10090	100041163	Rpl23a-ps3	-	Gm3174	MGI:MGI:3781353	14	14 B|14	ribosomal protein L23A, pseudogene 3	pseudo	Rpl23a-ps3	ribosomal protein L23A, pseudogene 3	O	ribosomal protein L23a pseudogene	20170312	NA
ENSMUSG00000034891_Sncb	8.55	18.475	-1.13455	6.70338e-05	0.00213114	16.08	22.77	17.6	17.45	5.21	7.16	15.44	6.39	protein_coding	10090	104069	Sncb	-	AI838531|betaSYN	MGI:MGI:1889011|Ensembl:ENSMUSG00000034891|Vega:OTTMUSG00000032668	13	13 B1|13 29.28 cM	synuclein, beta	protein-coding	Sncb	synuclein, beta	O	beta-synuclein	20170312	Function,GO:0005509,calcium ion binding;Component,GO:0005737,cytoplasm;Component,GO:0005739,mitochondrion;Process,GO:0007268,chemical synaptic transmission;Component,GO:0016234,inclusion body;Component,GO:0030426,growth cone;Process,GO:0042417,dopamine metabolic process;Function,GO:0043014,alpha-tubulin binding;Component,GO:0043025,neuronal cell body;Component,GO:0043195,terminal bouton;Process,G…
ENSMUSG00000076437_Selenoh	114.795	78.4775	0.513017	6.71143e-05	0.00213114	79.82	72.15	81.2	80.74	120.02	101.97	109.38	127.81	protein_coding	10090	72657	Selenoh	-	2700094K13Rik|Selh	MGI:MGI:1919907|Ensembl:ENSMUSG00000076437|Vega:OTTMUSG00000013495	2	2|2 D	selenoprotein H	protein-coding	Selenoh	selenoprotein H	O	selenoprotein H	20170312	Function,GO:0003723,RNA binding
ENSMUSG00000067608_Pcna-ps2	13.24	4.755	1.41956	6.84297e-05	0.00216917	0.77	0.43	8.91	8.91	16.92	12.4	11.77	11.87	protein_coding	10090	18540	Pcna-ps2	-	-	MGI:MGI:97505	19	19 A|19 6.08 cM	proliferating cell nuclear antigen pseudogene 2	pseudo	Pcna-ps2	proliferating cell nuclear antigen pseudogene 2	O	-	20170312	NA
ENSMUSG00000021556_Golm1	26.8325	13.79	0.919732	6.95233e-05	0.00220006	15.57	10.73	14.76	14.1	30.24	24.75	23.82	28.52	protein_coding	10090	105348	Golm1	-	2310001L02Rik|AW125446|D030064E01Rik|GP73|Golph2|PSEC0257	MGI:MGI:1917329|Ensembl:ENSMUSG00000021556	13	13|13 B2	golgi membrane protein 1	protein-coding	Golm1	golgi membrane protein 1	O	Golgi membrane protein 1|golgi membrane protein GP73|golgi phosphoprotein 2	20170312	Function,GO:0003674,molecular_function;Component,GO:0005615,extracellular space;Component,GO:0005794,Golgi apparatus;Component,GO:0005794,Golgi apparatus;Process,GO:0006997,nucleus organization;Component,GO:0016020,membrane;Component,GO:0016021,integral component of membrane;Process,GO:0019216,regulation of lipid metabolic process;Component,GO:0070062,extracellular exosome
ENSMUSG00000027109_Sp3	50.7225	31.445	0.653197	6.99235e-05	0.00220516	33.13	26.25	32.91	33.49	53.9	52.65	45.53	50.81	protein_coding	10090	20687	Sp3	-	D130027J01Rik	MGI:MGI:1277166|Ensembl:ENSMUSG00000027109|Vega:OTTMUSG00000013207	2	2|2 C3	trans-acting transcription factor 3	protein-coding	Sp3	trans-acting transcription factor 3	O	transcription factor Sp3	20170312	Function,GO:0000977,RNA polymerase II regulatory region sequence-specific DNA binding;Function,GO:0000979,RNA polymerase II core promoter sequence-specific DNA binding;Function,GO:0000987,core promoter proximal region sequence-specific DNA binding;Function,GO:0001078,transcriptional repressor activity, RNA polymerase II core promoter proximal region sequence-specific binding;Function,GO:0001078,t…
ENSMUSG00000080921_Rpl38-ps2	10.9275	3.2375	1.6842	6.98696e-05	0.00220516	5.74	2.16	0	5.05	6.59	24.59	10.73	1.8	processed_pseudogene	10090	664868	Rpl38-ps2	-	EG664868|Gm7379	MGI:MGI:3646625	6	6|6 G2	ribosomal protein L38, pseudogene 2	pseudo	Rpl38-ps2	ribosomal protein L38, pseudogene 2	O	predicted pseudogene 7379|ribosomal protein L38 pseudogene	20170312	NA
ENSMUSG00000039488_Cntn5	1.13	6.165	-2.35786	7.12139e-05	0.00224202	5.65	5.96	6.31	6.74	0.62	0.85	2.24	0.81	protein_coding	10090	244682	Cntn5	-	6720426O10Rik|A830025P08Rik|Gm507|NB-2	MGI:MGI:3042287|Ensembl:ENSMUSG00000039488|Vega:OTTMUSG00000034705	9	9|9 A1	contactin 5	protein-coding	Cntn5	contactin 5	O	contactin-5|neural recognition molecule NB-2	20170312	Component,GO:0005829,cytosol;Component,GO:0005886,plasma membrane;Process,GO:0007155,cell adhesion;Process,GO:0007605,sensory perception of sound;Component,GO:0016020,membrane;Component,GO:0031225,anchored component of membrane
ENSMUSG00000090063_Dlx6os1	94.37	61.455	0.583442	7.13679e-05	0.00224304	70.23	53.1	56.96	65.53	93.99	108.03	74.84	100.62	antisense	10090	320038	Dlx6os1	-	A230055N17Rik|Dlx6as1|Evf-1|Evf-2|Evf1|Evf1/2|Evf2|Shhrs|mEvf-1	MGI:MGI:2443217	6	6 A1|6 2.68 cM	distal-less homeobox 6, opposite strand 1	ncRNA	Dlx6os1	distal-less homeobox 6, opposite strand 1	O	Dlx6 antisense RNA 1|Dlx6 opposite strand RNA 1|Dlx6 opposite strand transcript 1|sonic hedgehog regulated sequence	20170316	Function,GO:0005515,protein binding;Component,GO:0005634,nucleus;Process,GO:0045944,positive regulation of transcription from RNA polymerase II promoter
ENSMUSG00000018965_Ywhah	127.198	171.43	-0.464708	7.24531e-05	0.00227328	174.2	170.62	169.88	171.02	121.54	122.95	141.93	122.37	protein_coding	10090	22629	Ywhah	-	-	MGI:MGI:109194|Ensembl:ENSMUSG00000018965|Vega:OTTMUSG00000016346	5	5|5 B1	tyrosine 3-monooxygenase/tryptophan 5-monooxygenase activation protein, eta polypeptide	protein-coding	Ywhah	tyrosine 3-monooxygenase/tryptophan 5-monooxygenase activation protein, eta polypeptide	O	14-3-3 protein eta|14-3-3 eta	20170312	Process,GO:0002028,regulation of sodium ion transport;Process,GO:0002028,regulation of sodium ion transport;Function,GO:0003779,actin binding;Function,GO:0005515,protein binding;Component,GO:0005737,cytoplasm;Component,GO:0005886,plasma membrane;Process,GO:0006713,glucocorticoid catabolic process;Process,GO:0006886,intracellular protein transport;Process,GO:0007010,cytoskeleton organization;Proce…
ENSMUSG00000029651_Mtus2	6.22	14.95	-1.28253	7.47318e-05	0.00234079	13.7	19.08	14.52	12.5	4.35	5.43	10.06	5.04	protein_coding	10090	77521	Mtus2	-	5730592G18Rik|A730013O20Rik|AU067634|C130038G02Rik|Cazip|Gm763|mKIAA0774	MGI:MGI:1915388|Ensembl:ENSMUSG00000029651|Vega:OTTMUSG00000025701	5	5|5 G3	microtubule associated tumor suppressor candidate 2	protein-coding	Mtus2	microtubule associated tumor suppressor candidate 2	O	microtubule-associated tumor suppressor candidate 2 homolog|cardiac zipper protein|microtubule plus-end tracking protein TIP150|tracking protein of 150 kDa	20170312	Component,GO:0005634,nucleus;Component,GO:0005737,cytoplasm;Component,GO:0005813,centrosome;Component,GO:0005856,cytoskeleton;Component,GO:0005874,microtubule;Component,GO:0005881,cytoplasmic microtubule;Function,GO:0008017,microtubule binding;Component,GO:0015630,microtubule cytoskeleton;Function,GO:0042803,protein homodimerization activity;Component,GO:0045171,intercellular bridge
[truncated: 17,860 more rows]

## Sheet: Sheet1
Symbol_from_nomenclature_authority	Full_name_from_nomenclature_authority	mean_Zfp503-SCKO	mean_Ctr	log2FC	pvalue	padj	Ctr1	Ctr2	Ctr3	Ctr4	Zfp503-SCKO-1	Zfp503-SCKO-2	Zfp503-SCKO-3	Zfp503-SCKO-4	Ensembl_gene_type	tax_id	GeneID		LocusTag	Synonyms	dbXrefs	map_location	type_of_gene			Nomenclature_status	Other_designations	Modification_date	GO_function
[truncated: 14,926 more rows]

[truncated: 3 more sheets: Sheet2, Sheet4, Sheet3]
